# Supplementary material for: Genomic insights into Ceratobasidium sp. associated with vascular streak dieback of woody ornamentals in the United States using a metagenomic sequencing approach
Source: Microbiol Spectr. 2026 Jan 15;14(3):e02523-25. doi: 10.1128/spectrum.02523-25 (PMC12955466; doi:10.1128/spectrum.02523-25)
Supplement: Table S1 — Metadata and metagenomic sequencing summary for all samples analyzed in this study, including host plant identity, geographic location, disease symptoms, sequencing statistics, and read-based abundance of the dominant fungal, oomycete, and bacterial taxa. [file spectrum.02523-25-s0002.xlsx]

## Sheet: Sheet1
Sample Information		Host plants					Geographic Location				Sequence Information									Fungi Taxonomic Information										Oomycota Taxonomic Information								Bacteria Taxonomic Information
Sample ID	Sample Type	Common Name	Latin Name	Cultivar	Genus species used for host sequence removal	Accession # used for host sequence removal	State	County	Site Type	Sample Year of Isolation	Total Number of Reads	Average Read Length	Total Length of Reads	No. of Non-Host Reads	No. of Host Reads	% of Host DNA	Noumber of Ct Reads	Length of Ct Reads	Percentage of Ct Reads out of all Non-Host Reads	First most abundant fungal taxon out of all non-host DNA	No. of reads for first most abundant fungal taxon	Percentage of Reads for first most abundant fungal taxon out of all Non-Host Reads	Second most abundant fungal taxon out of all non-host DNA	No. of reads for second most abundant fungal taxon	Percentage of Reads for Second most abundant fungal taxon out of all Non-Host Reads	Third most abundant fungal taxon out of all non-host DNA	No. of reads for third most abundant fungal taxon	Percentage of Reads for Third most abundant fungal taxon out of all Non-Host Reads	First most abundant Oomycota taxon	No. of reads for firsts most abundat Oomycota	Percentage of Reads for First most abundant Oomycota taxon out of all Non-Host Reads	Second most abundant Oomycota taxon	No. of reads for Second most abundat Oomycota	Percentage of Reads for Second most abundant Oomycota taxon out of all Non-Host Reads	Third most abundant Oomycota taxon	No. of reads for Third most abundat Oomycota	Percentage of Reads for Third most abundant Oomycota taxon out of all Non-Host Reads	First most abundant bacterial taxon	No. of reads for firsts most abundat Bacteria	Percentage of Reads for First most abundant Bacterial taxon out of all Non-Host Reads	Second most abundant bacterial taxon	No. of reads for Second most abundat Bacteria	Percentage of Reads for Second most abundant Bacterial taxon out of all Non-Host Reads	Third most abundant bacterial taxon	No. of reads for Third most abundat Bacteria	Percentage of Reads for Third most abundant Bacterial taxon out of all Non-Host Reads
23-00535	Plant	Flame Thrower Redbud	Cercis canandensis	Flame thrower	Cercis canadensis	GCA_003255065.1	Maryland	Frederick, Mycelium-derived	Nursery	2023-05-15	53526	1213	64948467	6731	46795	87.42	256	999885	3.8	Trametes hirsuta	747	11.1	Armillaria borealis	433	6.43	Tetracladium marchalianum	404	6	Plasmopara halstedii	37	0.55	Plasmopara obducens	23	0.34	Pseudoperonospora cubensis	7	0.1	Escherichia coli	1214	18.04	Acinetobacter baumannii	35	0.52	Streptomyces sp. TG1A-60	34	0.51
23-02043	Plant	Redbud	Cercis canadensis	Rising Sun	Cercis canadensis	GCA_003255065.1	Indiana	Warrick, IN	Nursery	2023-05-15	37097	1554	57649472	3106	33991	91.63	979	5303568	31.52	Ceratobasidium theobromae	842	27.14	Tetracladium marchalianum	240	7.73	Pyricularia oryzae	121	3.9	Plasmopara halstedii	5	0.16	Hyaloperonospora arabidopsidis	4	0.13	Plasmopara obducens	3	0.1	Mycobacterium branderi	1212	39.02	Escherichia coli	264	8.5	None	-	-
23-02044	Plant	Redbud	Cercis canadensis	Rising Sun	Cercis canadensis	GCA_003255065.1	Indiana	Warrick, IN	Nursery	2023-05-15	46937	1509	70844717	3311	43626	92.95	700	3485263	21.14	Fusarium falciforme	2038	61.55	Ceratobasidium theobromae	543	16.4	Fusarium sp. NRRL 62610	56	1.69	Plasmopara halstedii	14	0.42	Plasmopara obducens	5	0.15	Pseudoperonospora cubensis	5	0.15	Streptomyces sp. TG1A-60	1259	38.02	Escherichia coli	292	8.82	None	-	-
23-02067	Plant	Redbud	Cercis canadensis	Rising Sun	Cercis canadensis	GCA_003255065.1	Indiana	Warrick, IN	Nursery	2023-05-15	5666766	1326	7514675387	179563	5487203	96.83	167326	774891202	93.19	Ceratobasidium theobromae	145239	80.89	Pyricularia oryzae	7775	4.33	Fusarium oxysporum	5732	3.19	Plasmopara obducens	78	0.04	Plasmopara halstedii	62	0.03	Plasmopara viticola	2	0	Clostridium perfringens	138233	76.98	Escherichia coli	18555	10.33	Streptomyces sp. TG1A-60	172	0.1
23-02068	Plant	Eastern Redbud	Cercis canadensis	Rising Sun	Cercis canadensis	GCA_003255065.1	Indiana	Warrick, IN	Nursery	2023-05-15	7555390	1421	10733257194	272064	7283326	96.4	213481	973916301	78.47	Ceratobasidium theobromae	189366	69.61	Pyricularia oryzae	12421	4.57	Saccharomycopsis crataegensis	9838	3.62	Plasmopara halstedii	62	0.02	Plasmopara obducens	52	0.02	Phytophthora chlamydospora	3	0	Klebsiella quasipneumoniae	123809	45.51	Escherichia coli	51306	18.86	Cutibacterium acnes	227	0.08
23-336-pp	Plant	Forest Pansy Redbud	Cercis canadensis		Cercis canadensis	GCA_003255065.1	North Carolina	Greenville	Frederick landscape	2023-05-15	5028679	1119	5628288151	2432863	2595816	51.62	3308	19016328	0.14	Penicillium bialowiezense	616049	25.32	Tetracladium marchalianum	242754	9.98	Brettanomyces bruxellensis	64207	2.64	Phytophthora chlamydospora	26926	1.11	Phytophthora pseudosyringae	4913	0.2	Phytophthora capsici	1615	0.07	Escherichia coli	26959	1.11	Lactiplantibacillus carotarum	24752	1.02	Streptomyces koelreuteriae	4499	0.18
23-337-kf	Plant	Forest Pansy Redbud	Cercis canadensis		Cercis canadensis	GCA_003255065.1	North Carolina	Greenville NC	Warrick Nursery	2023-05-15	1213451	1314	1595007017	540765	672686	55.44	2357	10690203	0.44	Tetracladium marchalianum	65749	12.16	Endothia cerciana	24139	4.46	Fusarium falciforme	23841	4.41	Plasmopara obducens	1386	0.26	Plasmopara halstedii	55	0.01	Phytophthora sansomeana	42	0.01	Escherichia coli	12407	2.29	Nostoc sp. C057	5869	1.09	Rhizobium sp. C104	215	0.04
23-405p-pp	Plant	Forest Pansy Redbud	Cercis canadensis		Cercis canadensis	GCA_003255065.1	North Carolina	Accomack	Warrick Nursery	2023-05-15	4477171	1768	7917113705	2063682	2413489	53.91	17115	100536801	0.83	Erysiphe pulchra	438429	21.25	Cladosporium colombiae	158413	7.68	Tetracladium marchalianum	80749	3.91	Plasmopara obducens	610	0.03	Plasmopara halstedii	533	0.03	Plasmopara viticola	3	0	Enterobacter hormaechei	880100	42.65	Escherichia coli	68637	3.33	Acinetobacter baumannii	3525	0.17
23-407p-pp	Plant	Serviceberry	Amelanchier grandiflora	Autumn Brilliance	Cerasus speciosa	GCA_041154625.1	North Carolina	Accomack	Nursery	2023-05-15	4454044	1345	5990193994	1917621	2536423	56.95	9103	38896992	0.47	Tetracladium marchalianum	132150	6.89	Lyophyllum decastes	106562	5.56	Aureobasidium namibiae	60945	3.18	Plasmopara obducens	1301	0.07	Plasmopara halstedii	570	0.03	Phytophthora sansomeana	96	0.01	Escherichia coli	279648	14.58	Streptomyces sp. TG1A-60	2054	0.11	Kineococcus sp. NBC_00420	516	0.03
23-408w-pp	Plant	Forest Pansy Redbud	Cercis canadensis		Cercis canadensis	GCA_003255065.1	North Carolina	Accomack	Warrick Nursery	2023-05-15	6402279	1187	7601157168	190313	6211966	97.03	154189	600799713	81.02	Ceratobasidium theobromae	125834	66.12	Pyricularia oryzae	14819	7.79	Fusarium oxysporum	11150	5.86	Phytophthora meadii	1106	0.58	Plasmopara halstedii	615	0.32	Plasmopara obducens	362	0.19	Escherichia coli	51289	26.95	Streptomyces sp. TG1A-60	1008	0.53	Acinetobacter baumannii	421	0.22
23-409p-pp	Plant	Dogwoods	Cornus spp.	Constellation	Cornus kousa	GCA_025631255.1	North Carolina	Accomack	Nursery	2023-05-15	6476638	1306	8456164052	2813667	3662971	56.56	80621	339079944	2.87	Tetracladium marchalianum	169730	6.03	Hymenopellis raphanipes	166955	5.93	Aureobasidium namibiae	74721	2.66	Plasmopara obducens	4045	0.14	Plasmopara halstedii	805	0.03	Phytophthora sansomeana	147	0.01	Escherichia coli	1645053	58.47	Salmonella enterica	2049	0.07	Aeromonas allosaccharophila	207	0.01
23-409w-pp	Plant	Forest Pansy Redbud	Cercis canadensis		Cercis canadensis	GCA_003255065.1	North Carolina	Accomack	Warrick Nursery	2023-05-15	3189926	1163	3710830464	31464	3158462	99.01	19943	73892338	63.38	Ceratobasidium theobromae	12055	38.32	Tetracladium marchalianum	3655	11.62	Pyricularia oryzae	3620	11.51	Plasmopara obducens	21	0.07	Plasmopara halstedii	14	0.04	Plasmopara viticola	2	0.01	Escherichia coli	10345	32.88	Ligilactobacillus salivarius	9920	31.53	Acinetobacter baumannii	2535	8.06
23-506	Plant	Southern magnolia	Magnolia grandiflora	Brackens Brown	Magnolia sinica	GCF_029962835.1	Virginia	Prince William	Nursery	2023-05-15	7323713	1102	8068961757	3479497	3844216	52.49	50868	187138813	1.46	Tetracladium marchalianum	246839	7.09	Dactylonectria alcacerensis	159236	4.58	Aureobasidium namibiae	105029	3.02	Plasmopara obducens	2408	0.07	Plasmopara halstedii	1316	0.04	Phytophthora sansomeana	232	0.01	Escherichia coli	139686	4.01	Streptomyces sp. TG1A-60	8470	0.24	Pantoea sp. SOD02	8091	0.23
66-70	Mycelium	Redbud	Cercis canadensis	Lavender Twist	Cercis canadensis	GCA_003255065.1	Tennessee	Warren	Nursery	2023-05-15	4078683	3031	12362905027	2026460	2052223	50.32	92974	377997712	47.72	Trichoderma sp. MLT1J1	732614	36.15	Botryosphaeria dothidea	307306	15.17	Colletotrichum falcatum	209642	10.35	Pseudoperonospora cubensis	22725	1.12	Plasmopara obducens	3074	0.15	Plasmopara halstedii	1500	0.07	Stenotrophomonas maltophilia	1049675	51.8	Achromobacter xylosoxidans	246477	12.16	Brucella pseudogrignonensis	109364	5.4
66-79	Mycelium	Smooth Hydrangea	Hydrangea arborescens	Annabelle	Hydrangea macrophylla	GCA_033977485.1	Tennessee	Warren	Nursery	2023-05-15	3830652	3227	12362068716	1892908	1937744	50.59	149117	585348820	44.61	Trichoderma sp. MLT1J1	923613	48.79	Botryosphaeria dothidea	249716	13.19	Pseudoperonospora cubensis	130042	6.87	Pseudoperonospora cubensis	130042	6.87	Plasmopara halstedii	123	0.01	Plasmopara obducens	40	0	Stenotrophomonas maltophilia	1640790	86.68	Escherichia coli	203154	10.73	Stenotrophomonas sp. NY11291	6461	0.34
68-66	Mycelium	Eastern Redbud	Cercis canadensis	-	Cercis canadensis	GCA_003255065.1	Tennessee	Warren	Nursery	2023-08-15	639910	1869	1196069180	319907	320003	50.01	25076	62688728	29.07	Fusarium falciforme	246849	77.17	Pyricularia oryzae	29088	9.09	Fusarium oxysporum	15204	4.75	Plasmopara halstedii	107	0.03	Plasmopara obducens	21	0.01	Pseudoperonospora cubensis	16	0.01	Escherichia coli	182428	57.03	Streptomyces sp. TG1A-60	115339	36.05	Streptomyces sp. NA13	7681	2.4
68-69	Mycelium	Eastern Redbud	Cercis canadensis	-	Cercis canadensis	GCA_003255065.1	Tennessee	Warren	Nursery	2023-10-15	3391661	2893	9812587543	1686681	1704980	50.27	73871	281051827	47.83	Colletotrichum falcatum	427721	25.36	Botryosphaeria dothidea	221038	13.11	Trichoderma asperellum	212832	12.62	Plasmopara halstedii	1559	0.09	Pseudoperonospora cubensis	492	0.03	Plasmopara obducens	294	0.02	Achromobacter xylosoxidans	506457	30.03	Stenotrophomonas maltophilia	206413	12.24	Achromobacter deleyi	202326	12
68-70	Mycelium	Eastern Redbud	Cercis canadensis	-	Cercis canadensis	GCA_003255065.1	Tennessee	Warren	Nursery	2023-10-16	5455718	3107	16952350189	2714942	2740776	50.24	141563	572892339	48.97	Colletotrichum falcatum	1051484	38.73	Botryosphaeria dothidea	379291	13.97	Fusarium oxysporum	239220	8.81	Plasmopara halstedii	1852	0.07	Plasmopara obducens	377	0.01	Pseudoperonospora cubensis	214	0.01	Achromobacter xylosoxidans	1225976	45.16	Achromobacter deleyi	485234	17.87	Brucella pseudogrignonensis	221816	8.17
68-73	Mycelium	Eastern Redbud	Cercis canadensis	-	Cercis canadensis	GCA_003255065.1	Tennessee	Warren	Nursery	2023-10-17	1151665	3007	3462515221	571566	580099	50.37	66207	240157919	39.6	Botryosphaeria dothidea	173724	30.4	Tuber microsphaerosporum	97027	16.98	Anthracocystis walkeri	52465	9.18	Plasmopara halstedii	8484	1.48	Plasmopara obducens	4537	0.79	Phytophthora tentaculata	488	0.09	Agrobacterium pusense	198476	34.72	Escherichia coli	100295	17.55	Bradyrhizobium sp. CIAT3101	27870	4.88
68-77	Mycelium	Redbud	Cercis canadensis	Flame Thrower	Cercis canadensis	GCA_003255065.1	Tennessee	Warren	Nursery	2024-01-15	7119611	3792	26995056694	3549080	3570531	50.15	457714	2171028600	47.58	Tuber microsphaerosporum	1946189	54.84	Schizophyllum commune	322976	9.1	Botryosphaeria dothidea	172359	4.86	Plasmopara halstedii	16828	0.47	Phytophthora tentaculata	4612	0.13	Plasmopara obducens	3182	0.09	Bradyrhizobium sp. CB1717	950620	26.78	Rhizobium sp. C104	349753	9.85	Bradyrhizobium sp. CIAT3101	207100	5.84
68-81	Mycelium	Redbud	Cercis canadensis	Flame Thrower	Cercis canadensis	GCA_003255065.1	Tennessee	Warren	Nursery	2023-11-15	5991584	4347	26047683275	2984395	3007189	50.19	453886	2491236909	46.81	Tuber microsphaerosporum	1365250	45.75	Schizophyllum commune	349609	11.72	Botryosphaeria dothidea	201104	6.74	Plasmopara halstedii	28679	0.96	Plasmopara obducens	4953	0.17	Phytophthora tentaculata	3970	0.13	Bradyrhizobium sp. CB1717	35678	1.2	Rhizobium sp. C104	22127	0.74	Luteibacter flocculans	10243	0.34
FBG5639	Plant	Eastern Redbud	Cercis canadensis	-	Cercis canadensis	GCA_003255065.1	Tennessee	Warren	Nursery	2023-08-15	2328789	2476	5765996861	1075036	1253753	53.84	1048095	1180174609	22.5	Ceratobasidium theobromae	478846	44.54	Tetracladium marchalianum	166684	15.51	Nothophoma quercina	32302	3	Plasmopara halstedii	15180	1.41	Plasmopara obducens	6554	0.61	Pseudoperonospora cubensis	62	0.01	Ligilactobacillus salivarius	367872	34.22	Escherichia coli	114798	10.68	Rhodococcus sp. RCBS9	64654	6.01
FBG5640	Plant	European Hornbeam	Carpinus betulus	Frans Fontaine	Carpinus viminea	GCA_013348765.1	Tennessee	Warren	Nursery	2023-08-15	1628319	2223	3619445905	284665	1343654	82.52	411035	445768363	12.62	Ceratobasidium theobromae	167968	59.01	Tetracladium marchalianum	14687	5.16	Pyricularia oryzae	10694	3.76	Plasmopara obducens	2888	1.01	Plasmopara halstedii	1032	0.36	Hyaloperonospora arabidopsidis	17	0.01	Nostoc sp. C057	147832	51.93	Escherichia coli	46752	16.42	Rhizobium sp. C104	7415	2.6
FBG6670	Mycelium	Redbud	Cercis canadensis	Lavender Twist	Cercis canadensis	GCA_003255065.1	Tennessee	Warren	Nursery	2023-08-15	1039752	5069	5270370635	1031792	7960	0.77	17337	122286530	0.85	Trichoderma sp. MLT1J1	316602	30.68	Botryosphaeria dothidea	173420	16.81	Colletotrichum falcatum	121026	11.73	Pseudoperonospora cubensis	9357	0.91	Plasmopara obducens	975	0.09	Plasmopara halstedii	623	0.06	Stenotrophomonas maltophilia	470323	45.58	Achromobacter xylosoxidans	142672	13.83	Brucella pseudogrignonensis	65076	6.31
FBG7306	Plant	Mountain Laurel	Kalmia latifolia	-	Rhododendron vialii	GCF_030253575.1	Tennessee	Warren	Nursery	2024-05-15	1249454	2732	3413081454	1178297	71157	5.7	10108	18273797	0.4	Inonotus hispidus	365780	31.05	Diplodia mutila	66173	5.62	Diplodia corticola	45749	3.88	Plasmopara halstedii	1344	0.11	Plasmopara obducens	1136	0.1	Plasmopara viticola	6	0	Escherichia coli	88096	7.48	Streptomyces sp. TG1A-60	2026	0.17	Kineococcus sp. NBC_00420	1211	0.1
FBG7326	Plant	Redbud	Cercis canadensis	Rising Sun	Cercis canadensis	GCA_003255065.1	Tennessee	Warren	Nursery	2024-05-15	1750513	3278	5738211526	1440981	309532	17.68	57991	126707009	1.66	Botryosphaeria dothidea	133718	9.28	Tetracladium marchalianum	86757	6.02	Dactylonectria alcacerensis	37952	2.63	Plasmopara halstedii	24558	1.7	Plasmopara obducens	17712	1.23	Pseudoperonospora cubensis	815	0.06	Escherichia coli	158090	10.97	Microlunatus sagamiharensis	20748	1.44	Nocardioides scoriae	19801	1.37
FBG7334	Plant	Sugar maple	Acer saccharum	-	Acer saccharum	GCA_030979865.1	Tennessee	Warren	Nursery	2024-05-15	2085904	3323	6930840739	104083	1981821	95.01	21542	50505495	0.52	Fusarium oxysporum	16261	15.62	Pyricularia oryzae	16119	15.49	Fusarium oxysporum f. sp. vasinfectum	12766	12.27	Plasmopara obducens	1218	1.17	Plasmopara halstedii	414	0.4	Phytophthora capsici	32	0.03	Escherichia coli	48739	46.83	Rahnella aquatilis	37505	36.03	Lactiplantibacillus carotarum	5734	5.51
FBG7363	Plant	Dogwood	Cornus florida	Cherokee Princess	Cornus florida	GCF_030987335.1	Tennessee	Warren	Nursery	2024-05-15	400866	3038	1217667587	50292	350574	87.45	4501	9609518	0.56	Agaricus bitorquis	7951	15.81	Psilocybe semilanceata	4111	8.17	Pyricularia oryzae	3685	7.33	Plasmopara halstedii	2702	5.37	Plasmopara obducens	1095	2.18	Pseudoperonospora cubensis	13	0.03	Escherichia coli	13019	25.89	Hymenobacter sp. BRD128	1351	2.69	Methylobacterium brachiatum	1226	2.44
FBG7453	Plant	Redbud	Cercis canadensis	Weeping Traveller	Cercis canadensis	GCA_003255065.1	Texas	Waller	Nursery	2024-05-15	1236752	1910	2362119364	78400	1158352	93.66	10411	19031494	0.42	Trametes hirsuta	19038	24.29	Tetracladium marchalianum	6273	8	Fusarium oxysporum	4191	5.35	Plasmopara halstedii	1245	1.59	Plasmopara obducens	464	0.59	Phytophthora sansomeana	15	0.02	Escherichia coli	13593	17.34	Kineococcus sp. NBC_00420	1782	2.27	Microlunatus sagamiharensis	1272	1.62
FBG7454	Plant	Redbud	Cercis canadensis	Luscious Lavender	Cercis canadensis	GCA_003255065.1	Texas	Waller	Nursery	2024-05-15	1292416	2260	2920533109	165621	1126795	87.19	137122	171176433	5.3	Fusarium falciforme	73082	44.13	Ceratobasidium theobromae	56856	34.33	Plasmopara halstedii	2787	1.68	Plasmopara halstedii	2787	1.68	Plasmopara obducens	2282	1.38	Pseudoperonospora cubensis	36	0.02	Streptomyces sp. NA13	16279	9.83	Streptomyces sp. TG1A-60	15639	9.44	Escherichia coli	11592	7
FBG7456	Plant	Redbud	Cercis canadensis	Forest Pansy	Cercis canadensis	GCA_003255065.1	Tennessee	Warren	Nursery	2024-05-15	926861	1545	1431611935	106564	820297	88.5	8424	12987504	0.45	Diplodia seriata	18228	17.11	Tetracladium marchalianum	13453	12.62	Fusarium oxysporum	5890	5.53	Plasmopara halstedii	3112	2.92	Plasmopara obducens	702	0.66	Phytophthora sansomeana	7	0.01	Klebsiella quasipneumoniae	36884	34.61	Escherichia coli	18977	17.81	Pseudomonas psychrotolerans	2492	2.34
FBG7459	Plant	Redbud	Cercis canadensis	Sparkling Wine	Cercis canadensis	GCA_003255065.1	Tennessee	Warren	Nursery	2024-05-15	1622167	2035	3301767983	151440	1470727	90.66	209754	211266407	6.47	Ceratobasidium theobromae	91223	60.24	Pyricularia oryzae	8367	5.53	Fusarium oxysporum	7696	5.08	Plasmopara halstedii	170	0.11	Plasmopara obducens	148	0.1	Phytopythium sindhum	8	0.01	Enterobacter hormaechei	100759	66.53	Escherichia coli	24904	16.44	Acinetobacter baumannii	3525	2.33
FBG7460	Plant	Redbud	Cercis canadensis	Eastern Clump	Cercis canadensis	GCA_003255065.1	Texas	Waller	Nursery	2024-05-15	1180990	2289	2703012602	105008	1075982	91.11	152581	185525017	6.46	Ceratobasidium theobromae	66100	62.95	Pyricularia oryzae	5463	5.2	Fusarium oxysporum	5083	4.84	Plasmopara halstedii	58	0.06	Plasmopara obducens	37	0.04	Plasmopara viticola	2	0	Escherichia coli	36573	34.83	Pantoea vagans	217	0.21	Pantoea sp. MT58	194	0.18
FBG7461	Plant	Redbud	Cercis canadensis	Golden Falls	Cercis canadensis	GCA_003255065.1	Tennessee	Warren	Nursery	2024-05-15	1810878	1402	2538673497	667398	1143480	63.15	9864	14415969	0.27	Tetracladium marchalianum	62559	9.37	Fusarium oxysporum	48311	7.24	Botryosphaeria dothidea	38067	5.7	Plasmopara obducens	20183	3.02	Plasmopara halstedii	10634	1.59	Peronospora farinosa	332	0.05	Mycobacterium branderi	218189	32.69	Pantoea vagans	189460	28.39	Pantoea sp. SM3640	51078	7.65
FBG7463	Plant	Redbud	Cercis canadensis	Ruby Falls	Cercis canadensis	GCA_003255065.1	Tennessee	Franklin	Nursery	2024-05-15	924560	1435	1326646274	272954	651606	70.48	5479	8801850	0.3	Botryosphaeria dothidea	121373	44.47	Psilocybe maluti	75851	27.79	Diaporthe eres	6900	2.53	Plasmopara halstedii	2062	0.76	Plasmopara obducens	1157	0.42	Pseudoperonospora cubensis	18	0.01	Escherichia coli	28015	10.26	Ligilactobacillus salivarius	16052	5.88	Pantoea agglomerans	4226	1.55
FBG7464	Plant	Redbud	Cercis canadensis	Merlot	Cercis canadensis	GCA_003255065.1	Tennessee	Warren	Nursery	2024-05-15	1425398	1768	2520712510	167979	1257419	88.22	259759	232272143	9.11	Ceratobasidium theobromae	106450	63.37	Pyricularia oryzae	7183	4.28	Fusarium oxysporum	6747	4.02	Plasmopara halstedii	173	0.1	Plasmopara obducens	141	0.08	Phytopythium sindhum	18	0.01	Escherichia coli	135075	80.41	Curtobacterium sp. 9128	1665	0.99	Salmonella enterica	223	0.13
FBG7466	Plant	Redbud	Cercis canadensis	Oklahoma	Cercis canadensis	GCA_003255065.1	Tennessee	Warren	Nursery	2024-05-15	892258	1891	1687126793	31276	860982	96.49	6330	11776177	0.35	Pyricularia oryzae	3941	12.6	Fusarium oxysporum	3325	10.63	Fusarium oxysporum f. sp. vasinfectum	3293	10.53	Plasmopara halstedii	57	0.18	Plasmopara obducens	55	0.18	Phytophthora tentaculata	3	0.01	Clostridium perfringens	17427	55.72	Escherichia coli	8945	28.6	Cutibacterium acnes	44	0.14
FBG7468	Plant	Eastern Redbud	Cercis canadensis	-	Cercis canadensis	GCA_003255065.1	Tennessee	Warren	Nursery	2024-05-15	1394299	1795	2502354101	161954	1232345	88.38	237174	225317427	8.51	Ceratobasidium theobromae	99054	61.17	Rhizoctonia solani	19955	12.32	Pyricularia oryzae	6792	4.19	Phytophthora meadii	3485	2.15	Plasmopara halstedii	613	0.38	Plasmopara obducens	314	0.19	Escherichia coli	26058	16.09	Streptomyces sp. TG1A-60	740	0.46	Microlunatus sagamiharensis	380	0.23
FBG7623	Plant	Eastern Redbud	Cercis canadensis	-	Cercis canadensis	GCA_003255065.1	Tennessee	Warren	Nursery	2024-07-09	1129650	5422	6125206509	50256	1079394	95.55	14439	114908321	0.65	Pyricularia oryzae	12512	24.9	Fusarium oxysporum	10473	20.84	Fusarium oxysporum f. sp. vasinfectum	10393	20.68	Phytophthora meadii	605	1.2	Plasmopara obducens	43	0.09	Plasmopara halstedii	36	0.07	Escherichia coli	38763	77.13	Escherichia albertii	182	0.36	Escherichia fergusonii	37	0.07
FBG7674	Plant	Kousa Dogwood	Cornus Kousa	-	Cornus kousa	GCA_025631255.1	Tennessee	Warren	Nursery	2024-07-12	138551	5165	715681436	33308	105243	75.96	2351	16631844	0.91	Tetracladium marchalianum	5143	15.44	Blastomyces emzantsi	1340	4.02	Plasmopara halstedii	1274	3.82	Plasmopara halstedii	1274	3.82	Plasmopara obducens	755	2.27	Phytophthora pini	32	0.1	Ligilactobacillus salivarius	8691	26.09	Escherichia coli	5190	15.58	Acinetobacter baumannii	1450	4.35
FBG7800	Plant	Sugar Maple	Acer Saccharum	-	Acer saccharum	GCA_030979865.1	Maryland	Fredrick	Nursery	2024-08-06	1262250	3542	4471317312	275462	986788	78.18	112809	434751485	6.74	Ceratobasidium theobromae	69074	25.08	Cladosporium colombiae	19125	6.94	Tetracladium marchalianum	13108	4.76	Plasmopara halstedii	1187	0.43	Plasmopara obducens	1031	0.37	Phytophthora sansomeana	18	0.01	Enterobacter hormaechei	156668	56.87	Escherichia coli	22415	8.14	Curtobacterium sp. TC1	4187	1.52
FBG7804	Plant	Maple	Acer sp.	-	Acer negundo	GCA_035582765.1	Missouri	Cole	Nursery	2024-08-06	825341	5047	4165772758	263576	561765	68.06	13769	93501038	0.86	Trichothecium roseum	26092	9.9	Fusarium oxysporum	22169	8.41	Trametes hirsuta	20452	7.76	Plasmopara halstedii	10857	4.12	Plasmopara obducens	7651	2.9	Pseudoperonospora cubensis	432	0.16	Escherichia coli	28017	10.63	Pantoea vagans	10112	3.84	Microbacterium oleivorans	8917	3.38
FBG7806	Plant	Redbud	Cercis canadensis	Forest Pansy	Cercis canadensis	GCA_003255065.1	Tennessee	Warren	Nursery	2024-08-06	948778	4998	4742235651	163521	785257	82.77	19055	128092054	1.13	Blastomyces emzantsi	10290	6.29	Fusarium oxysporum	8632	5.28	Pyricularia oryzae	7988	4.88	Plasmopara halstedii	5557	3.4	Plasmopara obducens	4954	3.03	Pseudoperonospora cubensis	121	0.07	Escherichia coli	92915	56.82	Microlunatus sagamiharensis	3200	1.96	Methylobacterium brachiatum	2644	1.62
GS24-DSB-18	Plant	Japanese Spiraea	Spiraea japonica	Shirobana'	Spiraea crenata	GCA_033992175.1	Virginia	Hanover	Nursery	2024-07-02	1324649	4190	5550510653	439216	885433	66.84	18602	115729554	1.4	Tetracladium marchalianum	64220	14.62	Botryosphaeria dothidea	14224	3.24	Plasmopara halstedii	13495	3.07	Plasmopara halstedii	13495	3	Plasmopara obducens	13229	3.01	Pseudoperonospora cubensis	234	0.05	Klebsiella quasipneumoniae	86886	19.78	Escherichia coli	47942	10.92	Microlunatus sagamiharensis	13128	2.99
RT23-182	Plant	Sweetbay Magnolia	Magnolia virginiana		Magnolia virginiana	GCA_025802435.1	Virginia	Fauquier	Nursery	2023-06-27	3520636	2341	8240458313	4033990	513354	14.58	8445	26962835	0.21	Rhizoctonia solani	31063	37.07	Pyricularia oryzae	9233	11.02	Fusarium oxysporum	8093	9.66	Phytophthora meadii	3173	3.79	Plasmopara obducens	664	0.79	Plasmopara halstedii	182	0.22	Escherichia coli	29627	0.73	Acinetobacter baumannii	567	0.01	Pantoea agglomerans	151	-
RT23-184	Plant	Black Tupelo or Black Gum	Nyssa sylvatica		Nyssa sinensis	GCA_008638375.1	Virginia	Fauquier	Nursery	2023-06-27	5239374	2551	13366707637	167624	5071750	96.8	22173	76589687	13.23	Pyricularia oryzae	16040	10.43	Fusarium oxysporum	14390	9.35	Fusarium oxysporum f. sp. vasinfectum	13593	8.84	Plasmopara obducens	433	0.28	Plasmopara halstedii	333	0.22	Phytophthora chlamydospora	65	0.04	Escherichia coli	53729	32.05	Nostoc sp. C057	38250	22.82	Rhizobium sp. C104	1924	1.15
RT23-260	Plant	Red Maple	Acer rubrum	October Glory'	Acer negundo	GCA_035582765.1	Virginia	Fauquier	Nursery	2023-08-09	1811525	3655	6621600088	202090	1609435	88.84	34251	117949459	16.95	Tetracladium marchalianum	30365	30.06	Hypoxylon perforatum	6136	6.07	Ceratobasidium theobromae	5752	5.69	Plasmopara obducens	123	0.12	Plasmopara halstedii	18	0.02	Phytophthora tentaculata	16	0.02	Ligilactobacillus salivarius	36553	18.09	Escherichia coli	18884	9.34	Acinetobacter baumannii	6739	3.33
RT23-270	Plant	Red Maple	Acer rubrum		Cornus florida	GCF_030987335.1	Virginia	Fauquier	Nursery	2023-08-09	1326504	1560	2069680662	611054	715450	53.94	8100	43943755	1.33	Talaromyces albobiverticillius	161364	26.41	Hypoxylon perforatum	72623	11.89	Pyricularia oryzae	24255	3.97	Plasmopara obducens	347	0.06	Plasmopara halstedii	51	0.01	Phytophthora sansomeana	12	0	Escherichia coli	85157	13.94	Acinetobacter baumannii	930	0.15	Streptomyces sp. TG1A-60	1083	0.18
RT23-320	Plant	Eastern Redbud	Cercis canadensis	Forest Pansy'	Cercis canadensis	GCA_003255065.1	Virginia	City of Fairfax	Nursery	2023-08-21	2195948	2556	5612194642	269072	2061412	93.87	65687	197177986	24.41	Ceratobasidium theobromae	43856	32.6	Penicillium bialowiezense	14394	10.7	Plasmopara halstedii	5468	4.06	Plasmopara halstedii	5468	4.06	Plasmopara obducens	2296	1.71	Pseudoperonospora cubensis	74	0.06	Lactiplantibacillus carotarum	51545	19.16	Escherichia coli	15604	5.8	Streptomyces koelreuteriae	10180	3.78
RT23-320	Plant	Eastern Redbud	Cercis canadensis	Forest Pansy'	Cercis canadensis	GCA_003255065.1	Virginia	City of Fairfax	Nursery	2023-08-21	3299306	1250	4123962288	126546	3172760	96.16	50794	219724515	40.14	Psilocybe maluti	41779	33.02	Ceratobasidium theobromae	32227	25.47	Pyricularia oryzae	11133	8.8	Plasmopara halstedii	3295	2.6	Plasmopara obducens	1465	1.16	Pseudoperonospora cubensis	55	0.04	Escherichia coli	40700	32.16	Ligilactobacillus salivarius	5397	4.26	Deinococcus sp. QL22	2258	1.78
RT23-367	Plant	Basswood	Tilia americana		Tilia amurensis	GCA_020138205.1	Virginia	Louisa	Nursery	2023-08-31	1002767	3093	3101383936	637714	365053	36.4	26995	93880285	4.23	Ceratobasidium theobromae	20195	6.33	Tetracladium marchalianum	18954	5.94	Dactylonectria alcacerensis	11872	3.72	Plasmopara obducens	1633	0.51	Plasmopara halstedii	108	0.03	Phytophthora tentaculata	73	0.02	Escherichia coli	13101	2.05	Pseudomonas sp. BSw22131	3565	0.56	Microlunatus sagamiharensis	276	0.04
RT23-369	Plant	Chinese Elm	Ulmus parvifolia		Ulmus parvifolia	GCA_041381145.1	Virginia	Louisa	Nursery	2023-08-31	2519703	3447	8685962872	77314	2442389	96.93	5292	27567414	6.84	Pyricularia oryzae	5344	13.83	Fusarium oxysporum	4431	11.46	Fusarium oxysporum f. sp. vasinfectum	4268	11.04	Plasmopara halstedii	116	0.3	Plasmopara obducens	80	0.21	Phytophthora sansomeana	6	0.02	Escherichia coli	20614	26.66	Streptomyces sp. TG1A-60	265	0.34	Microlunatus sagamiharensis	158	0.2
RT23-372	Mycelium	Flowering Dogwood	Cornus florida		Cornus florida	GCF_030987335.1	Virginia	City of Richmond	Landscape	2023-08-23	1254276	2118	2656038781	624603	629673	50.2	1116270	2403602201	32.02	Ceratobasidium theobromae	552470	88.46	Pyricularia oryzae	16689	2.67	Fusarium oxysporum	13734	2.2	Plasmopara halstedii	208	0.03	Plasmopara obducens	151	0.02	Pseudoperonospora cubensis	42	0.01	Escherichia coli	107231	17.17	Streptomyces sp. TG1A-60	3516	0.56	Bradyrhizobium sp. CB1717	1866	0.3
RT23-377	Plant	Hybrid Witchhazel	Hamamelis x intermedia	Arnold's Promise'	Hamamelis virginiana	GCA_017140935.1	Virginia	Hanover	Nursery	2023-09-08	2737117	3019	8263270672	3465122	728005	26.6	32429	124411181	0.94	Trametes hirsuta	313351	18.09	Peniophora sp. CONT	141818	8.19	Peniophora sp. CBMAI 1063	116820	6.74	Plasmopara obducens	7581	0.44	Plasmopara halstedii	7056	0.41	Phytophthora sansomeana	192	0.01	Escherichia coli	130409	3.76	Leifsonia sp. ZF2019	18760	0.54	Caballeronia insecticola	17855	0.52
RT23-382	Plant	Ashe's Magnolia	Magnolia ashei		Magnolia sinica	GCF_029962835.1	Virginia	Hanover	Nursery	2023-09-08	4747002	2391	11350280228	309208	4437794	93.49	14177	50889285	4.58	Tetracladium marchalianum	14445	9.34	Hymenopellis raphanipes	12277	7.94	Pyricularia oryzae	9996	6.47	Phytophthora chlamydospora	1268	0.82	Plasmopara obducens	742	0.48	Phytophthora pseudosyringae	187	0.12	Escherichia coli	90767	29.35	Microlunatus sagamiharensis	172	0.06	Acinetobacter baumannii	95	0.03
RT23-384	Mycelium	Flowering Dogwood	Cornus florida		Cornus florida	GCF_030987335.1	Virginia	Hanover	Nursery	2023-09-08	1715828	2177	3735009796	846532	869296	50.66	341083	3186237906	75.57	Ceratobasidium theobromae	698346	82.5	Beauveria sp. NWAFU-1	100090	11.82	Pyricularia oryzae	13868	1.64	Plasmopara halstedii	2040	0.24	Plasmopara obducens	1853	0.22	Pseudoperonospora cubensis	413	0.05	Escherichia coli	715419	84.51	Bradyrhizobium sp. CB1717	2042	0.24	Pantoea ananatis	1821	0.22
RT23-392	Mycelium	Southern Catalpa	Catalpa bignonoides		Cercis canadensis	GCA_003255065.1	Virginia	City of Richmond	Landscape	2023-09-11	1473113	2515	3704838473	731606	741507	50.34	642451	5132300600	87.81	Ceratobasidium theobromae	639285	87.39	Pyricularia oryzae	26760	3.66	Beauveria sp. NWAFU-1	26188	3.58	Plasmopara obducens	57	0.01	Plasmopara halstedii	52	0.01	Phytophthora pseudosyringae	2	0	Escherichia coli	126386	17.28	Acinetobacter baumannii	460	0.06	Methylobacterium brachiatum	80	0.01
RT23-400	Plant	American Tulip Tree	Liriodendron tulipfera		Liriodendron chinense	GCA_003013855.2	Virginia	City of Richmond	Landscape	2023-09-11	3487167	1009	3517804805	106299	3380868	96.95	5513	21231043	5.19	Pyricularia oryzae	26584	25.01	Fusarium oxysporum	20045	18.86	Fusarium oxysporum f. sp. vasinfectum	19953	18.77	Plasmopara halstedii	104	0.1	Plasmopara obducens	60	0.06	Plasmopara viticola	2	0	Escherichia coli	75980	71.48	Acinetobacter baumannii	748	0.7	Escherichia albertii	358	0.34
RT23-402	Mycelium	Red Osier Dogwood	Cornus sericea		Cornus kousa	GCA_025631255.1	Virginia	City of Richmond	Landscape	2023-09-11	3706481	2601	9639677952	1851965	1854516	50.03	1406859	9118713379	13.47	Ceratobasidium theobromae	1701893	91.91	Beauveria sp. NWAFU-1	46821	2.53	Pyricularia oryzae	33408	1.8	Plasmopara halstedii	389	0.02	Plasmopara obducens	293	0.02	Pseudoperonospora cubensis	28	0	Escherichia coli	227378	12.28	Streptomyces sp. TG1A-60	4784	0.26	Clostridium colinum	-	-
RT23-423	Mycelium	Chinese Dogwood	Cornus kousa	var. chinensis	Cercis canadensis	GCA_003255065.1	Virginia	Westmoreland	Nursery	2023-09-14	827406	2481	2052632448	409054	418352	50.56	363444	2931827840	88.85	Ceratobasidium theobromae	361523	88.39	Beauveria sp. NWAFU-1	33238	8.13	Pyricularia oryzae	4977	1.22	Plasmopara halstedii	389	0.1	Plasmopara obducens	309	0.08	Phytophthora sansomeana	2	0	Escherichia coli	344887	84.31	Methylobacterium brachiatum	370	0.09	Streptomyces sp. TG1A-60	189	0.05
RT23-424	Mycelium	Chinese Dogwood	Cornus kousa		Cornus kousa	GCA_025631255.1	Virginia	King William	Nursery	2023-09-18	6236540	3053	19038250905	1328146	4908394	78.7	563927	1764021340	42.46	Ceratobasidium theobromae	547602	82.46	Pyricularia oryzae	16273	2.45	Fusarium oxysporum	15594	2.35	Plasmopara halstedii	152	0.02	Plasmopara obducens	147	0.02	Plasmopara viticola	1	0	Enterobacter hormaechei	510715	38.45	Escherichia coli	57954	4.36	Acinetobacter baumannii	7945	0.6
RT23-428	Mycelium	Chinese Dogwood	Cornus kousa		Cornus kousa	GCA_025631255.1	Virginia	Westmoreland	Nursery	2023-09-14	1710000	2538	4340397494	850782	859218	50.25	1298253	3593923731	32.66	Ceratobasidium theobromae	646379	75.98	Pyricularia oryzae	57304	6.74	Fusarium oxysporum	49662	5.84	Plasmopara halstedii	760	0.09	Plasmopara obducens	419	0.05	Phytophthora tentaculata	23	0	Escherichia coli	242666	28.52	Streptomyces sp. TG1A-60	3412	0.4	Acinetobacter baumannii	3141	0.37
RT23-429	Mycelium	Chinese Dogwood	Cornus kousa		Cornus kousa	GCA_025631255.1	Virginia	Westmoreland	Nursery	2023-09-14	1447160	2842	4112196882	722131	725029	50.1	1295194	3813056065	31.8	Ceratobasidium theobromae	646425	89.53	Pyricularia oryzae	17831	2.47	Fusarium oxysporum	14918	2.07	Plasmopara halstedii	621	0.09	Plasmopara obducens	375	0.05	Pseudoperonospora cubensis	27	0	Escherichia coli	122197	16.92	Streptomyces sp. TG1A-60	3311	0.46	Bradyrhizobium sp. CB1717	2182	0.3
RT23-433	Mycelium	Flowering Dogwood	Cornus florida	var. 'Comco No. 1' Cherokee Brave	Cornus florida	GCF_030987335.1	Virginia	Westmoreland	Nursery	2023-09-14	2757461	2999	8269721683	1370542	1386919	50.3	2480158	7744341188	31.89	Ceratobasidium theobromae	1229156	89.69	Pyricularia oryzae	34653	2.53	Fusarium oxysporum	31387	2.29	Plasmopara halstedii	1850	0.13	Plasmopara obducens	928	0.07	Plasmopara viticola	6	0	Escherichia coli	240442	17.54	Streptomyces sp. TG1A-60	5755	0.42	Pseudomonas oryzihabitans	4484	0.33
RT23-451	Plant	Eastern Redbud	Cercis canadensis		Jacaranda mimosifolia	GCA_018894105.1	Virginia	Prince William	Nursery	2023-09-18	3834047	1535	5885959914	1762576	2071471	54.03	68566	348494518	3.89	Inonotus hispidus	631956	35.86	Ceratobasidium theobromae	56685	3.22	Psilocybe zapotecorum	35818	2.03	Plasmopara obducens	1507	0.09	Plasmopara halstedii	243	0.01	Plasmopara viticola	6	0	Escherichia coli	146983	8.34	Streptomyces sp. TG1A-60	3122	0.18	Acinetobacter baumannii	935	0.05
RT23-467	Plant	Eastern Redbud	Cercis canadensis		Cornus kousa	GCA_025631255.1	Virginia	Amelia	Nursery	2023-09-24	3355491	1722	5777191417	1469128	1886363	56.22	67406	383617074	4.59	Moesziomyces antarcticus	571456	38.9	Psilocybe azurescens	111811	7.61	Ceratobasidium theobromae	52727	3.59	Plasmopara obducens	1626	0.11	Plasmopara halstedii	767	0.05	Plasmopara viticola	6	0	Escherichia coli	120651	8.21	Streptomyces sp. TG1A-60	3300	0.22	Acinetobacter baumannii	1554	0.11
RT23-468	Plant	Flowering Dogwood	Cornus florida		Acer negundo	GCA_035582765.1	Virginia	Amelia	Nursery	2023-09-24	3792722	1468	5568373923	1774147	2018575	53.22	321462	1581015987	18.12	Ceratobasidium theobromae	311631	17.57	Psilocybe semilanceata	257609	14.52	Agaricus bitorquis	254161	14.33	Plasmopara obducens	384	0.02	Plasmopara halstedii	325	0.02	Plasmopara muralis	8	0	Escherichia coli	109838	6.19	Acinetobacter baumannii	425	0.02	Methylobacterium brachiatum	405	0.02
RT23-470	Plant	Northern Red Oak	Quercus rubra		Quercus rubra	GCA_035136125.1	Virginia	Amelia	Nursery	2023-09-24	2275463	3014	6858636159	88460	2187003	96.11	12842	52693594	14.52	Fusarium oxysporum	4839	10.94	Pyricularia oryzae	3705	8.38	Fusarium oxysporum f. sp. vasinfectum	2974	6.73	Plasmopara obducens	529	1.2	Plasmopara halstedii	396	0.9	Pseudoperonospora cubensis	19	0.04	Mycobacterium branderi	12884	14.56	Escherichia coli	8447	9.55	Gibbsiella quercinecans	5137	5.81
RT23-66	Plant	Crape Myrtle	Lagerstroemia indica	x 'Gamad I' Cherry Dazzle	Lagerstroemia speciosa	GCA_037672795.1	Virginia	City of Danville	Nursery	2023-05-31	1142949	2686	3070123424	246790	896159	78.41	8480	29892044	3.44	Fusarium falciforme	88479	71.71	Plasmopara obducens	3630	2.94	Fusarium oxysporum	3444	2.79	Plasmopara obducens	3630	2.94	Plasmopara halstedii	2666	2.16	Pseudoperonospora cubensis	120	0.1	Streptomyces sp. TG1A-60	23304	9.44	Streptomyces sp. NA13	8017	3.25	Escherichia coli	5890	2.39
VSD24_256	Plant	Flowering Dogwood	Cornus florida	Cherokee Princess'	Cornus florida	GCF_030987335.1	Virginia	Orange	Nursery	2024-07-30	559880	4455	2494277343	107687	452193	80.77	40452	205461715	5.33	Ceratobasidium theobromae	33391	31.01	Pyricularia oryzae	20909	19.42	Fusarium oxysporum	16789	15.59	Plasmopara halstedii	53	0.05	Plasmopara obducens	27	0.03	Plasmopara viticola	1	0	Escherichia coli	68189	63.32	Acinetobacter baumannii	670	0.62	Escherichia albertii	290	0.27
VSD24_267	Plant	Red Maple	Acer rubrum		Acer negundo	GCA_035582765.1	Virginia	Loudoun	Nursery	2024-07-30	1671920	3985	6662703046	76656	1595264	95.42	9047	45472653	0.28	Penicillium bialowiezense	11539	15.05	Pyricularia oryzae	8313	10.84	Fusarium oxysporum	6742	8.8	Plasmopara obducens	169	0.22	Plasmopara halstedii	94	0.12	Phytophthora capsici	85	0.11	Escherichia coli	28104	36.66	Lactiplantibacillus carotarum	21836	28.49	Streptomyces koelreuteriae	4909	6.4
VSD24_268	Mycelium	Sourwood	Oxydendrum arboreum		Vaccinium darrowii	GCA_020921065.1	Virginia	Orange	Nursery	2024-07-30	152164	4336	659774793	151303	861	0.57	99514	472932814	49.04	Ceratobasidium theobromae	98124	64.85	Fusarium falciforme	42141	27.85	Pyricularia oryzae	4393	2.9	Plasmopara halstedii	52	0.03	Plasmopara obducens	20	0.01	Plasmopara viticola	1	0	Streptomyces sp. TG1A-60	34511	22.81	Escherichia coli	30221	19.97	Streptomyces sp. NA13	26660	17.62
VSD24_269	Mycelium	Red Osier Dogwood	Cornus sericea	Baileyi'	Cornus florida	GCF_030987335.1	Virginia	Orange	Nursery	2024-07-30	269016	4911	1321063039	266623	2393	0.89	223500	1160698573	65.88	Ceratobasidium theobromae	221233	82.98	Pyricularia oryzae	12480	4.68	Fusarium oxysporum	10483	3.93	Plasmopara halstedii	37	0.01	Plasmopara obducens	27	0.01	Plasmopara muralis	4	0	Mycobacterium branderi	205267	76.99	Escherichia coli	31849	11.95	Acinetobacter baumannii	115	0.04
VSD24_270	Mycelium	Flowering Dogwood	Cornus florida	Cherokee Princess'	Cornus florida	GCF_030987335.1	Virginia	Orange	Nursery	2024-07-30	169803	4868	826674295	168048	1755	1.03	97078	571036260	46.12	Ceratobasidium theobromae	95089	56.58	Pyricularia oryzae	20872	12.42	Fusarium oxysporum	17960	10.69	Plasmopara halstedii	54	0.03	Plasmopara obducens	25	0.01	Phytophthora capsici	1	0	Clostridium perfringens	103839	61.79	Escherichia coli	48255	28.72	Acinetobacter baumannii	208	0.12
VSD24-282	Plant	Congo Azalea	Rhododendron x 'Congo'		Rhododendron vialii	GCF_030253575.1	Virginia	City of Waynesboro	Nursery	2024-08-15	36508	3366	122880422	17457	19051	52.18	219	1009347	0.32	Tetracladium marchalianum	1147	6.57	Mortierella alpina	1078	6.18	Mortierella alpina B6842	1028	5.89	Plasmopara halstedii	64	0.37	Plasmopara obducens	23	0.13	Phytophthora sansomeana	3	0.02	Escherichia coli	1908	10.93	Streptomyces sp. TG1A-60	106	0.61	Acinetobacter baumannii	75	0.43
VSD24-290	Plant	Chinese Juniper	Juniperus chinensis	Gold Star'	Juniperus oxycedrus	GCA_046118555.1	Virginia	Nelson	Nusery	2024-08-21	94495	4570	431854438	18665	75830	80.25	131	755113	0.08	Rhizoctonia solani	5206	27.89	Mortierella alpina	1184	6.34	Mortierella alpina B6842	1126	6.03	Phytophthora meadii	616	3.3	Plasmopara obducens	15	0.08	Plasmopara halstedii	8	0.04	Escherichia coli	2666	14.28	Escherichia albertii	11	0.06	None	-	-
VSD24-296	Plant	Smooth Hydrangea	Hydrangea arborescens	Abetwo' Incrediball	Hydrangea macrophylla	GCA_033977485.1	Virginia	Nelson	Nursery	2024-08-21	37584	3656	137416528	16363	21221	56.46	436	1915661	0.83	Tetracladium marchalianum	1106	6.76	Mortierella alpina	1011	6.18	Mortierella alpina B6842	977	5.97	Plasmopara obducens	16	0.1	Plasmopara halstedii	7	0.04	Phytophthora tentaculata	3	0.02	Escherichia coli	3308	20.22	Rhodopseudomonas palustris	701	4.28	Streptomyces durmitorensis	25	0.15
VSD24-309	Plant	Bald Cypress	Taxodium distichum	var. distichum	Juniperus oxycedrus	GCA_046118555.1	Virginia	Nelson	Nursery	2024-08-27	72870	3719	270992261	53192	19678	27	113	611357	0.09	Tetracladium marchalianum	5298	9.96	Fusarium falciforme	2090	3.93	Mortierella alpina	953	1.79	Phytophthora lateralis	24	0.05	Phytophthora lateralis MPF4	24	0.05	Plasmopara obducens	8	0.02	Escherichia coli	2052	3.86	Enterobacter cloacae	148	0.28	Streptomyces durmitorensis	30	0.06
VSD24-326	Plant	Pink Flowering Dogwood	Cornus florida	f. rubra	Cornus florida	GCF_030987335.1	Virginia	Orange	Nursery	2024-09-04	59200	3499	207115016	12449	46751	78.97	830	3484668	0.96	Tetracladium marchalianum	2237	17.97	Mortierella alpina	860	6.91	Mortierella alpina B6842	813	6.53	Plasmopara halstedii	2	0.02	Pythium insidiosum	2	0.02	Phytophthora pseudosyringae	1	0.01	Ligilactobacillus salivarius	3190	25.62	Escherichia coli	1937	15.56	Acinetobacter baumannii	735	5.9
VSD24-347	Plant	Red Osier Dogwood	Cornus sericea	Farrow' Arctic Fire	Cornus florida	GCF_030987335.1	Virginia	Hanover	Nursery	2024-09-10	460755	3755	1730085060	191456	269299	58.45	6540	33733045	0.71	Penicillium bialowiezense	35791	18.69	Tetracladium marchalianum	16124	8.42	Colletotrichum fructicola	6054	3.16	Plasmopara halstedii	2553	1.33	Plasmopara obducens	2345	1.22	Phytophthora capsici	95	0.05	Lactiplantibacillus carotarum	63053	32.93	Escherichia coli	13619	7.11	Streptomyces koelreuteriae	11287	5.9
VSD24-369	Mycelium	Eastern Redbud	Cercis canadensis	Pink Heartbreaker'	Cercis canadensis	GCA_003255065.1	Virginia	Chesterfield	Nursery	2024-09-12	32366	3809	123280036	31310	1056	3.26	16750	70654424	37.54	Ceratobasidium theobromae	16725	53.42	Mortierella alpina	965	3.08	Mortierella alpina B6842	921	2.94	Plasmopara obducens	14	0.04	Plasmopara halstedii	7	0.02	Phytophthora sansomeana	2	0.01	Escherichia coli	22135	70.7	Salmonella enterica	36	0.11	Acinetobacter baumannii	12	0.04
VSD24-411	Plant	Japanese Maple	Acer palmatum		Acer negundo	GCA_035582765.1	Virginia	Hanover	Nursery	2024-11-04	52278	3412	178378097	19897	32381	61.94	295	1452622	0.3	Mortierella alpina	1450	7.29	Mortierella alpina B6842	1387	6.97	Cladosporium colombiae	1335	6.71	Plasmopara obducens	64	0.32	Plasmopara halstedii	5	0.03	Phytophthora sansomeana	2	0.01	Enterobacter hormaechei	8249	41.46	Escherichia coli	1254	6.3	Acinetobacter baumannii	154	0.77
VSD24-AE-03	Plant	Sourwood	Oxydendrum arboreum		Vaccinium darrowii	GCA_020921065.1	Virginia	Orange	Nursery	2024-07-03	266513	3568	950973726	81616	184897	69.38	20036	82874610	7.52	Ceratobasidium theobromae	18666	22.87	Trametes hirsuta	10105	12.38	Pyricularia oryzae	7936	9.72	Plasmopara obducens	48	0	Plasmopara halstedii	15	0.02	Phytophthora sansomeana	5	0.01	Escherichia coli	26117	32	Acinetobacter baumannii	360	0.44	Streptomyces sp. TG1A-60	205	0.25
VSD24-AE-03M	Mycelium	Sourwood	Oxydendrum arboreum		Vaccinium darrowii	GCA_020921065.1	Virginia	Orange	Nursery	2024-07-03	111034	3637	403790995	109503	1531	1.38	68865	261567191	62.02	Ceratobasidium theobromae	69554	63.52	Pyricularia oryzae	8726	7.97	Fusarium oxysporum	6663	6.08	Plasmopara halstedii	27	0	Plasmopara obducens	26	0.02	Phytopythium sindhum	9	0.01	Mycobacterium branderi	71920	65.68	Escherichia coli	21097	19.27	Acinetobacter baumannii	88	0.08
VSD24-DSB-100	Plant	Chinzan Satsuki Azalea	Rhododendron x 'Chinzan'		Rhododendron vialii	GCF_030253575.1	Virginia	Hanover	Nursery	2024-07-02	777803	4289	3336364398	111595	666208	85.65	6790	39067362	0.87	Pyricularia oryzae	9583	8.59	Fusarium oxysporum	7430	6.66	Fusarium oxysporum f. sp. vasinfectum	6923	6.2	Plasmopara obducens	4176	4	Plasmopara halstedii	2441	2.19	Pseudoperonospora cubensis	48	0.04	Escherichia coli	32801	29.39	Methylobacterium sp. FF17	1640	1.47	Xanthomonas arboricola	1436	1.29
VSD24-DSB-104	Plant	Flowering Dogwood	Cornus florida	Cherokee Princess'	Cornus florida	GCF_030987335.1	Virginia	Hanover	Nursery	2024-07-02	114670	2755	315949416	15779	98891	86.24	613	2553407	0.53	Pyricularia oryzae	2503	15.86	Fusarium oxysporum	2082	13.19	Fusarium oxysporum f. sp. vasinfectum	2057	13.04	Plasmopara halstedii	4	0	Plasmopara obducens	4	0.03	Plasmopara viticola	1	0.01	Escherichia coli	8414	53.32	Acinetobacter baumannii	59	0.37	Escherichia albertii	18	0.11
VSD24-DSB-104M	Mycelium	Flowering Dogwood	Cornus florida	Cherokee Princess'	Cornus florida	GCF_030987335.1	Virginia	Hanover	Nursery	2024-07-02	91471	4174	381831085	90053	1418	1.55	59918	268495956	65.5	Ceratobasidium theobromae	59977	66.6	Pyricularia oryzae	7833	8.7	Fusarium oxysporum	6000	6.66	Plasmopara obducens	20	0	Plasmopara halstedii	16	0.02	Phytophthora sansomeana	2	0	Clostridium perfringens	57153	63.47	Escherichia coli	19565	21.73	Acinetobacter baumannii	84	0.09
VSD24-DSB-105	Plant	Southern Wax Myrtle	Myrica cerifera		Myrica gale	GCA_963930655.1	Virginia	Hanover	Nursery	2024-07-02	209724	3302	692420396	89840	119884	57.16	51186	197571862	24.41	Ceratobasidium theobromae	50365	56.06	Pyricularia oryzae	7045	7.84	Fusarium oxysporum	5397	6.01	Plasmopara obducens	107	0	Plasmopara halstedii	104	0.12	Phytophthora pini	1	0	Escherichia coli	70703	78.7	Microlunatus sagamiharensis	272	0.3	Streptomyces sp. TG1A-60	128	0.14
VSD24-DSB-105M	Mycelium	Southern Wax Myrtle	Myrica cerifera		Myrica gale	GCA_963930655.1	Virginia	Hanover	Nursery	2024-07-02	36144	4112	148624597	35122	1022	2.83	9183	44771821	25.41	Fusarium falciforme	18531	52.76	Ceratobasidium theobromae	9035	25.72	Pyricularia oryzae	2200	6.26	Plasmopara halstedii	66	0	Plasmopara obducens	26	0.07	Phytophthora sansomeana	1	0	Escherichia coli	13595	38.71	Streptomyces sp. TG1A-60	10844	30.88	Streptomyces sp. NA13	4636	13.2
VSD24-DSB-110	Plant	Southern Wax Myrtle	Myrica cerifera		Myrica gale	GCA_963930655.1	Virginia	City of Suffolk	Nursery	2024-07-09	112055	3521	394507225	53965	58090	51.84	20287	84717463	18.1	Ceratobasidium theobromae	19894	36.86	Tetracladium marchalianum	11889	22.03	Pyricularia oryzae	7350	13.62	Plasmopara obducens	13	0	Plasmopara halstedii	8	0.01	Plasmopara viticola	1	0	Streptomyces durmitorensis	23149	42.9	Escherichia coli	20407	37.82	Acinetobacter baumannii	81	0.15
VSD24-DSB-110M	Mycelium	Southern Wax Myrtle	Myrica cerifera		Myrica gale	GCA_963930655.1	Virginia	City of Suffolk	Nursery	2024-07-09	272035	5281	1436701972	267035	5000	1.84	232776	1295260781	85.57	Ceratobasidium theobromae	232807	87.18	Trichoderma asperellum	19424	7.27	Pyricularia oryzae	4638	1.74	Plasmopara halstedii	619	0	Plasmopara obducens	152	0.06	Hyaloperonospora arabidopsidis	94	0.04	Escherichia coli	45265	16.95	Streptomyces sp. TG1A-60	845	0.32	Pantoea agglomerans	799	0.3
VSD24-DSB-136	Plant	Sourwood	Oxydendrum arboreum		Vaccinium darrowii	GCA_020921065.1	Virginia	Orange	Nursery	2024-07-30	264922	3161	837540584	87088	177834	67.13	13845	52859297	5.23	Inonotus hispidus	20191	23.18	Ceratobasidium theobromae	12469	14.32	Pyricularia oryzae	6690	7.68	Plasmopara obducens	48	0	Plasmopara halstedii	14	0.02	Pythium scleroteichum	7	0.01	Escherichia coli	22399	25.72	Streptomyces sp. TG1A-60	292	0.34	Acinetobacter baumannii	256	0.29
VSD24-DSB-139	Plant	Red Osier Dogwood	Cornus sericea	Baileyi'	Cornus florida	GCF_030987335.1	Virginia	Orange	Nursery	2024-07-30	524701	2930	1537136551	316017	208684	39.77	17559	56954579	3.35	Botryosphaeria dothidea	108211	34.24	Psilocybe caeruleorhiza	23297	7.37	Ceratobasidium theobromae	13768	4.36	Plasmopara obducens	601	0	Plasmopara halstedii	37	0.01	Plasmopara viticola	7	0	Escherichia coli	32562	10.3	Streptomyces sp. TG1A-60	1745	0.55	Acinetobacter baumannii	185	0.06
VSD24-DSB-85	Plant	Common Pawpaw	Asimina triloba		Annona cherimola	GCA_030490835.1	Virginia	Louisa	Nursery	2024-07-01	286507	2639	756150968	188900	97607	34.07	687	3215300	0.24	Penicillium bialowiezense	37210	19.7	Tetracladium marchalianum	17916	9.48	Pyricularia oryzae	7806	4.13	Phytophthora capsici	156	0	Plasmopara obducens	67	0.04	Plasmopara halstedii	38	0.02	Lactiplantibacillus carotarum	63124	33.42	Escherichia coli	33777	17.88	Streptomyces koelreuteriae	15810	8.37
VSD24-DSB-87	Plant	Red Maple	Acer rubrum	October Glory'	Acer negundo	GCA_035582765.1	Virginia	Louisa	Nursery	2024-07-01	567114	3247	1841382767	85493	481621	84.92	15895	62084642	2.8	Ceratobasidium theobromae	13555	15.86	Cladosporium colombiae	9987	11.68	Pyricularia oryzae	7285	8.52	Plasmopara obducens	70	0	Plasmopara halstedii	11	0.01	Phytophthora sansomeana	8	0.01	Enterobacter hormaechei	42654	49.89	Escherichia coli	20792	24.32	Acinetobacter baumannii	2644	3.09
VSD24-DSB-94	Plant	Eastern Redbud	Cercis canadensis	Ruby Falls'	Cercis canadensis	GCA_003255065.1	Virginia	Louisa	Nursery	2024-07-01	305903	4267	1305307055	71161	234742	76.74	11797	62219986	3.86	Tetracladium marchalianum	10392	14.6	Ceratobasidium theobromae	8847	12.43	Periconia sp. TS-2	7910	11.12	Plasmopara halstedii	1006	1	Plasmopara obducens	763	1.07	Phytophthora sansomeana	4	0.01	Escherichia coli	14493	20.37	Ligilactobacillus salivarius	12543	17.63	Acinetobacter baumannii	4098	5.76
VSD24-DSB-96	Plant	Eastern Redbud	Cercis canadensis	Merlot'	Cercis canadensis	GCA_003255065.1	Virginia	Hanover	Nursery	2024-07-02	190189	3342	635526487	32313	157876	83.01	1071	4635631	0.56	Pyricularia oryzae	7218	22.34	Fusarium oxysporum	5733	17.74	Fusarium oxysporum f. sp. vasinfectum	5696	17.63	Plasmopara obducens	16	0	Plasmopara halstedii	9	0.03	Phytophthora europaea	1	0	Escherichia coli	21928	67.86	Nostoc sp. C057	3203	9.91	Rhizobium sp. C104	142	0.44
VSD24-DSB-99	Plant	Eastern Redbud	Cercis canadensis	Hearts of Gold'	Cercis canadensis	GCA_003255065.1	Virginia	Hanover	Nursery	2024-07-02	234292	2892	677643274	30813	203479	86.85	1136	6218185	0.48	Pyricularia oryzae	6630	21.52	Fusarium oxysporum	5158	16.74	Fusarium oxysporum f. sp. vasinfectum	5133	16.66	Phytophthora meadii	359	1	Plasmopara obducens	40	0.13	Plasmopara halstedii	9	0.03	Escherichia coli	20249	65.72	Acinetobacter baumannii	303	0.98	Escherichia albertii	62	0.2
VSD24-SA05	Plant	Eastern Redbud	Cercis canadensis		Cercis canadensis	GCA_003255065.1	Virginia	Amelia	Nursery	2024-07-16	273828	3181	871162329	36409	237419	86.7	1724	8529085	0.63	Anthracocystis walkeri	9550	26.23	Pyricularia oryzae	4941	13.57	Fusarium oxysporum	3713	10.2	Plasmopara obducens	26	0	Plasmopara halstedii	22	0.06	Plasmopara viticola	2	0.01	Escherichia coli	16379	44.99	Streptomyces sp. TG1A-60	241	0.66	Acinetobacter baumannii	167	0.46
VSD24-SA15	Plant	Southern Wax Myrtle	Myrica cerifera		Myrica gale	GCA_963930655.1	Virginia	Amelia	Nursery	2024-07-16	74991	4424	331781744	40306	34685	46.25	7162	38148458	9.55	Pyricularia oryzae	8379	20.79	Ceratobasidium theobromae	6811	16.9	Fusarium oxysporum	6129	15.21	Plasmopara obducens	12	0	Plasmopara halstedii	10	0.02	Phytophthora europaea	1	0	Escherichia coli	27203	67.49	Acinetobacter baumannii	327	0.81	Escherichia albertii	89	0.22
VSD24-SA17	Plant	Buttonbush	Cephalanthus occidentalis		Cruciata laevipes	GCA_963678965.1	Virginia	Amelia	Nursery	2024-07-16	43233	3966	171461086	40474	2759	6.38	269	1713574	0.62	Psilocybe maluti	11200	27.67	Pyricularia oryzae	7725	19.09	Fusarium oxysporum	6292	15.55	Plasmopara obducens	32	0	Plasmopara halstedii	3	0.01	Phytophthora uliginosa	1	0	Escherichia coli	23914	59.08	Ligilactobacillus salivarius	390	0.96	Acinetobacter baumannii	166	0.41
VSVD23-406	Mycelium	Eastern Redbud	Cercis canadensis	NC2015-12' Golden Falls	Cercis canadensis	GCA_003255065.1	Virginia	Hanover	Nursery	2024-11-04	16841	3833	64555686	16171	670	3.98	3729	18859171	15.77	Ceratobasidium theobromae	3680	22.76	Pyricularia oryzae	1200	7.42	Fusarium oxysporum	1131	6.99	Plasmopara obducens	3	0.02	Plasmopara halstedii	1	0.01	Phytophthora lateralis	1	0.01	Clostridium perfringens	8815	54.51	Escherichia coli	2779	17.19	None	-	-
VSVD24-288	Mycelium	Eastern Redbud	Cercis canadensis	JN2' The Rising Sun	Cercis canadensis	GCA_003255065.1	Virginia	City of Waynesboro	Nursery	2024-08-15	19950	3390	67632601	19132	818	4.1	1401	7442023	5.25	Tetracladium marchalianum	1975	10.32	Pyricularia oryzae	1569	8.2	Fusarium oxysporum	1399	7.31	Plasmopara obducens	4	0.02	Phytophthora lateralis	2	0.01	Phytophthora lateralis MPF4	2	0.01	Escherichia coli	5552	29.02	Klebsiella quasipneumoniae	5127	26.8	Acinetobacter baumannii	27	0.14
VSVD24-351	Mycelium	Japanese Climbing Hydrangea	Hydrangea anomala	subsp. petiolaris	Hydrangea macrophylla	GCA_033977485.1	Virginia	Hanover	Nursery	2024-09-10	17000	3636	61819385	15662	1338	7.87	3115	13105082	13.34	Ceratobasidium theobromae	3068	19.59	Tetracladium marchalianum	1146	7.32	Mortierella alpina	899	5.74	Plasmopara obducens	11	0.07	Plasmopara halstedii	7	0.04	Plasmopara viticola	1	0.01	Mycobacterium branderi	8552	54.6	Escherichia coli	1535	9.8	Pseudomonas sp. 02C 26	34	0.22
VSVD24-368	Mycelium	Eastern Redbud	Cercis canadensis	Pink Heartbreaker	Cercis canadensis	GCA_003255065.1	Virginia	Amelia	Nursery	2024-09-12	541715	3872	2097271962	540259	1456	0.27	360539	1493032042	53.66	Ceratobasidium theobromae	361519	66.92	Pyricularia oryzae	46451	8.6	Fusarium oxysporum	41643	7.71	Plasmopara halstedii	27	0	Plasmopara obducens	18	0	Phytophthora sansomeana	11	0	Escherichia coli	184393	34.13	Streptomyces sp. TG1A-60	1319	0.24	[Clostridium] colinum	338	0.06
VSVD24-392	Plant	Eastern Redbud	Cercis canadensis		Cercis canadensis	GCA_003255065.1	Virginia	Albemarle	Nursery	2024-10-25	14364	3806	54664655	8624	5740	39.96	94	467599	0.37	Fusarium falciforme	5618	65.14	Mortierella alpina	660	7.65	Mortierella alpina B6842	636	7.37	Plasmopara obducens	4	0.05	Plasmopara halstedii	1	0.01	Phytophthora lateralis	1	0.01	Streptomyces sp. TG1A-60	4370	50.67	Escherichia coli	833	9.66	None	-	-
