# Supplementary material for: Genomic insights into Ceratobasidium sp. associated with vascular streak dieback of woody ornamentals in the United States using a metagenomic sequencing approach
Source: Microbiol Spectr. 2026 Jan 15;14(3):e02523-25. doi: 10.1128/spectrum.02523-25 (PMC12955466; doi:10.1128/spectrum.02523-25)
Supplement: Table S2 — Kraken2- and sourmash-based taxonomic assignment, read-based abundances, and BLAST identification for metagenomic sequences assigned to major fungal taxa across samples. [file spectrum.02523-25-s0003.xlsx]

## Sheet: Fusarium falciforme
Sample Information		Kraken2 Assignment using Custom fungi-Oomcetes Database			Blast result of the partial Assembly genome
Sample ID	Plant Host	First most abundant fungal taxon out of all non-host DNA	No. of reads for first most abundant fungal taxon	Percentage of Reads for first most abundant fungal taxon out of all non-host reads	Number of Reads Aligned	Assembly Total length	No. of Contigs	N50	coverage	Blast Best Hit Species
68-66	Eastern Redbud	Fusarium falciforme	246849	77.17	53	No enough reads for assembly	0	0	0	None
RT23-66	Crape Myrtle	Fusarium falciforme	88479	71.71	2437	3432	1	3432	3	Fusarium virguliforme
FBG7454	Redbud	Fusarium falciforme	73082	44.13	508	3071	1	3071	3	Fusarium virguliforme
VSD24_268	Sourwood	Fusarium falciforme	18531	52.76	210	46855	5	10170	4	Fusarium virguliforme
VSD24-DSB-105M	Southern Wax Myrtle	Fusarium falciforme	5618	65.14	309	5914	1	5914	3	Fusarium fujikuroi
Taxonomic profiling using Sourmash gather
68-66
found 0 matches total;the recovered matches hit 0.0% of the query (unweighted)
FBG7454
overlap	p_query	p_match	filename
138.0 kbp	0.12	0.002	Clonostachys rosea f. rosea IK726
93.0 kbp	0.08	0.002	Diaporthe sp. P3_1W
69.0 kbp	0.057	0	Plasmopara halstedii isolate RDM20
RT23-66
overlap	p_query	p_match	filename
465.0 kbp	0.196	0.008	Fusarium proliferatum strain Fol3
280.0 kbp	0.117	0.007	Fusarium compactum strain KUNCC3431
VSD24_268
overlap	p_query	p_match	filename
127.0 kbp	0.141	0.004	Ceratobasidium theobromae strain LAO1
VSD24-DSB-105M
found 0 matches total;
the recovered matches hit 0.0% of the query (unweighted)

## Sheet: Tetracladium marchalianum
Sample Information		Kraken2 Assignment using Custom fungi-Oomcetes Database			Blast result of the partial Assembly genome
Sample ID	Plant Host	First most abundant fungal taxon out of all non-host DNA	No. of reads for first most abundant fungal taxon	Percentage of Reads for first most abundant fungal taxon out of all non-host reads	Number of Reads aligned	Assembly Total length	No. of Contigs	N50	coverage	Blast Best Hit Species
23-506	Southern magnolia	Tetracladium marchalianum	246839	7.09	28465	11713225	2299	5925	16	Arabidopsis thaliana genomic DNA
23-337-kf	Forest Pansy Redbud	Tetracladium marchalianum	169730	6.03	52447	426224	111	4960	18	Pyrus pyrifolia gene for S4-RNase
23-407p-pp	Serviceberry	Tetracladium marchalianum	132150	6.89	27060	10839	2	7260	16	6YWS_A Chain A
FBG4576	Cacao	Tetracladium marchalianum	67158	32.68	3904	71836	12	15140	59	7OLC_1 Chain 1, 26S rRNA
23-409p-pp	Dogwoods	Tetracladium marchalianum	65749	12.16	287	10839	2	7260	16	Escherichia coli O157
Taxonomic profiling using Sourmash gather
23-506	overlap	p_query	p_match	filename
4.6 Mbp	0.005	0.144	Ceratobasidium theobromae strain LAO1
4.3 Mbp	0.005	0.087	Colletotrichum fioriniae strain KY116
3.2 Mbp	0.005	0.057	Botryosphaeria dothidea strain KE51710
2.7 Mbp	0.005	0.015	Ceratobasidium theobromae isolate Gudang 4
293.0 kbp	0.005	0.005	Diaporthe macadamiae strain CK25
263.0 kbp	0	0.025	Meyerozyma guilliermondii strain OYA12
23-337-kf
overlap	p_query	p_match	filename
83.0 kbp	0	0.001	Neocallimastix californiae isolate SIG731
57.0 kbp	0	0.002	Ceratobasidium theobromae isolate Gudang 4
23-407p-pp
overlap	p_query	p_match	filename
72.0 kbp	0.002	0	Plasmopara halstedii isolate RDM20
FBG4576
overlap	p_query	p_match	filename
0.6 Mbp	0.138	0.011	Diaporthe vexans isolate PV 4
327.0 kbp	0.059	0.005	Diaporthe sp. HANT25 C4855
424.0 kbp	0.02	0.002	Diaporthe ampelina strain I2T2
23-409p-pp
found 0 matches total;the recovered matches hit 0.0% of the query (unweighted)

## Sheet: Fusarium oxysporum
Sample Information		Kraken2 Assignment using Custom fungi-Oomcetes Database			Blast result of the partial Assembly genome
Sample ID	Plant Host	First most abundant fungal taxon out of all non-host DNA	No. of reads for first most abundant fungal taxon	Percentage of Reads for first most abundant fungal taxon out of all non-host reads	Number of Reads aligned	Assembly Total length	No. of Contigs	N50	coverage	Blast Best Hit Species
FBG7461	Redbud	Fusarium oxysporum	48311	7.24	1376	23447	2980	8	3	Fusarium virguliforme
RT23-400	American Tulip Tree	Fusarium oxysporum	20045	18.86	76	2102100	180	11829	3	Fusarium oxysporum
FBG7804	Maple	Fusarium oxysporum	22169	8.41	7423	5320	1	5320	12	Fusarium virguliforme
FBG7334	Sugar maple	Fusarium oxysporum	16261	15.62	81	No enough reads for assembly	0	0	0	None
RT23-184	Black Tupelo or Black Gum	Fusarium oxysporum	14390	9.35	11241	156481	31	5596	3	Fusarium oxysporum
Taxonomic profiling using Sourmash gather
FBG7461
overlap	p_query	p_match	filename
349.0 kbp	0.137	0.001	Fusarium oxysporum Strain Fox47
179.0 kbp	0.07	0.003	Diaporthe sp. P3_1W
130.0 kbp	0.034	0.001	Diaporthe longicolla strain TWH P74
96.0 kbp	0.031	0.002	Epicoccum latusicollum strain HGUP191049
89.0 kbp	0.031	0.002	Cladosporium oxysporum strain AAAS_A1
RT23-400
found 0 matches total;
the recovered matches hit 0.0% of the query (unweighted)
FBG7804
overlap	p_query	p_match	filename
3.8 Mbp	14.2	0.116	Trichothecium roseum strain ZM-Tr2021
1.5 Mbp	5.6	0.04	Fusarium oxysporum Strain Fox47
0.6 Mbp	2.1	0.013	Fusarium sp. FL617 Contig00001
2.2 Mbp	1.9	0.016	Trichothecium roseum strain YXFP-22015
285.0 kbp	1	0.008	Acremonium sp. CBMAI 1973
3.7 Mbp	1	0.008	Fusarium oxysporum Strain Fox47
224.0 kbp	1	0.004	Clonostachys rosea strain HWLR12
169.0 kbp	0.6	0.004	Fusarium fujikuroi strain NRRL 66331
RT23-184
overlap	p_query	p_match	filename
8.5 Mbp	0.311	0.138	Fusarium proliferatum strain Fol3
3.5 Mbp	0.128	0.09	Fusarium compactum strain KUNCC3431
8.2 Mbp	0.026	0.016	Fusarium proliferatum strain MOD1-FUNGI13
3.4 Mbp	0.023	0.016	Fusarium equiseti strain HG18
2.2 Mbp	0.009	0.006	Fusarium oxysporum Strain Fox47
348.0 kbp	0.008	0.006	Fusarium armeniacum strain NRRL 6227
7.9 Mbp	0.008	0.005	Fusarium proliferatum ET1
1.5 Mbp	0.006	0.004	Fusarium citri strain NRRL 66334
FBG7334
overlap	p_query	p_match	filename
82.0 kbp	0.284	0.003	Aureobasidium pullulans strain CBS 100524

## Sheet: Penicillium bialowiezense
Sample Information		Kraken2 Assignment using Custom fungi-Oomcetes Database			Blast result of the partial Assembly genome
Sample ID	Plant Host	First most abundant fungal taxon out of all non-host DNA	No. of reads for first most abundant fungal taxon	Percentage of Reads for first most abundant fungal taxon out of all non-host reads	Number of Reads aligned	Assembly Total length	No. of Contigs	N50	coverage	Blast Best Hit Species
23-336-pp	Forest Pansy Redbud	Penicillium bialowiezense	616049	25.32	281	7069	2	3776	3	Enterobacter hormaechei strain C126
VSD24_267	Red Maple	Penicillium bialowiezense	11539	15.05	90	No enough reads for assembly				None
VSD24-347	Red Osier Dogwood	Penicillium bialowiezense	35791	18.69	11020	9780	1	9780	550	Cornus oblonga 26S ribosomal RNA gene
VSD24-DSB-85	Common Pawpaw	Penicillium bialowiezense	37210	19.7	322	No enough reads for assembly				None
RT23-320	Eastern Redbud	Penicillium bialowiezense	14394	10.7	256	No enough reads for assembly				None
Taxonomic profiling using Sourmash gather
23-336-pp
found 0 matches total;the recovered matches hit 0.0% of the query (unweighted)
VSD24_267
found 0 matches total;the recovered matches hit 0.0% of the query (unweighted)
VSD24-347
overlap	p_query	p_match	filename
0.5 Mbp	0.169	0.009	Colletotrichum fructicola strain Cf413
67.0 kbp	0.022	0.002	Fusarium concentricum strain NRRL 25181
VSD24-DSB-85
found 0 matches total;the recovered matches hit 0.0% of the query (unweighted)
RT23-320
found 0 matches total;the recovered matches hit 0.0% of the query (unweighted)

## Sheet: Rhizoctonia solani
Sample Information		Kraken2 Assignment using Custom fungi-Oomcetes Database			Blast result of the partial Assembly genome
Sample ID	Plant Host	First most abundant fungal taxon out of all non-host DNA	No. of reads for first most abundant fungal taxon	Percentage of Reads for first most abundant fungal taxon out of all non-host reads	Number of Reads aligned	Assembly Total length	No. of Contigs	N50	coverage	Blast Best Hit Species
RT23-182	Sweetbay Magnolia	Rhizoctonia solani	31063	37.07	768	6001	2	3616	8	Escherichia coli O157
VSD24-290	Chinese Juniper	Rhizoctonia solani	5206	27.89	417	No enough reads for assembly				None
FBG7468	Eastern Redbud	Rhizoctonia solani	19955	12.32	5246	440902	79	5955	3	Phanerodontia chrysosporium
Taxonomic profiling using Sourmash gather
RT23-182
found 0 matches total;the recovered matches hit 0.0% of the query (unweighted)
VSD24-290
found 0 matches total;the recovered matches hit 0.0% of the query (unweighted)
FBG7468
overlap	p_query	p_match	filename
0.5 Mbp	0.169	0.009	Colletotrichum fructicola strain Cf413
67.0 kbp	0.022	0.002	Fusarium concentricum strain NRRL 25181

## Sheet: Botryosphaeria dothidea 
Sample ID	Sample Type	First most abundant fungal taxon out of all non-host DNA	No. of reads for first most abundant fungal taxon	Percentage of Reads for first most abundant fungal taxon out of all Non-Host Reads	Second most abundant fungal taxon out of all non-host DNA	No. of reads for second most abundant fungal taxon	Percentage of Reads for Second most abundant fungal taxon out of all Non-Host Reads	Third most abundant fungal taxon out of all non-host DNA	No. of reads for third most abundant fungal taxon	Percentage of Reads for Third most abundant fungal taxon out of all Non-Host Reads
68-73	Mycelium	Botryosphaeria dothidea	173724	30.4	Tuber microsphaerosporum	97027	16.98	Anthracocystis walkeri	52465	9.18
FBG7326	Plant	Botryosphaeria dothidea	133718	9.28	Tetracladium marchalianum	86757	6.02	Dactylonectria alcacerensis	37952	2.63
FBG7463	Plant	Botryosphaeria dothidea	121373	44.47	Psilocybe maluti	75851	27.79	Diaporthe eres	6900	2.53
VSD24-DSB-139	Plant	Botryosphaeria dothidea	108211	34.24	Psilocybe caeruleorhiza	23297	7.37	Ceratobasidium theobromae	13768	4.36
68-69	Mycelium	Colletotrichum falcatum	427721	25.36	Botryosphaeria dothidea	221038	13.11	Trichoderma asperellum	212832	12.62
68-70	Mycelium	Colletotrichum falcatum	1051484	38.73	Botryosphaeria dothidea	379291	13.97	Fusarium oxysporum	239220	8.81
GS24-DSB-18	Plant	Tetracladium marchalianum	64220	14.62	Botryosphaeria dothidea	14224	3.24	Plasmopara halstedii	13495	3.07
66-70	Mycelium	Trichoderma sp. MLT1J1	732614	36.15	Botryosphaeria dothidea	307306	15.17	Colletotrichum falcatum	209642	10.35
66-79	Mycelium	Trichoderma sp. MLT1J1	923613	48.79	Botryosphaeria dothidea	249716	13.19	Pseudoperonospora cubensis	130042	6.87
FBG6670	Mycelium	Trichoderma sp. MLT1J1	316602	30.68	Botryosphaeria dothidea	173420	16.81	Colletotrichum falcatum	121026	11.73
FBG7461	Plant	Tetracladium marchalianum	62559	9.37	Fusarium oxysporum	48311	7.24	Botryosphaeria dothidea	38067	5.7
68-77	Mycelium	Tuber microsphaerosporum	1946189	54.84	Schizophyllum commune	322976	9.1	Botryosphaeria dothidea	172359	4.86
68-81	Mycelium	Tuber microsphaerosporum	1365250	45.75	Schizophyllum commune	349609	11.72	Botryosphaeria dothidea	201104	6.74
68-73
overlap	p_query	p_match	filename
9.6 Mbp	0.005	0.144	Ceratobasidium theobromae strain LAO1
7.3 Mbp	0.005	0.087	Colletotrichum fioriniae strain KY116
3.2 Mbp	0.005	0.057	Botryosphaeria dothidea strain KE51710
2.7 Mbp	0.005	0.015	Ceratobasidium theobromae isolate Gudang 4
293.0 kbp	0.005	0.005	Diaporthe macadamiae strain CK25
263.0 kbp	0	0.025	Meyerozyma guilliermondii strain OYA12
FBG7326
overlap	p_query	p_match	filename
0.6 Mbp	0.138	0.011	Botryosphaeria dothidea strain KE51710
677.0 kbp	0.059	0.005	Diaporthe sp. HANT25 C4855
454.0 kbp	0.02	0.002	Fusarium oxysporum Strain Fox47
FBG7463
overlap	p_query	p_match	filename
3.8 Mbp	14.2	0.116	Trichothecium roseum strain ZM-Tr2021
1.5 Mbp	5.6	0.04	Botryosphaeria dothidea strain KE51710
0.6 Mbp	2.1	0.013	Fusarium sp. FL617 Contig00001
2.2 Mbp	1.9	0.016	Trichothecium roseum strain YXFP-22015
285.0 kbp	1	0.008	Fusarium oxysporum Strain Fox47
3.7 Mbp	1	0.008	Trichothecium roseum strain K7-1
224.0 kbp	1	0.004	Clonostachys rosea strain HWLR12
169.0 kbp	0.6	0.004	Fusarium fujikuroi strain NRRL 66331
VSD24-DSB-139
overlap	p_query	p_match	filename
349.0 kbp	0.137	0.001	Botryosphaeria dothidea strain KE51710
179.0 kbp	0.07	0.003	Fusarium oxysporum Strain Fox47
130.0 kbp	0.034	0.001	Diaporthe longicolla strain TWH P74
96.0 kbp	0.031	0.002	Epicoccum latusicollum strain HGUP191049
89.0 kbp	0.031	0.002	Cladosporium oxysporum strain AAAS_A1

## Sheet: Sheet4
Sample ID	Sample Type	Fungi	No. of reads	Barcode
68-70	Mycelium	Botryosphaeria dothidea	379291	14	Eastern Redbud	2024-02-24
66-70	Mycelium	Botryosphaeria dothidea	307306	18	Redbud	2024-02-24
66-79	Mycelium	Botryosphaeria dothidea	249716	17	Smooth Hydrangea	2024-02-24
68-69	Mycelium	Botryosphaeria dothidea	221038	15	Eastern Redbud	2024-02-24
68-81	Mycelium	Botryosphaeria dothidea	201104	12	Redbud	2024-02-24
68-73	Mycelium	Botryosphaeria dothidea	173724	16	Eastern Redbud	2024-02-24
FBG6670	Mycelium	Botryosphaeria dothidea	173420	4	Redbud	24_SEP
68-77	Mycelium	Botryosphaeria dothidea	172359	13	Redbud	2024-02-24
FBG7326	Plant	Botryosphaeria dothidea	133718
FBG7463	Plant	Botryosphaeria dothidea	121373
VSD24-DSB-139	Plant	Botryosphaeria dothidea	108211
FBG7461	Plant	Botryosphaeria dothidea	38067
GS24-DSB-18	Plant	Botryosphaeria dothidea	14224

## Sheet: Pyricularia oryzae
Sample ID	Sample Type	First most abundant fungal taxon out of all non-host DNA	No. of reads for first most abundant fungal taxon	Percentage of Reads for first most abundant fungal taxon out of all Non-Host Reads	Second most abundant fungal taxon out of all non-host DNA	No. of reads for second most abundant fungal taxon	Percentage of Reads for Second most abundant fungal taxon out of all Non-Host Reads	Third most abundant fungal taxon out of all non-host DNA	No. of reads for third most abundant fungal taxon	Percentage of Reads for Third most abundant fungal taxon out of all Non-Host Reads
VSD24-SA15	Plant	Pyricularia oryzae	8379	20.79	Ceratobasidium theobromae	6811	16.9	Fusarium oxysporum	6129	15.21
FBG7466	Plant	Pyricularia oryzae	3941	12.6	Fusarium oxysporum	3325	10.63	Fusarium oxysporum f. sp. vasinfectum	3293	10.53
FBG7623	Plant	Pyricularia oryzae	12512	24.9	Fusarium oxysporum	10473	20.84	Fusarium oxysporum f. sp. vasinfectum	10393	20.68
RT23-184	Plant	Pyricularia oryzae	16040	10.43	Fusarium oxysporum	14390	9.35	Fusarium oxysporum f. sp. vasinfectum	13593	8.84
RT23-369	Plant	Pyricularia oryzae	5344	13.83	Fusarium oxysporum	4431	11.46	Fusarium oxysporum f. sp. vasinfectum	4268	11.04
RT23-400	Plant	Pyricularia oryzae	26584	25.01	Fusarium oxysporum	20045	18.86	Fusarium oxysporum f. sp. vasinfectum	19953	18.77
VSD24-DSB-100	Plant	Pyricularia oryzae	9583	8.59	Fusarium oxysporum	7430	6.66	Fusarium oxysporum f. sp. vasinfectum	6923	6.2
VSD24-DSB-104	Plant	Pyricularia oryzae	2503	15.86	Fusarium oxysporum	2082	13.19	Fusarium oxysporum f. sp. vasinfectum	2057	13.04
VSD24-DSB-96	Plant	Pyricularia oryzae	7218	22.34	Fusarium oxysporum	5733	17.74	Fusarium oxysporum f. sp. vasinfectum	5696	17.63
VSD24-DSB-99	Plant	Pyricularia oryzae	6630	21.52	Fusarium oxysporum	5158	16.74	Fusarium oxysporum f. sp. vasinfectum	5133	16.66
VSD24-SA05	Plant	Anthracocystis walkeri	9550	26.23	Pyricularia oryzae	4941	13.57	Fusarium oxysporum	3713	10.2
RT23-392	Mycelium	Ceratobasidium theobromae	639285	87.39	Pyricularia oryzae	26760	3.66	Beauveria sp. NWAFU-1	26188	3.58
23-02067	Plant	Ceratobasidium theobromae	145239	80.89	Pyricularia oryzae	7775	4.33	Fusarium oxysporum	5732	3.19
23-408w-pp	Plant	Ceratobasidium theobromae	125834	66.12	Pyricularia oryzae	14819	7.79	Fusarium oxysporum	11150	5.86
FBG7459	Plant	Ceratobasidium theobromae	91223	60.24	Pyricularia oryzae	8367	5.53	Fusarium oxysporum	7696	5.08
FBG7460	Plant	Ceratobasidium theobromae	66100	62.95	Pyricularia oryzae	5463	5.2	Fusarium oxysporum	5083	4.84
FBG7464	Plant	Ceratobasidium theobromae	106450	63.37	Pyricularia oryzae	7183	4.28	Fusarium oxysporum	6747	4.02
RT23-372	Mycelium	Ceratobasidium theobromae	552470	88.46	Pyricularia oryzae	16689	2.67	Fusarium oxysporum	13734	2.2
RT23-424	Mycelium	Ceratobasidium theobromae	547602	82.46	Pyricularia oryzae	16273	2.45	Fusarium oxysporum	15594	2.35
RT23-428	Mycelium	Ceratobasidium theobromae	646379	75.98	Pyricularia oryzae	57304	6.74	Fusarium oxysporum	49662	5.84
RT23-429	Mycelium	Ceratobasidium theobromae	646425	89.53	Pyricularia oryzae	17831	2.47	Fusarium oxysporum	14918	2.07
RT23-433	Mycelium	Ceratobasidium theobromae	1229156	89.69	Pyricularia oryzae	34653	2.53	Fusarium oxysporum	31387	2.29
VSD24_256	Plant	Ceratobasidium theobromae	33391	31.01	Pyricularia oryzae	20909	19.42	Fusarium oxysporum	16789	15.59
VSD24_269	Mycelium	Ceratobasidium theobromae	221233	82.98	Pyricularia oryzae	12480	4.68	Fusarium oxysporum	10483	3.93
VSD24_270	Mycelium	Ceratobasidium theobromae	95089	56.58	Pyricularia oryzae	20872	12.42	Fusarium oxysporum	17960	10.69
VSD24-AE-03M	Mycelium	Ceratobasidium theobromae	69554	63.52	Pyricularia oryzae	8726	7.97	Fusarium oxysporum	6663	6.08
VSD24-DSB-104M	Mycelium	Ceratobasidium theobromae	59977	66.6	Pyricularia oryzae	7833	8.7	Fusarium oxysporum	6000	6.66
VSD24-DSB-105	Plant	Ceratobasidium theobromae	50365	56.06	Pyricularia oryzae	7045	7.84	Fusarium oxysporum	5397	6.01
VSVD23-406	Mycelium	Ceratobasidium theobromae	3680	22.76	Pyricularia oryzae	1200	7.42	Fusarium oxysporum	1131	6.99
VSVD24-368	Mycelium	Ceratobasidium theobromae	361519	66.92	Pyricularia oryzae	46451	8.6	Fusarium oxysporum	41643	7.71
23-02068	Plant	Ceratobasidium theobromae	189366	69.61	Pyricularia oryzae	12421	4.57	Saccharomycopsis crataegensis	9838	3.62
68-66	Mycelium	Fusarium falciforme	246849	77.17	Pyricularia oryzae	29088	9.09	Fusarium oxysporum	15204	4.75
FBG7334	Plant	Fusarium oxysporum	16261	15.62	Pyricularia oryzae	16119	15.49	Fusarium oxysporum f. sp. vasinfectum	12766	12.27
RT23-470	Plant	Fusarium oxysporum	4839	10.94	Pyricularia oryzae	3705	8.38	Fusarium oxysporum f. sp. vasinfectum	2974	6.73
VSD24_267	Plant	Penicillium bialowiezense	11539	15.05	Pyricularia oryzae	8313	10.84	Fusarium oxysporum	6742	8.8
VSD24-SA17	Plant	Psilocybe maluti	11200	27.67	Pyricularia oryzae	7725	19.09	Fusarium oxysporum	6292	15.55
RT23-182	Plant	Rhizoctonia solani	31063	37.07	Pyricularia oryzae	9233	11.02	Fusarium oxysporum	8093	9.66
VSVD24-288	Mycelium	Tetracladium marchalianum	1975	10.32	Pyricularia oryzae	1569	8.2	Fusarium oxysporum	1399	7.31
RT23-384	Mycelium	Ceratobasidium theobromae	698346	82.5	Beauveria sp. NWAFU-1	100090	11.82	Pyricularia oryzae	13868	1.64
RT23-402	Mycelium	Ceratobasidium theobromae	1701893	91.91	Beauveria sp. NWAFU-1	46821	2.53	Pyricularia oryzae	33408	1.8
RT23-423	Mycelium	Ceratobasidium theobromae	361523	88.39	Beauveria sp. NWAFU-1	33238	8.13	Pyricularia oryzae	4977	1.22
VSD24-DSB-105M	Mycelium	Fusarium falciforme	18531	52.76	Ceratobasidium theobromae	9035	25.72	Pyricularia oryzae	2200	6.26
VSD24-DSB-136	Plant	Inonotus hispidus	20191	23.18	Ceratobasidium theobromae	12469	14.32	Pyricularia oryzae	6690	7.68
RT23-320	Plant	Psilocybe maluti	41779	33.02	Ceratobasidium theobromae	32227	25.47	Pyricularia oryzae	11133	8.8
VSD24-DSB-87	Plant	Ceratobasidium theobromae	13555	15.86	Cladosporium colombiae	9987	11.68	Pyricularia oryzae	7285	8.52
VSD24_268	Mycelium	Ceratobasidium theobromae	98124	64.85	Fusarium falciforme	42141	27.85	Pyricularia oryzae	4393	2.9
FBG7806	Plant	Blastomyces emzantsi	10290	6.29	Fusarium oxysporum	8632	5.28	Pyricularia oryzae	7988	4.88
RT23-382	Plant	Tetracladium marchalianum	14445	9.34	Hymenopellis raphanipes	12277	7.94	Pyricularia oryzae	9996	6.47
RT23-270	Plant	Talaromyces albobiverticillius	161364	26.41	Hypoxylon perforatum	72623	11.89	Pyricularia oryzae	24255	3.97
FBG7363	Plant	Agaricus bitorquis	7951	15.81	Psilocybe semilanceata	4111	8.17	Pyricularia oryzae	3685	7.33
FBG7468	Plant	Ceratobasidium theobromae	99054	61.17	Rhizoctonia solani	19955	12.32	Pyricularia oryzae	6792	4.19
23-02043	Plant	Ceratobasidium theobromae	842	27.14	Tetracladium marchalianum	240	7.73	Pyricularia oryzae	121	3.9
23-409w-pp	Plant	Ceratobasidium theobromae	12055	38.32	Tetracladium marchalianum	3655	11.62	Pyricularia oryzae	3620	11.51
FBG5640	Plant	Ceratobasidium theobromae	167968	59.01	Tetracladium marchalianum	14687	5.16	Pyricularia oryzae	10694	3.76
VSD24-DSB-110	Plant	Ceratobasidium theobromae	19894	36.86	Tetracladium marchalianum	11889	22.03	Pyricularia oryzae	7350	13.62
VSD24-DSB-85	Plant	Penicillium bialowiezense	37210	19.7	Tetracladium marchalianum	17916	9.48	Pyricularia oryzae	7806	4.13
VSD24-AE-03	Plant	Ceratobasidium theobromae	18666	22.87	Trametes hirsuta	10105	12.38	Pyricularia oryzae	7936	9.72
VSD24-DSB-110M	Mycelium	Ceratobasidium theobromae	232807	87.18	Trichoderma asperellum	19424	7.27	Pyricularia oryzae	4638	1.74
VSD24-SA15
overlap	p_query	p_match	filename
8.5 Mbp	0.311	0.138	Fusarium proliferatum strain Fol3
3.5 Mbp	0.128	0.09	Pyricularia oryzae 70-15
8.2 Mbp	0.026	0.016	Fusarium proliferatum strain MOD1-FUNGI13
3.4 Mbp	0.023	0.016	Fusarium equiseti strain HG18
2.2 Mbp	0.009	0.006	Fusarium sp. S18/39
FBG7466
overlap	p_query	p_match	filename
138.0 kbp	0.12	0.002	Pyricularia oryzae 70-15
93.0 kbp	0.08	0.002	Diaporthe sp. P3_1W
69.0 kbp	0.057	0	Plasmopara halstedii isolate RDM20
FBG7623
overlap	p_query	p_match	filename
0.6 Mbp	0.138	0.011	Diaporthe vexans isolate PV 4
327.0 kbp	0.059	0.005	Pyricularia oryzae 70-15
424.0 kbp	0.02	0.002	Diaporthe ampelina strain I2T2
