# Supplementary material for: Genomic insights into Ceratobasidium sp. associated with vascular streak dieback of woody ornamentals in the United States using a metagenomic sequencing approach
Source: Microbiol Spectr. 2026 Jan 15;14(3):e02523-25. doi: 10.1128/spectrum.02523-25 (PMC12955466; doi:10.1128/spectrum.02523-25)
Supplement: Table S3 — Kraken2- and sourmash-based taxonomic assignment, read-based abundance, and BLAST identification for metagenomic sequences assigned to major bacterial taxa across samples. [file spectrum.02523-25-s0004.xlsx]

## Sheet: Achromobacter_xylosoxidans
Kraken2 Result					Mapping Result
					GCF_016728825.1 ( Achromobacter xylosoxidans reference genome ASM1672882v1)
Sample	Species	No. Assigned reads	Percentage out of Non-host reads	No. of Non-Host Reads	Mapped_reads	Percent_mapped
68-69	Achromobacter xylosoxidans	506457	30.03	1686681	31238	1.85204
68-70	Achromobacter xylosoxidans	1225976	45.16	2714942	681825	25.1138
66-70	Achromobacter xylosoxidans	246477	12.16	2026460	47798	2.35869
FBG6670	Achromobacter xylosoxidans	142672	13.83	1031792	273156	26.4739
Assembly Result
Sample	Assembly length	No. of Contigs	N50	Largest Frg	Coverage
68-69	1712448	261	7851	21219	4
68-70	6418000	46	124258	1412458	17
66-70	3534716	1108	60395	278570	12
FBG6670	1113052	34	182759	207150	61
Sourmash analysis performed using gather and LCA with the databases gtdb-rs207.genomic.k31.sbt.zip and gtdb-rs207.genomic.k31.lca.json.
68-69
Rank	Overlap (bp)	% Query Matched	Species / Strain (Accession)
1	3625000	0.72	Achromobacter sp. 2789STDY5608621 (GCF_001299375.1, 11861_6#15)
2	2687000	0.7	Curtobacterium pusillum strain=DE0370 (GCF_007673235.1, ASM767323v1)
3	1534000	0.95	Pseudomonas psychrotolerans strain=KNF2016 (GCF_014522265.1, ASM1452226v1)
4	1494000	0.37	Pantoea vagans strain=ET-90 (GCF_008039815.1, ASM803981v1)
5	1237000	0.32	Curtobacterium oceanosedimentum strain=1519 (GCF_016909235.1, ASM1690923v1)
6	494000	0.08	Duganella sp. GN2-R2 (GCF_012849555.1, ASM1284955v1)
7	3607000	0.08	Pantoea sp. S62 (GCF_016658625.1, ASM1665862v1)
8	413000	0.08	Paenibacillus nicotianae DSM 28018 (GCF_016908805.1, ASM1690880v1)
9	795000	0.11	Curtobacterium sp. MCBA15_013 (GCF_001865095.1, ASM186509v1)
10	370000	0.08	Sphingomonas sp. BK345 (GCF_014193845.1, ASM1419384v1)
68-70
Rank	Overlap (bp)	% Query Matched	Species / Strain (Accession)
1	1780000	0.32	Gibbsiella quercinecans strain=FRB97 (GCF_002291425.1, ASM229142v1)
2	191000	0.52	Achromobacter sp. 2789STDY5608621 (GCF_001299375.1, 11861_6#15)
3	178000	0.03	Gibbsiella quercinecans strain=N78 (GCF_003666225.1, ASM366622v1)
4	156000	0.04	Xanthomonas massiliensis (GCF_902375895.1, MGYG-HGUT-01534)
5	151000	0.03	Enterobacter ludwigii strain=GN04920 (GCF_001631555.1, ASM163155v1)
6	155000	0.02	Brenneria sp. L3-3HA (GCF_008710095.1, ASM871009v1)
7	95000	0.02	Friedmanniella sagamiharensis DSM 21743 (GCF_900105785.1, IMG-taxon 2634166345)
8	95000	0.01	Xanthomonas sacchari strain=R1 (GCF_000815185.1, ASM81518v1)
9	53000	0.01	Enterococcus casseliflavus F1129F 46 (GCF_002077615.1, ASM207761v1)
10	53000	0.01	Pseudokineococcus lusitanus CECT 7306 (GCF_003751265.1, ASM375126v1)
11	50000	0.01	Sphingomonas sp. S-NIH.Pt15_0812 (GCF_003951315.1, ASM395131v1)
66-70
Rank	Overlap (bp)	% Query Matched	Species / Strain (Accession)
1	274000	0.049	Rahnella aquatilis strain=4485 (GCA_017832015.1, ASM1783201v1)
2	140000	0.029	Stenotrophomonas maltophilia strain=SJTL3 (GCF_003205835.1, ASM320583v1)
3	137000	0.019	Achromobacter sp. 2789STDY5608621 (GCF_001299375.1, 11861_6#15)
4	53000	0.012	Pantoea sp. R102 (GCF_004916815.1, ASM491681v1)
FBG6670
Rank	Overlap (bp)	% Query Matched	Species / Strain (Accession)
1	181000	0.1	Achromobacter sp. 2789STDY5608633, 11861_6#25 (GCF_001298975.1)
2	128000	0.024	Pseudomonas sp. 02C 26 (GCF_002843585.1, ASM284358v1)

## Sheet: Clostridium_perfringens
Kraken2 Result					Mapping Result
					GCF_016027375.1 (Clostridium perfringens reference genome ASM1602737v1)
Sample	Species	No.reads	Percentage	No. of Non-Host Reads	Mapped_reads	Percent_mapped
23-02067	Clostridium perfringens	138233	76.983	179546	0	0
FBG7466	Clostridium perfringens	17427	55.72	31277	6	0.0191834
VSD24_270	Clostridium perfringens	103839	61.7913	168063	19	0.0113053
VSD24-DSB-104M	Clostridium perfringens	57153	63.466	90053	0	0
VSVD23-406	Clostridium perfringens	8815	54.51	16171	0	0
Assembly: Insufficient extracted reads prevented the successful assembly of Clostridium perfringens genome.
Sourmash analysis performed using gather and LCA with the databases gtdb-rs207.genomic.k31.sbt.zip and gtdb-rs207.genomic.k31.lca.json.
Sample: FBG7466
overlap	p_query	p_match	genome_name
197.0 kbp	0.005	0.038	GCF_010604305.1 Stenotrophomonas maltophilia strain=AS012746, ASM1060430v1
191.0 kbp	0.005	0.027	Achromobacter sp. 2789STDY5608621 strain=2789STDY5608621, 11861_6#15
23-02067
overlap	p_query	p_match	genome_name
177.0 kbp	0.001	0.026	GCF_001298995.1 Achromobacter sp. 2789STDY5608615 strain=2789STDY5608615, 11861_6#9
175.0 kbp	0.001	0.035	GCF_013463805.1 Stenotrophomonas maltophilia strain=EV5520, ASM1346380v1
96.0 kbp	0	0.017	GCA_017832015.1 Rahnella aquatilis strain=4485, ASM1783201v1
95.0 kbp	0	0.016	GCF_012985915.1 Pseudomonas psychrotolerans strain=DSM 15758, ASM1298591v1
118.0 kbp	0.001	0.013	GCF_003550055.1 Stenotrophomonas sp. AG209 strain=AG209, ASM355005v1

## Sheet: E.coli
Comparison of Kraken2 Taxonomic Assignments (Standard Database) and Minimap2 Read Mapping Using Three Representative E. coli Genomes
Kraken2 Result					Mapping Result
					GCF_011881725.1 (Escherichia coli_E)		GCF_036503815.1 (Escherichia coli_F)		GCF_003697165.2 (Escherichia coli)
Sample	Species	No. Assigned reads	Percentage out of all Non-host reads	No. of Non-Host Reads	No. of mapped reads using this ref. Genome	Percentage of mapped reads	No. of mapped reads using this ref. Genome	Percentage of mapped reads	No. of mapped reads using this ref. Genome	Percentage of mapped reads
23-409p-pp	Escherichia coli	10345	32.88	31464	3728	11.8485	2965	9.42347	1091	3.46745
68-66	Escherichia coli	182428	57.03	319907	9840	3.07589	9761	3.0512	7845	2.45228
FBG7464	Escherichia coli	135075	80.41	167979	2287	1.36148	2409	1.43411	6650	3.95883
FBG7623	Escherichia coli	38763	77.13	50256	3950	7.85976	4102	8.16221	3421	6.80715
FBG7806	Escherichia coli	92915	56.82	163521	4654	2.84612	4926	3.01246	3457	2.1141
RT23-400	Escherichia coli	75980	71.48	106299	1660	1.56163	1215	1.143	3773	3.54942
RT23-423	Escherichia coli	344887	84.31	409054	7697	1.88166	8071	1.97309	8344	2.03983
VSD24_256	Escherichia coli	68189	63.32	107687	3354	3.11458	3556	3.30216	9757	9.06052
VSD24-347	Escherichia coli	63053	32.93	191456	2053	1.07231	2489	1.30004	5803	3.03098
VSD24-DSB-104	Escherichia coli	8414	53.32	15779	1505	9.53799	1639	10.3872	1205	7.63673
VSD24-DSB-105	Escherichia coli	70703	78.7	89840	785	0.873776	834	0.928317	1203	1.33905
VSD24-DSB-96	Escherichia coli	21928	67.86	32313	2152	6.65986	2291	7.09003	2269	7.02194
VSD24-DSB-99	Escherichia coli	20249	65.72	30813	2673	8.67491	2833	9.19417	2009	6.51998
VSD24-SA15	Escherichia coli	27203	67.49	40306	2235	5.54508	2367	5.87257	2420	6.00407
VSD24-SA17	Escherichia coli	23914	59.08	40474	2287	5.65054	2532	6.25587	2928	7.23427
Assembly Result
The insufficient number and length of reads prevented the assembly a genome.
Sourmash analysis performed using gather and LCA with the databases gtdb-rs207.genomic.k31.sbt.zip and gtdb-rs207.genomic.k31.lca.json.
23-409p-pp
Rank	Overlap (bp)	% Query Matched	% Reference Matched	Species/Strain / Accession
1	165000	0.0075	4.69	GCF_903970945.1 Curtobacterium sp. ME26, ASM90397094v1
2	159000	0.0072	3.15	GCF_012986195.1 Pseudomonas oryzihabitans DSM 6835, ASM1298619v1
3	127000	0.0058	2.07	GCF_000272495.1 Methylobacterium sp. GXF4, ASM27249v1
4	94000	0.0043	1.49	GCF_012849555.1 Duganella sp. GN2-R2, ASM1284955v1
5	116000	0.0053	1.47	GCF_009806555.1 Methylobacterium sp. 2A, ASM980655v1
6	158000	0.0072	1.7	GCF_014522265.1 Pseudomonas psychrotolerans KNF2016, ASM1452226v1
7	102000	0.0046	0.93	GCF_900103445.1 Methylobacterium phyllostachyos BL47, IMG-taxon 2651870120
8	55000	0.0025	0.92	GCF_004137685.1 Lichenibacterium minor RmlP026, ASM413768v1
68-66
Rank	Overlap (bp)	% Query Matched	% Reference Matched	Species/Strain / Accession
1	4616000	2.87	54.47	GCF_018130885.1 Bradyrhizobium sp. KB893862 SZCCT0404, ASM1813088v1
2	3160000	1.97	46.44	GCF_014193725.1 Rhizobium sp. BK327, ASM1419372v1
3	1534000	0.95	21.46	GCF_001299375.1 Achromobacter sp. 2789STDY5608621, 11861_6#15
4	958000	0.6	18.81	GCF_013464455.1 Stenotrophomonas maltophilia 4834-R, ASM1346445v1
5	1468000	0.91	9.59	GCF_015291705.1 Bradyrhizobium arachidis CCBAU 051107, ASM1529170v1
6	3225000	2.01	6.28	GCF_007827835.1 Bradyrhizobium stylosanthis BR 510, ASM782783v1
7	863000	0.54	12.49	GCF_001051925.1 Stenotrophomonas maltophilia As1, Steno1
8	249000	0.15	5.12	GCA_002453635.1 Brucellaceae bacterium UBA6749, ASM245363v1
9	217000	0.13	3.6	GCF_016428755.1 Bosea sp. ASV33, ASM1642875v1
10	3016000	1.88	2.79	GCF_014194045.1 Rhizobium sp. BK456, ASM1419404v1
FBG7464
Rank	Overlap (bp)	% Query Matched	% Reference Matched	Species / Strain (Accession)
1	426000	0.46	10.75	GCA_900086645.1 Curtobacterium sp. 9128, IMG-taxon 2602042068
2	128000	0.14	1.59	GCF_018129505.1 Bradyrhizobium viridifuturi SZCCT0101, ASM1812950v1
3	78000	0.08	1.88	GCF_903970945.1 Curtobacterium sp. ME26, ASM90397094v1
4	51000	0.05	0.56	GCF_017565515.1 Burkholderia contaminans 51242556, ASM1756551v1
5	70000	0.08	1.36	GCF_016925595.1 Curtobacterium sp. 24E2, ASM1692559v1
FBG7623
Rank	Overlap (bp)	% Query Matched	% Reference Matched	Species / Strain (Accession)
1	197000	0.54	3.77	GCF_010604305.1 Stenotrophomonas maltophilia AS012746, ASM1060430v1
2	191000	0.52	2.66	GCF_001299375.1 Achromobacter sp. 2789STDY5608621, 11861_6#15
3	169000	0.46	2.17	GCF_012274525.1 Bradyrhizobium sp. BL, ASM1227452v1
4	99000	0.27	2.05	GCA_002453635.1 Brucellaceae bacterium UBA6749, ASM245363v1
5	75000	0.2	0.83	GCF_017565515.1 Burkholderia contaminans 51242556, ASM1756551v1
6	110000	0.3	1.23	GCF_001051925.1 Stenotrophomonas maltophilia As1, Steno1
FBG7806
Rank	Overlap (bp)	% Query Matched	% Reference Matched	Species / Strain (Accession)
1	210000	0.12	4.12	GCF_013464455.1 Stenotrophomonas maltophilia 4834-R, ASM1346445v1
2	181000	0.1	2.6	GCF_001298975.1 Achromobacter sp. 2789STDY5608633, 11861_6#25
3	63000	0.04	1.24	GCF_014522265.1 Pseudomonas psychrotolerans KNF2016, ASM1452226v1
4	62000	0.04	1.28	GCA_002453635.1 Brucellaceae bacterium UBA6749, ASM245363v1
5	53000	0.03	1.12	GCF_902706165.1 Pantoea sp. 18059, n18059v0.1
6	113000	0.06	1.23	GCF_001051925.1 Stenotrophomonas maltophilia As1, Steno1
RT23_384
Rank	Overlap (bp)	% Query Matched	% Reference Matched	Species / Strain (Accession)
1	4609000	0.54	0.54	GCF_018130885.1 Bradyrhizobium sp. KB893862 SZCCT0404, ASM1813088v1
2	3021000	0.44	0.44	GCF_014193725.1 Rhizobium sp. BK327, ASM1419372v1
3	2165000	0.46	0.46	GCF_017921655.1 Pantoea ananatis PNA_99_1, ASM1792165v1
4	1936000	0.27	0.27	GCF_001299375.1 Achromobacter sp. 2789STDY5608621, 11861_6#15
5	1826000	0.35	0.35	GCF_003385705.1 Pseudomonas oleovorans AG1002, ASM338570v1
6	1513000	0.36	0.36	GCF_001051925.1 Stenotrophomonas maltophilia As1, Steno1
RT23_400
Rank	Overlap (bp)	% Query Matched	% Reference Matched	Species / Strain (Accession)
1	61000	0.016	0.016	GCF_007680655.1 Pantoea sp. PSNIH1, ASM768065v1
RT23_423
Rank	Overlap (bp)	% Query Matched	% Reference Matched	Species / Strain (Accession)
1	347000	0.056	0.056	GCF_000272495.1 Methylobacterium sp. GXF4, ASM27249v1
2	154000	0.031	0.031	GCF_007680465.1 Pseudomonas oryzihabitans DE0023, ASM768046v1
3	110000	0.025	0.025	GCF_014193845.1 Sphingomonas sp. BK345, ASM1419384v1
4	97000	0.022	0.022	GCF_900105785.1 Friedmanniella sagamiharensis DSM 21743, IMG-taxon 2634166345
5	86000	0.025	0.025	GCA_005503155.1 Microbacteriaceae bacterium 3R27F9-B, ASM550315v1
6	156000	0.015	0.027	GCF_001455965.1 Methylobacterium sp. GXS13, Methylo_sp_GXS13_v1
7	78000	0.015	0.015	GCF_016658625.1 Pantoea sp. S62, ASM1665862v1
8	68000	0.019	0.019	GCF_903970945.1 Curtobacterium sp. ME26, ASM90397094v1
9	333000	0.01	0.054	GCF_003697185.1 Methylobacterium brachiatum TX0642, ASM369718v1
10	63000	0.017	0.017	GCF_003751265.1 Pseudokineococcus lusitanus CECT 7306, ASM375126v1
VSD24-DSB-105
Rank	overlap	p_query	p_match	Name
1	64 kbp	0.0005	0.015	GCF_900105785.1 Friedmanniella sagamiharensis strain=DSM 21743, IMG-taxon 2634166345 annotated assembly

## Sheet: Enterobacter_hormaechei
Kraken2 Result					Mapping Result
					GCF_019048245.1 (Enterobacter hormaechei reference genome ASM1904824v1)
Sample	Species	No.reads	Percentage	No. of Non-Host Reads	Mapped_reads	Percent_mapped
23-405p-pp	Enterobacter hormaechei	880100	42.6471	2063533	160	0.00775369
FBG7459	Enterobacter hormaechei	100759	66.5339	151491	256	0.168987
FBG7800	Enterobacter hormaechei	156668	56.8746	276369	5012	1.81352
RT23-424	Enterobacter hormaechei	510715	38.4532	664091	166	0.0249966
VSD24-411	Enterobacter hormaechei	8249	41.4585	19897	5	0.0251294
VSD24-DSB-87	Enterobacter hormaechei	42654	49.8918	85498	65	0.0760252
Assembly Result
Sample	Total length	No. of Contigs	N50	Largest Frg	Coverage
23_405p_pp	3686	1	3686	3686	41
FBG7459	3581	1	3581	3581	53
FBG7800	1029185	115	10709	31593	4
RT23_424	3683	1	3683	3683	99
VSD24_411	No enough reads for assembly
Sourmash analysis performed using gather and LCA with the databases gtdb-rs207.genomic.k31.sbt.zip and gtdb-rs207.genomic.k31.lca.json.
23_405p_pp
Rank	Overlap (bp)	% Query Matched	% Reference Matched	Species / Strain (Accession)
1	487000	0.096	0.096	GCF_014522265.1 Pseudomonas psychrotolerans KNF2016, ASM1452226v1
2	327000	0.034	0.066	GCF_007665635.1 Pseudomonas oryzihabitans DE0585, ASM766563v1
3	144000	0.026	0.026	GCF_001423085.1 Methylobacterium sp. Leaf125, Leaf125
4	122000	0.025	0.025	GCF_009176975.1 Aureimonas sp. YIM DR1026, ASM917697v1
5	109000	0.016	0.018	GCF_003697185.1 Methylobacterium brachiatum TX0642, ASM369718v1
6	96000	0.027	0.027	GCF_903970945.1 Curtobacterium sp. ME26, ASM90397094v1
7	88000	0.018	0.018	GCF_007665585.1 Pseudomonas monteilii DE0591, ASM766558v1
8	76000	0.017	0.017	GCF_000252445.1 Deinococcus gobiensis I-0, ASM25244v1
9	139000	0.015	0.028	GCF_003053915.1 Methylobacterium sp. GV104, ASM305391v1
10	72000	0.019	0.019	GCF_003751265.1 Pseudokineococcus lusitanus CECT 7306, ASM375126v1
11	63000	0.013	0.013	GCF_900103975.1 Klenkia soli DSM 45843, IMG-taxon 2599185180
FBG7459
Rank	Overlap (bp)	% Query Matched	% Reference Matched	Species / Strain (Accession)
1	490000	0.139	0.139	GCF_903970945.1 Curtobacterium sp. ME26, ASM90397094v1
2	287000	0.066	0.066	GCF_013415305.1 Pantoea sp. WMus005, ASM1341530v1
3	110000	0.014	0.014	GCF_012274525.1 Bradyrhizobium sp. BL, ASM1227452v1
4	108000	0.018	0.018	GCF_014842265.1 Pseudomonas sp. CFBP 13711, ASM1484226v1
5	127000	0.018	0.027	GCF_014839125.1 Pantoea agglomerans CFBP8784, ASM1483912v1
6	69000	0.011	0.011	GCF_003697185.1 Methylobacterium brachiatum TX0642, ASM369718v1
FBG7800
Rank	Overlap (bp)	% Query Matched	% Reference Matched	Species / Strain (Accession)
1	3691000	0.736	0.736	GCF_014852515.1 Pantoea sp. PNT03, ASM1485251v1
2	2192000	0.454	0.458	GCF_006385455.1 Kosakonia cowanii PF-6, ASM638545v1
3	1806000	0.471	0.471	GCF_007673235.1 Curtobacterium pusillum DE0370, ASM767323v1
4	1751000	0.34	0.35	GCF_014353755.1 Pantoea agglomerans Pa39-5, ASM1435375v1
5	1339000	0.301	0.317	GCF_002928325.1 Pantoea sp. ICBG 1758, ASM292832v1
6	1280000	0.314	0.352	GCA_003240615.1 Leifsonia xyli, ASM324061v1
7	1630000	0.19	0.366	GCF_002025645.1 Curtobacterium pusillum AA3, ASM202564v1
8	685000	0.131	0.131	GCF_010604305.1 Stenotrophomonas maltophilia AS012746, ASM1060430v1
9	642000	0.09	0.09	GCF_001299375.1 Achromobacter sp. 2789STDY5608621, 11861_6#15
10	751000	0.108	0.203	GCF_001865105.1 Curtobacterium sp. MCBA15_016, ASM186510v1
RT23_424
Rank	Overlap (bp)	% Query Matched	% Reference Matched	Species / Strain (Accession)
1	92000	0.015	0.015	GCF_000272495.1 Methylobacterium sp. GXF4, ASM27249v1

## Sheet: Stenotrophomonas_maltophilia
Kraken2 Result					Mapping Result
					GCF_900186865.1 (Stenotrophomonas maltophilia reference genome 49243_F02)
Sample	Species	No. Assigned reads	Percentage out of all Non-host reads	No. of Non-Host Reads	Mapped_reads	Percent_mapped
FBG6670	Stenotrophomonas maltophilia	470858	45.63	1031792	3939	0.381763
66-79	Stenotrophomonas maltophilia	1640939	86.6888	1892908	419192	22.1454
66-70	Stenotrophomonas maltophilia	1050786	51.8533	2026460	65471	3.23081
68-69	Stenotrophomonas maltophilia	206628	12.2506	1686681	94127	5.5806
68-70	Stenotrophomonas maltophilia	73124	2.69339	2714942	64419	2.37276
Assembly Result
Sample	Assembly length	No. of Contigs	N50	Coverage	completeness	contamnation
FBG6670	No enough reads for assembly
66-79	5004261	3	13831	17	99.67	0.17
66-70	No enough reads for assembly
68-69	No enough reads for assembly
68-70	No enough reads for assembly
Sourmash analysis performed using gather and LCA with the databases gtdb-rs207.genomic.k31.sbt.zip and gtdb-rs207.genomic.k31.lca.json.
66-70
Rank	Overlap (bp)	% Query Matched	% Reference Matched	Species / Strain (Accession)
1	5769000	0.62	0.62	GCF_017595065.1 Variovorax paradoxus BFB1_13, ASM1759506v1
2	5473000	0.76	0.77	GCF_001299375.1 Achromobacter sp. 2789STDY5608621, 11861_6#15
3	5237000	0.85	0.86	GCF_016307615.1 Pseudomonas simiae S3_5B, ASM1630761v1
4	4798000	0.71	0.71	GCF_003627955.1 Sphingobacterium puteale M05W1-28, ASM362795v1
5	4618000	0.54	0.54	GCF_018130885.1 Bradyrhizobium sp. KB893862 SZCCT0404, ASM1813088v1
6	4467000	0.87	0.87	GCF_001065405.1 Serratia marcescens 546_SSON, ASM106540v1
7	4457000	0.92	0.92	GCA_002453635.1 Brucellaceae bacterium UBA6749, ASM245363v1
8	4550000	0.71	0.73	GCF_002112685.1 Pseudomonas sp. R15(2017), ASM211268v1
9	4516000	0.63	0.67	GCF_902860145.1 Achromobacter anxifer LMG 26858
10	4153000	0.81	0.85	GCF_002803535.1 Ochrobactrum pituitosum BU72, ASM280353v1
66-79
Rank	Overlap (bp)	% Query Matched	% Reference Matched	Species / Strain (Accession)
1	4706000	0.56	0.56	GCF_018130885.1 Bradyrhizobium sp. KB893862 SZCCT0404, ASM1813088v1
2	3860000	0.91	0.91	GCF_001051925.1 Stenotrophomonas maltophilia As1, Steno1
3	3365000	0.49	0.49	GCF_014193725.1 Rhizobium sp. BK327, ASM1419372v1
4	2230000	0.33	0.33	GCF_001298995.1 Achromobacter sp. 2789STDY5608615, 11861_6#9
5	2237000	0.28	0.46	GCF_003205835.1 Stenotrophomonas maltophilia SJTL3, ASM320583v1
6	1521000	0.1	0.16	GCF_015291705.1 Bradyrhizobium arachidis CCBAU 051107, ASM1529170v1
7	2907000	0.15	0.65	GCF_000223885.1 Stenotrophomonas maltophilia JV3, ASM22388v1
8	3289000	0.06	0.37	GCF_007827835.1 Bradyrhizobium stylosanthis BR 510, ASM782783v1
9	495000	0.09	0.09	GCF_014138475.1 Agrobacterium sp. RC10-4-1, ASM1413847v1
10	2121000	0.1	0.47	GCF_006970445.1 Stenotrophomonas maltophilia 291, ASM697044v1
68-69
Rank	overlap	p_query	p_match	Name
1	5536 kbp	0.003	0.775	GCF_001299375.1 Achromobacter sp. 2789STDY5608621 strain=2789STDY5608621, 11861_6#15
2	4536 kbp	0.002	0.535	GCF_018130885.1 Bradyrhizobium sp. KB893862 SZCCT0404 strain=KB893862 SZCCT0404
3	3527 kbp	0.002	0.699	GCA_900466025.1 Rhizobiales bacterium, AFS004036
4	3296 kbp	0.002	0.647	GCF_013464455.1 Stenotrophomonas maltophilia strain=4834-R, ASM1346445v1
5	2994 kbp	0.001	0.439	GCF_014193725.1 Rhizobium sp. BK327 strain=BK327, ASM1419372v1
6	2555 kbp	0.001	0.502	GCF_003390495.1 [Mycobacterium] chelonae subsp. gwanakae strain=MOTT36W, ASM339049v1
68-70
Rank	overlap	p_query	p_match	Name
1	5602 kbp	0.002	0.784	GCF_001299375.1 Achromobacter sp. 2789STDY5608621 strain=2789STDY5608621, 11861_6#15
2	4561 kbp	0.002	0.538	GCF_018130885.1 Bradyrhizobium sp. KB893862 SZCCT0404 strain=KB893862 SZCCT0404
3	3533 kbp	0.001	0.7	GCA_900466025.1 Rhizobiales bacterium, AFS004036
4	3231 kbp	0.001	0.635	GCF_013464455.1 Stenotrophomonas maltophilia strain=4834-R, ASM1346445v1
5	3076 kbp	0.001	0.451	GCF_014193725.1 Rhizobium sp. BK327 strain=BK327, ASM1419372v1
6	2283 kbp	0.0008	0.449	GCF_003390495.1 [Mycobacterium] chelonae subsp. gwanakae strain=MOTT36W, ASM339049v1
FBG6670
Rank	overlap	p_query	p_match	Name
1	5710 kbp	0.005	0.615	GCF_017595065.1 Variovorax paradoxus strain=BFB1_13, ASM1759506v1
2	5409 kbp	0.005	0.756	GCF_001299375.1 Achromobacter sp. 2789STDY5608621 strain=2789STDY5608621, 11861_6#15
3	5220 kbp	0.004	0.852	GCF_016307615.1 Pseudomonas simiae strain=S3_5B, ASM1630761v1
4	4738 kbp	0.004	0.704	GCF_003627955.1 Sphingobacterium puteale strain=M05W1-28, ASM362795v1
5	4445 kbp	0.004	0.918	GCA_002453635.1 Brucellaceae bacterium UBA6749, ASM245363v1
6	4537 kbp	0.004	0.709	GCF_002112685.1 Pseudomonas sp. R15(2017) strain=R15(2017), ASM211268v1
7	4198 kbp	0.004	0.818	GCF_001065405.1 Serratia marcescens strain=546_SSON, ASM106540v1
8	4080 kbp	0.003	0.798	GCF_002803535.1 Ochrobactrum pituitosum strain=BU72, ASM280353v1
9	3844 kbp	0.003	0.909	GCF_001051925.1 Stenotrophomonas maltophilia strain=As1, Steno1
10	3305 kbp	0.003	0.42	GCF_903652925.1 Achromobacter anxifer strain=LMG 26857, LMG 26857

## Sheet: Mycobacterium_branderi
Kraken2 Result					Mapping Result
					GCF_010728725.1 (Mycobacterium branderi reference genome ASM1072872v1)
Sample	Species	No. Assigned reads	Percentage	No. of Non-Host Reads	Mapped_reads	Percent_mapped
FBG7461	Mycobacterium branderi	218189	32.6925	3106	496	15.9691
RT23-470	Mycobacterium branderi	12884	14.5648	667398	20955	3.13981
VSD24_269	Mycobacterium branderi	205267	76.9877	88460	2120	2.39656
VSD24-AE-03M	Mycobacterium branderi	71920	65.6786	109503	12257	11.1933
VSVD24-351	Mycobacterium branderi	8552	54.6	15662	4494	28.6937
Assembly Result
The insufficient number and length of reads prevented the assembly a genome.
Sourmash analysis performed using gather and LCA with the databases gtdb-rs207.genomic.k31.sbt.zip and gtdb-rs207.genomic.k31.lca.json.
FBG7461
Rank	Overlap (bp)	% Query Matched	Species / Strain (Accession)
1	3625000	0.72	Pantoea vagans strain=ET-90 (GCF_008039815.1, ASM803981v1)
2	2687000	0.7	Curtobacterium pusillum strain=DE0370 (GCF_007673235.1, ASM767323v1)
3	2329000	0.46	Pseudomonas psychrotolerans strain=KNF2016 (GCF_014522265.1, ASM1452226v1)
4	1494000	0.37	Leifsonia xyli (GCA_003240615.1, ASM324061v1)
5	1237000	0.32	Curtobacterium oceanosedimentum strain=1519 (GCF_016909235.1, ASM1690923v1)
6	494000	0.08	Duganella sp. GN2-R2 (GCF_012849555.1, ASM1284955v1)
7	3607000	0.08	Pantoea sp. S62 (GCF_016658625.1, ASM1665862v1)
8	413000	0.08	Paenibacillus nicotianae DSM 28018 (GCF_016908805.1, ASM1690880v1)
9	795000	0.11	Curtobacterium sp. MCBA15_013 (GCF_001865095.1, ASM186509v1)
10	370000	0.08	Sphingomonas sp. BK345 (GCF_014193845.1, ASM1419384v1)
RT23-470
Rank	Overlap (bp)	% Query Matched	Species / Strain (Accession)
1	1726000	0.05	Gibbsiella quercinecans strain=N78 (GCF_003666225.1, ASM366622v1)
2	178000	0.03	Methylobacterium sp. WL119 (GCF_008039875.1, ASM803987v1)
3	156000	0.04	Xanthomonas massiliensis (GCF_902375895.1, MGYG-HGUT-01534)
4	151000	0.03	Enterobacter ludwigii strain=GN04920 (GCF_001631555.1, ASM163155v1)
5	155000	0.02	Brenneria sp. L3-3HA (GCF_008710095.1, ASM871009v1)
6	95000	0.02	Friedmanniella sagamiharensis DSM 21743 (GCF_900105785.1, IMG-taxon 2634166345)
7	95000	0.01	Xanthomonas sacchari strain=R1 (GCF_000815185.1, ASM81518v1)
8	53000	0.01	Enterococcus casseliflavus F1129F 46 (GCF_002077615.1, ASM207761v1)
9	53000	0.01	Pseudokineococcus lusitanus CECT 7306 (GCF_003751265.1, ASM375126v1)
10	50000	0.01	Sphingomonas sp. S-NIH.Pt15_0812 (GCF_003951315.1, ASM395131v1)
VSD24_269
Rank	Overlap (bp)	% Query Matched	Species / Strain (Accession)
1	274000	0.049	Rahnella aquatilis strain=4485 (GCA_017832015.1, ASM1783201v1)
2	140000	0.029	Stenotrophomonas maltophilia strain=SJTL3 (GCF_003205835.1, ASM320583v1)
3	137000	0.019	Achromobacter sp. 2789STDY5608621 (GCF_001299375.1, 11861_6#15)
4	53000	0.012	Pantoea sp. R102 (GCF_004916815.1, ASM491681v1)
VSVD24-351
Rank	Overlap (bp)	% Query Matched	Species / Strain (Accession)
1	128000	0.024	Pseudomonas sp. 02C 26 (GCF_002843585.1, ASM284358v1)
