# Supplementary material for: Genomic insights into Ceratobasidium sp. associated with vascular streak dieback of woody ornamentals in the United States using a metagenomic sequencing approach
Source: Microbiol Spectr. 2026 Jan 15;14(3):e02523-25. doi: 10.1128/spectrum.02523-25 (PMC12955466; doi:10.1128/spectrum.02523-25)
Supplement: Table S4 — Genome assembly statistics for Ceratobasidium isolates, including read depth, mapping metrics, contig and scaffold characteristics, GC content, coverage, and BUSCO-based completeness assessments for each assembly. [file spectrum.02523-25-s0005.xlsx]

## Sheet: Genome Assembly Stat
VS DNA ID	Barcode	Total Reads	Total length of all reads	Number of Ceratobasidium Reads	Percentage of Ceratobasidium Reads	Number of Uniq Ceratobasidium Reads	Length of CT Uniq reads	Assembly Size in MB	Assembly Length (bp)	N50 (bp)	Average contig length (bp)	GC Content (%)	No. Contigs/Scaffolds	Coverage	Completeness (BUSCO)	Genome Status
VSD24-DSB-110M	15	341342	1913140538	341342	85.5684	232776	1295260781	37	36819022	379450	524199	48.52	293	35.1791	83.6	Complete
RT23-384	23	2256366	5163066134	2256366	75.5658	3410083	3186237906	36	36782469	460389	610444	48.47	562	62	84	Complete
RT23-423	23	827406	2052632448	1112556	67.2316	363444	1887775996	37	36652762	390318	514698	48.46	543	51.5043	83.9	Complete
RT23-392	22	1473113	3704838473	1947820	66.1124	642451	3379263429	37	36860881	549311	685632	48.44	483	91.6761	83.7	Complete
VSD24_269	10	354461	1858383519	354461	65.881	223500	1160698573	36	36253044	266961	414372	48.51	559	32.0166	83.6	Complete
RT23-424	2	6236540	19038250905	3621140	58.0633	563927	1764021340	35	35374221	139030	228104	48.58	915	49.8674	83.6	Complete
VSD24_268	11	149245	715819560	149245	49.0408	99514	472932814	33	32885734	37465	48906	48.64	1409	14.3811	72.2	Complete
VSVD24-368	9	581339	2428692598	581339	47.3684	360539	1493032042	36	36179521	320509	473090	48.53	504	41.2673	83.9	Complete
VSD24_270	12	156628	928849487	156628	46.1205	97078	571036260	36	36110252	97071	131545	48.49	669	15.8137	80.4	Complete
RT23-428	21	1987386	5531900537	1987386	32.6623	1298253	3593923731	37	36999299	616318	788003	48.43	539	59	83.8	Complete
FBG5639	3	2328789	5765996861	1652865	32.1833	1048095	1180174609	38	36940394	53266	79734	49.9	2040	31.9481	82	Complete
RT23-372	24	1743257	3807095807	1743257	32.0168	1116270	2403602201	36	36839965	161947	241331	48.42	786	44	83.6	Complete
RT23-433	19	3888659	12340145221	3888659	31.8896	2480158	7744341188	36	36534051	816925	923250	48.5	401	114	83.9	Complete
RT23-429	20	2036784	6060749574	2036784	31.7951	1295194	3813056065	36	36862701	700228	744115	48.46	485	65	83.9	Complete
RT23-402	22	5223394	13990990653	5223394	13.4669	1406859	9118713379	36	36006258	643614	799693	48.6	475	127	83.9	Complete
23-02068	13	7555390	10733257194	615126	4.07078	213481	673783059	33	32974744	21383	26407	48.44	2325	20.4333	72.7	Complete
RT23_468	17	3792722	5568373923	975908	12.8655	632435	1038855777	38	38106370	28656	14577	48.5	2614	19	78.1	Complete
RT23-320	1	2195948	5612194642	313688	14.2849	65687	197177986	3.3	3372256	6093	4743	45.09	711	26	NA	Partial
RT23-367	6	1002767	3101383936	137240	13.6861	26995	93880285	2.3	2301857	8042	6614	44	348	17	NA	Partial
RT23-377	9	2737117	8263270672	51853	1.89444	32429	124411181	3.9	3991253	8038	6823	63	585	12	NA	Partial
23-408w-pp	5	6402279	7601157168	446051	3.48353	47909	414183643	15	14915807	6587	5340	47	2793	18	NA	Partial
23-02067	12	5666766	7514675387	508507	4.48675	51720	512107640	30	30045294	14986	10513	48	2858	12	60.8	Partial
68-66	11	43137	106452454	24999	29.0655	25076	62688728	2.6	2558249	11706	10032	50	255	5	NA	Partial
68-81	12	484812	2607473156	442913	46.8105	453886	2491236909	12	11726393	105274	73751	64	159	69	NA	Partial
68-69	15	77229	295760857	445054	47.8259	73871	281051827	2.7	2697747	33739	29323	67	92	27	NA	Partial
68-73	16	83605	287184642	138151	39.5951	66207	240157919	7.4	7457261	68338	49061	62	152	15	NA	Partial
66-70	18	97424	400349513	69397	47.7162	92974	377997712	2.6	2600470	41679	35623	65	73	26	NA	Partial
FBG7459	2	1622167	3301767983	127293	6.46524	209754	211266407	13	13086970	7209	5571	48	2349	9	NA	Partial
FBG5640	4	1628319	3619445905	190410	12.6215	411035	445768363	19	18632989	8645	6232	47	2990	14	NA	Partial
FBG7468	5	1394299	2502354101	116888	8.50513	237174	225317427	11	11321350	7456	5709	47	1983	11	NA	Partial
FBG7460	7	1180990	2703012602	95551	6.45988	152581	185525017	10	10818864	8137	6075	48	1781	9	NA	Partial
FBG7464	8	1425398	2520712510	140039	9.11181	259759	232272143	11	11536662	7166	5494	47	2100	11	NA	Partial
FBG7454	11	1292416	2920533109	74122	5.30487	137122	171176433	8	8099458	8197	5819	47	1392	11	NA	Partial
VSD24-DSB-105	8	74338	287113588	50610	24.4064	51186	197571862	12	12148163	15497	11997	48	995	12	NA	Partial
VSD24-AE-03M	10	97880	375707898	68703	62.0215	68865	261567191	16	15966977	22142	17206	48	928	13	NA	Partial
VSD24-DSB-104M	12	93074	421969346	59806	65.5049	59918	268495956	28	27608744	33139	24454	48	1129	8	NA	Partial
GS24-DSB-18	13	18951	119230787	11677	1.4043	18602	115729554	3	3044468	13890	12685	67	240	14	NA	Partial
FBG7800	2	170250	646023035		6.74391	112809	434751485	17	17196089	13971	8841	46	1945	12	NA	Partial
