# Supplementary material for: Genomic insights into Ceratobasidium sp. associated with vascular streak dieback of woody ornamentals in the United States using a metagenomic sequencing approach
Source: Microbiol Spectr. 2026 Jan 15;14(3):e02523-25. doi: 10.1128/spectrum.02523-25 (PMC12955466; doi:10.1128/spectrum.02523-25)
Supplement: Table S5 — BLAST-based taxonomic assignments and coverage statistics for all Ceratobasidium-associated contigs and the subset of selected contigs, including accession hits, alignment metrics, organism names, and depth estimates across multiple mapping tools. [file spectrum.02523-25-s0006.xlsx]

## Sheet: All Contigs
To determine sequence similarity and potential taxonomic origin, each contig was queried against the NCBI Core Nucleotide (nt) database using BLAST.												Contig-level depth was calculated using three independent tools: Samtools, CoverM, and Mosdepth, to ensure consistency and accuracy in coverage estimation.				Taxonomic information for each contig was retrieved from the NCBI Nucleotide database using esearch, efetch, and xtract.		Using the custom fungi-oomycetes database		using the Standard plus Refeq protozoa, fungi & plant
Contig_ID	Accession	%_Identity	Alignment_Length	Mismatches	Gap_Opens	Query_Start	Query_End	Subject_Start	Subject_End	E-value	Bit_Score	Depth_Samtools	Depth_CoverM	Depth_mosdepth	Contig_Length	Organism_Full_Name	Tax_ID_ncore	Organism_Name_FO	Tax_ID_FO	Organism_Name_standard_kraken	Tax_ID_StK
contig_102	OM049544.1	95.122	82	4	0	32	113	78004	78085	4.74e-25	130	4514.04	4514.04	4514.04	1039	Rhizoctonia sp. culture GS-6 mitochondrion, complete genome	2047347	Ceratobasidium theobromae	1582974	Gossypium hirsutum	3635
contig_102	NC_020369.1	84.058	69	10	1	39	106	26964	26896	1.35e-05	65.8	4514.04	4514.04	4514.04	1039	Nuclearia simplex mitochondrion, complete genome	154970	Ceratobasidium theobromae	1582974	Gossypium hirsutum	3635
contig_107	MW995474.1	96.129	155	5	1	1610	1764	51077	51230	1.68e-61	252	5782.85	5782.85	5782.85	1773	Rhizoctonia solani strain AG1-IA mitochondrion, complete genome	456999	Ceratobasidium theobromae	1582974	unclassified	0
contig_107	NC_049125.1	91.713	181	9	6	1581	1757	41698	41520	7.81e-60	246	5782.85	5782.85	5782.85	1773	Omphalotus japonicus mitochondrion, complete genome	72119	Ceratobasidium theobromae	1582974	unclassified	0
contig_107	MW995475.1	97.222	144	4	0	1610	1753	101875	101732	2.81e-59	244	5782.85	5782.85	5782.85	1773	Rhizoctonia solani strain AG1-IB mitochondrion, complete genome	456999	Ceratobasidium theobromae	1582974	unclassified	0
contig_107	HF546977.1	97.222	144	4	0	1610	1753	156621	156478	2.81e-59	244	5782.85	5782.85	5782.85	1773	Rhizoctonia solani strain AG-1 IB complete mitochondrial genome, isolate 7/3/14	1108050	Ceratobasidium theobromae	1582974	unclassified	0
contig_107	OM049544.1	94.839	155	7	1	1610	1764	16978	16825	3.63e-58	241	5782.85	5782.85	5782.85	1773	Rhizoctonia sp. culture GS-6 mitochondrion, complete genome	2047347	Ceratobasidium theobromae	1582974	unclassified	0
contig_110	XM_043324841.1	82.898	1187	197	6	341742	342926	1344	162	0	1062	151.36	151.36	151.36	714101	Rhizoctonia solani splicing factor 3B subunit 1 (RhiXN_05025), partial mRNA	456999	Ceratobasidium theobromae	1582974	Rhizoctonia solani	456999
contig_110	XM_043324841.1	76.056	142	32	2	337607	337747	4262	4122	5.76e-05	73.1	151.36	151.36	151.36	714101	Rhizoctonia solani splicing factor 3B subunit 1 (RhiXN_05025), partial mRNA	456999	Ceratobasidium theobromae	1582974	Rhizoctonia solani	456999
contig_110	XM_003033211.2	78.401	1301	267	13	341757	343047	2015	719	0	833	151.36	151.36	151.36	714101	Schizophyllum commune H4-8 ARM repeat-containing protein (SCHCODRAFT_02618363), mRNA	578458	Ceratobasidium theobromae	1582974	Rhizoctonia solani	456999
contig_110	XM_060473326.1	78.366	1322	259	21	341743	343046	2158	846	0	832	151.36	151.36	151.36	714101	Desarmillaria tabescens armadillo-type protein (EV420DRAFT_1546937), mRNA	1929756	Ceratobasidium theobromae	1582974	Rhizoctonia solani	456999
contig_110	XM_040914213.1	77.635	1319	268	24	341743	343046	1967	661	0	776	151.36	151.36	151.36	714101	Laetiporus sulphureus 93-53 ARM repeat-containing protein (LAESUDRAFT_810388), partial mRNA	1314785	Ceratobasidium theobromae	1582974	Rhizoctonia solani	456999
contig_110	XM_043324785.1	88.336	643	75	0	142812	143454	264	906	0	773	151.36	151.36	151.36	714101	Rhizoctonia solani ATP synthase alpha/beta family (RhiXN_04969), partial mRNA	456999	Ceratobasidium theobromae	1582974	Rhizoctonia solani	456999
contig_116	OM049771.1	90.756	238	20	2	169	405	44618	44854	1.95e-81	316	231.874	231.874	231.87	612	Rhizoctonia sp. isolate AH4 mitochondrion, complete genome	2047347	Ceratobasidium theobromae	1582974	unclassified	0
contig_116	OM049771.1	98.182	55	1	0	351	405	33745	33799	2.76e-15	97.1	231.874	231.874	231.87	612	Rhizoctonia sp. isolate AH4 mitochondrion, complete genome	2047347	Ceratobasidium theobromae	1582974	unclassified	0
contig_116	OM049771.1	97.727	44	1	0	362	405	93962	94005	3.6e-09	76.8	231.874	231.874	231.87	612	Rhizoctonia sp. isolate AH4 mitochondrion, complete genome	2047347	Ceratobasidium theobromae	1582974	unclassified	0
contig_116	OM049771.1	95.556	45	2	0	361	405	59690	59734	4.66e-08	73.1	231.874	231.874	231.87	612	Rhizoctonia sp. isolate AH4 mitochondrion, complete genome	2047347	Ceratobasidium theobromae	1582974	unclassified	0
contig_116	MW556305.1	91.071	224	20	0	172	395	115202	115425	1.5200000000000001e-77	303	231.874	231.874	231.87	612	Rhizoctonia sp. isolate Cej3 mitochondrion, complete genome	2047347	Ceratobasidium theobromae	1582974	unclassified	0
contig_116	MW556305.1	98.182	55	1	0	351	405	94631	94685	2.76e-15	97.1	231.874	231.874	231.87	612	Rhizoctonia sp. isolate Cej3 mitochondrion, complete genome	2047347	Ceratobasidium theobromae	1582974	unclassified	0
contig_116	MW556305.1	92.308	52	3	1	1	52	115052	115102	4.66e-08	73.1	231.874	231.874	231.87	612	Rhizoctonia sp. isolate Cej3 mitochondrion, complete genome	2047347	Ceratobasidium theobromae	1582974	unclassified	0
contig_116	OM062613.1	92.079	101	6	1	147	247	103770	103868	1.26e-28	141	231.874	231.874	231.87	612	Rhizoctonia sp. AG-Fa isolate AH2 mitochondrion, complete genome	935292	Ceratobasidium theobromae	1582974	unclassified	0
contig_116	OM062613.1	91	100	7	2	1	100	103670	103767	2.11e-26	134	231.874	231.874	231.87	612	Rhizoctonia sp. AG-Fa isolate AH2 mitochondrion, complete genome	935292	Ceratobasidium theobromae	1582974	unclassified	0
contig_116	OM062613.1	87.5	104	10	3	302	405	16647	16747	2.120000000000001e-21	117	231.874	231.874	231.87	612	Rhizoctonia sp. AG-Fa isolate AH2 mitochondrion, complete genome	935292	Ceratobasidium theobromae	1582974	unclassified	0
contig_116	OM062613.1	96.875	64	2	0	549	612	103868	103805	1.28e-18	108	231.874	231.874	231.87	612	Rhizoctonia sp. AG-Fa isolate AH2 mitochondrion, complete genome	935292	Ceratobasidium theobromae	1582974	unclassified	0
contig_116	OM062613.1	84.762	105	14	1	301	405	89879	89981	1.65e-17	104	231.874	231.874	231.87	612	Rhizoctonia sp. AG-Fa isolate AH2 mitochondrion, complete genome	935292	Ceratobasidium theobromae	1582974	unclassified	0
contig_116	OM062613.1	93.617	47	3	0	358	404	20474	20520	1.67e-07	71.3	231.874	231.874	231.87	612	Rhizoctonia sp. AG-Fa isolate AH2 mitochondrion, complete genome	935292	Ceratobasidium theobromae	1582974	unclassified	0
contig_116	OM062613.1	97.436	39	1	0	367	405	30685	30723	2.17e-06	67.6	231.874	231.874	231.87	612	Rhizoctonia sp. AG-Fa isolate AH2 mitochondrion, complete genome	935292	Ceratobasidium theobromae	1582974	unclassified	0
contig_116	MW995475.1	88.043	92	9	2	1	92	75214	75303	1.28e-18	108	231.874	231.874	231.87	612	Rhizoctonia solani strain AG1-IB mitochondrion, complete genome	456999	Ceratobasidium theobromae	1582974	unclassified	0
contig_116	MW995475.1	98.182	55	1	0	351	405	55310	55364	2.76e-15	97.1	231.874	231.874	231.87	612	Rhizoctonia solani strain AG1-IB mitochondrion, complete genome	456999	Ceratobasidium theobromae	1582974	unclassified	0
contig_116	MW995475.1	97.872	47	1	0	359	405	137648	137694	7.74e-11	82.4	231.874	231.874	231.87	612	Rhizoctonia solani strain AG1-IB mitochondrion, complete genome	456999	Ceratobasidium theobromae	1582974	unclassified	0
contig_116	MW995475.1	93.182	44	3	0	362	405	75580	75623	7.79e-06	65.8	231.874	231.874	231.87	612	Rhizoctonia solani strain AG1-IB mitochondrion, complete genome	456999	Ceratobasidium theobromae	1582974	unclassified	0
contig_116	HF546977.1	88.043	92	9	2	1	92	132928	133017	1.28e-18	108	231.874	231.874	231.87	612	Rhizoctonia solani strain AG-1 IB complete mitochondrial genome, isolate 7/3/14	1108050	Ceratobasidium theobromae	1582974	unclassified	0
contig_116	HF546977.1	98.182	55	1	0	351	405	111583	111637	2.76e-15	97.1	231.874	231.874	231.87	612	Rhizoctonia solani strain AG-1 IB complete mitochondrial genome, isolate 7/3/14	1108050	Ceratobasidium theobromae	1582974	unclassified	0
contig_116	HF546977.1	97.872	47	1	0	359	405	25126	25172	7.74e-11	82.4	231.874	231.874	231.87	612	Rhizoctonia solani strain AG-1 IB complete mitochondrial genome, isolate 7/3/14	1108050	Ceratobasidium theobromae	1582974	unclassified	0
contig_116	HF546977.1	93.182	44	3	0	362	405	133294	133337	7.79e-06	65.8	231.874	231.874	231.87	612	Rhizoctonia solani strain AG-1 IB complete mitochondrial genome, isolate 7/3/14	1108050	Ceratobasidium theobromae	1582974	unclassified	0
contig_124	NC_021436.1	93.617	47	3	0	2365	2411	191589	191635	7.99e-07	71.3	7161.43	7161.43	7161.43	2788	Rhizoctonia solani strain AG3 Rhs1AP mitochondrion, complete genome	456999	Ceratobasidium theobromae	1582974	Diospyros lotus	55363
contig_124	MW995474.1	93.617	47	3	0	2365	2411	53652	53606	7.99e-07	71.3	7161.43	7161.43	7161.43	2788	Rhizoctonia solani strain AG1-IA mitochondrion, complete genome	456999	Ceratobasidium theobromae	1582974	Diospyros lotus	55363
contig_124	OM062613.1	100	31	0	0	2381	2411	137291	137321	0.006	58.4	7161.43	7161.43	7161.43	2788	Rhizoctonia sp. AG-Fa isolate AH2 mitochondrion, complete genome	935292	Ceratobasidium theobromae	1582974	Diospyros lotus	55363
contig_131	MW995474.1	88.235	85	7	2	15	99	33485	33404	4.7e-15	99	11637.4	11637.4	11637.4	3561	Rhizoctonia solani strain AG1-IA mitochondrion, complete genome	456999	Ceratobasidium theobromae	1582974	Coffea eugenioides	49369
contig_131	MW995474.1	95.455	44	1	1	304	346	73786	73743	3.68e-06	69.4	11637.4	11637.4	11637.4	3561	Rhizoctonia solani strain AG1-IA mitochondrion, complete genome	456999	Ceratobasidium theobromae	1582974	Coffea eugenioides	49369
contig_131	MW995474.1	100	30	0	0	317	346	52785	52756	0.029	56.5	11637.4	11637.4	11637.4	3561	Rhizoctonia solani strain AG1-IA mitochondrion, complete genome	456999	Ceratobasidium theobromae	1582974	Coffea eugenioides	49369
contig_131	AL355294.14	100	28	0	0	1661	1688	37964	37937	0.37	52.8	11637.4	11637.4	11637.4	3561	Human DNA sequence from clone RP11-379B8 on chromosome 6, complete sequence	9606	Ceratobasidium theobromae	1582974	Coffea eugenioides	49369
contig_131	AL355294.14	100	28	0	0	1661	1688	37964	37937	0.37	52.8	11637.4	11637.4	11637.4	3561	Human DNA sequence from clone RP11-379B8 on chromosome 6, complete sequence	9606	Ceratobasidium theobromae	1582974	Coffea eugenioides	49369
contig_134	MW556305.1	97.84	324	7	0	1992	2315	145279	144956	1.04e-153	560	9117.97	9117.97	9117.97	7380	Rhizoctonia sp. isolate Cej3 mitochondrion, complete genome	2047347	Ceratobasidium theobromae	1582974	Capsicum annuum	4072
contig_134	MW556305.1	100	31	0	0	244	274	46692	46662	0.017	58.4	9117.97	9117.97	9117.97	7380	Rhizoctonia sp. isolate Cej3 mitochondrion, complete genome	2047347	Ceratobasidium theobromae	1582974	Capsicum annuum	4072
contig_134	OM049544.1	90.06	332	33	0	1982	2313	16563	16232	8.489999999999999e-115	431	9117.97	9117.97	9117.97	7380	Rhizoctonia sp. culture GS-6 mitochondrion, complete genome	2047347	Ceratobasidium theobromae	1582974	Capsicum annuum	4072
contig_134	OM049544.1	94.475	181	9	1	1651	1830	16758	16578	1.1699999999999999e-68	278	9117.97	9117.97	9117.97	7380	Rhizoctonia sp. culture GS-6 mitochondrion, complete genome	2047347	Ceratobasidium theobromae	1582974	Capsicum annuum	4072
contig_134	OM062613.1	90.683	322	30	0	1992	2313	138096	137775	3.05e-114	429	9117.97	9117.97	9117.97	7380	Rhizoctonia sp. AG-Fa isolate AH2 mitochondrion, complete genome	935292	Ceratobasidium theobromae	1582974	Capsicum annuum	4072
contig_134	NC_021436.1	92.254	284	22	0	1982	2265	193225	192942	1.85e-106	403	9117.97	9117.97	9117.97	7380	Rhizoctonia solani strain AG3 Rhs1AP mitochondrion, complete genome	456999	Ceratobasidium theobromae	1582974	Capsicum annuum	4072
contig_134	NC_021436.1	94.118	187	10	1	1651	1836	193407	193221	2.52e-70	283	9117.97	9117.97	9117.97	7380	Rhizoctonia solani strain AG3 Rhs1AP mitochondrion, complete genome	456999	Ceratobasidium theobromae	1582974	Capsicum annuum	4072
contig_134	MW995474.1	88.06	335	36	4	1982	2313	51500	51833	1.1100000000000001e-103	394	9117.97	9117.97	9117.97	7380	Rhizoctonia solani strain AG1-IA mitochondrion, complete genome	456999	Ceratobasidium theobromae	1582974	Capsicum annuum	4072
contig_134	MW995474.1	93.989	183	10	1	1651	1832	51282	51464	4.2099999999999995e-68	276	9117.97	9117.97	9117.97	7380	Rhizoctonia solani strain AG1-IA mitochondrion, complete genome	456999	Ceratobasidium theobromae	1582974	Capsicum annuum	4072
contig_140	MW556305.1	96.97	66	1	1	1700	1765	169221	169285	1.47e-18	110	10610.6	10610.6	10610.5	2423	Rhizoctonia sp. isolate Cej3 mitochondrion, complete genome	2047347	Ceratobasidium theobromae	1582974	Hordeum vulgare subsp. vulgare	112509
contig_141	XM_043326240.1	84.141	990	157	0	875496	876485	2829	1840	0	959	155.216	155.216	155.22	1111560	Rhizoctonia solani glycosyltransferase family 2 protein (RhiXN_06424), partial mRNA	456999	Ceratobasidium theobromae	1582974	Rhizoctonia solani	456999
contig_141	XM_043326240.1	84.921	126	15	2	875111	875235	3115	2993	2.44e-20	124	155.216	155.216	155.22	1111560	Rhizoctonia solani glycosyltransferase family 2 protein (RhiXN_06424), partial mRNA	456999	Ceratobasidium theobromae	1582974	Rhizoctonia solani	456999
contig_141	XM_043326125.1	75.12	1660	369	37	353161	354795	2020	3660	0	737	155.216	155.216	155.22	1111560	Rhizoctonia solani chitin synthase (RhiXN_06309), partial mRNA	456999	Ceratobasidium theobromae	1582974	Rhizoctonia solani	456999
contig_141	XM_006457226.1	75.944	927	214	8	875566	876487	1105	183	9.79e-124	468	155.216	155.216	155.22	1111560	Agaricus bisporus var. bisporus H97 glycosyltransferase family 2 protein (AGABI2DRAFT_229633), mRNA	936046	Ceratobasidium theobromae	1582974	Rhizoctonia solani	456999
contig_141	XM_043326097.1	81.569	548	99	2	374065	374611	466	1012	9.86e-119	451	155.216	155.216	155.22	1111560	Rhizoctonia solani D-isomer specific 2-hydroxyacid dehydrogenase, NAD binding domain (RhiXN_06281), partial mRNA	456999	Ceratobasidium theobromae	1582974	Rhizoctonia solani	456999
contig_141	XM_043326097.1	80.952	546	102	2	301388	301932	1010	466	1.29e-112	431	155.216	155.216	155.22	1111560	Rhizoctonia solani D-isomer specific 2-hydroxyacid dehydrogenase, NAD binding domain (RhiXN_06281), partial mRNA	456999	Ceratobasidium theobromae	1582974	Rhizoctonia solani	456999
contig_141	XM_043326097.1	97.561	41	1	0	373518	373558	80	120	0.000323	71.3	155.216	155.216	155.22	1111560	Rhizoctonia solani D-isomer specific 2-hydroxyacid dehydrogenase, NAD binding domain (RhiXN_06281), partial mRNA	456999	Ceratobasidium theobromae	1582974	Rhizoctonia solani	456999
contig_141	XM_043326602.1	78.717	639	124	12	133687	134318	1063	1696	3.6e-108	416	155.216	155.216	155.22	1111560	Rhizoctonia solani adenylate cyclase (RhiXN_06786), partial mRNA	456999	Ceratobasidium theobromae	1582974	Rhizoctonia solani	456999
contig_142	XM_043326095.1	89.055	402	42	2	53097	53497	1496	1096	3.87e-133	497	377.574	377.574	377.57	344752	Rhizoctonia solani phosphoenolpyruvate carboxykinase (ATP) (RhiXN_06279), partial mRNA	456999	Ceratobasidium theobromae	1582974	Rhizoctonia solani	456999
contig_142	XM_043326095.1	89.72	214	22	0	53985	54198	705	492	7.110000000000007e-66	274	377.574	377.574	377.57	344752	Rhizoctonia solani phosphoenolpyruvate carboxykinase (ATP) (RhiXN_06279), partial mRNA	456999	Ceratobasidium theobromae	1582974	Rhizoctonia solani	456999
contig_142	AB920011.1	86.486	296	36	4	54244	54537	709	416	2.5000000000000004e-80	322	377.574	377.574	377.57	344752	Trichosporon gamsii gene for phosphoenolpyruvate carboxykinase, complete sequence, strain: JCM 9941	1105092	Ceratobasidium theobromae	1582974	Rhizoctonia solani	456999
contig_142	AB920011.1	86.486	296	36	4	54244	54537	709	416	2.5000000000000004e-80	322	377.574	377.574	377.57	344752	Trichosporon gamsii gene for phosphoenolpyruvate carboxykinase, complete sequence, strain: JCM 9941	1105092	Ceratobasidium theobromae	1582974	Rhizoctonia solani	456999
contig_142	AB920008.1	86.149	296	37	4	54244	54537	564	271	1.16e-78	316	377.574	377.574	377.57	344752	Cryptococcus curvatus gene for phosphoenolpyruvate carboxykinase, complete sequence, strain: JCM 1532	57679	Ceratobasidium theobromae	1582974	Rhizoctonia solani	456999
contig_142	AB920008.1	86.149	296	37	4	54244	54537	564	271	1.16e-78	316	377.574	377.574	377.57	344752	Cryptococcus curvatus gene for phosphoenolpyruvate carboxykinase, complete sequence, strain: JCM 1532	57679	Ceratobasidium theobromae	1582974	Rhizoctonia solani	456999
contig_142	XM_025508391.1	87.546	273	34	0	54244	54516	471	199	1.16e-78	316	377.574	377.574	377.57	344752	Jaminaea rosea putative phosphoenolpyruvate carboxykinase (BDZ90DRAFT_261553), partial mRNA	1569628	Ceratobasidium theobromae	1582974	Rhizoctonia solani	456999
contig_142	XM_014803581.1	84.694	294	45	0	54244	54537	465	172	5.46e-72	294	377.574	377.574	377.57	344752	Moesziomyces antarcticus phosphoenolpyruvate carboxykinase [ATP] (PAN0_002d1415), partial mRNA	84753	Ceratobasidium theobromae	1582974	Rhizoctonia solani	456999
contig_142	XM_014803581.1	77.105	380	73	14	53098	53470	1465	1093	7.309999999999999e-46	207	377.574	377.574	377.57	344752	Moesziomyces antarcticus phosphoenolpyruvate carboxykinase [ATP] (PAN0_002d1415), partial mRNA	84753	Ceratobasidium theobromae	1582974	Rhizoctonia solani	456999
contig_143	AB809163.1	93.347	3442	184	33	782113	785520	6635	3205	0	5046	153.263	153.263	153.26	909576	Porostereum crassum genes for 18S rRNA, ITS1, 5.8S rRNA, ITS2, 28S rRNA, IGS1, 5S rRNA, partial and complete sequence, strain: MAFF 420737	1647769	Ceratobasidium theobromae	1582974	Rhizoctonia solani	456999
contig_143	AB809163.1	93.347	3442	184	33	782113	785520	6635	3205	0	5046	153.263	153.263	153.26	909576	Porostereum crassum genes for 18S rRNA, ITS1, 5.8S rRNA, ITS2, 28S rRNA, IGS1, 5S rRNA, partial and complete sequence, strain: MAFF 420737	1647769	Ceratobasidium theobromae	1582974	Rhizoctonia solani	456999
contig_143	AB809163.1	93.347	3442	184	33	773338	776745	6635	3205	0	5046	153.263	153.263	153.26	909576	Porostereum crassum genes for 18S rRNA, ITS1, 5.8S rRNA, ITS2, 28S rRNA, IGS1, 5S rRNA, partial and complete sequence, strain: MAFF 420737	1647769	Ceratobasidium theobromae	1582974	Rhizoctonia solani	456999
contig_143	AB809163.1	93.347	3442	184	33	773338	776745	6635	3205	0	5046	153.263	153.263	153.26	909576	Porostereum crassum genes for 18S rRNA, ITS1, 5.8S rRNA, ITS2, 28S rRNA, IGS1, 5S rRNA, partial and complete sequence, strain: MAFF 420737	1647769	Ceratobasidium theobromae	1582974	Rhizoctonia solani	456999
contig_143	AB809163.1	97.256	1822	47	3	786127	787946	2635	815	0	3085	153.263	153.263	153.26	909576	Porostereum crassum genes for 18S rRNA, ITS1, 5.8S rRNA, ITS2, 28S rRNA, IGS1, 5S rRNA, partial and complete sequence, strain: MAFF 420737	1647769	Ceratobasidium theobromae	1582974	Rhizoctonia solani	456999
contig_143	AB809163.1	97.256	1822	47	3	786127	787946	2635	815	0	3085	153.263	153.263	153.26	909576	Porostereum crassum genes for 18S rRNA, ITS1, 5.8S rRNA, ITS2, 28S rRNA, IGS1, 5S rRNA, partial and complete sequence, strain: MAFF 420737	1647769	Ceratobasidium theobromae	1582974	Rhizoctonia solani	456999
contig_143	AB809163.1	97.256	1822	47	3	777352	779171	2635	815	0	3085	153.263	153.263	153.26	909576	Porostereum crassum genes for 18S rRNA, ITS1, 5.8S rRNA, ITS2, 28S rRNA, IGS1, 5S rRNA, partial and complete sequence, strain: MAFF 420737	1647769	Ceratobasidium theobromae	1582974	Rhizoctonia solani	456999
contig_143	AB809163.1	97.256	1822	47	3	777352	779171	2635	815	0	3085	153.263	153.263	153.26	909576	Porostereum crassum genes for 18S rRNA, ITS1, 5.8S rRNA, ITS2, 28S rRNA, IGS1, 5S rRNA, partial and complete sequence, strain: MAFF 420737	1647769	Ceratobasidium theobromae	1582974	Rhizoctonia solani	456999
contig_143	AB809163.1	97.256	1822	47	3	768587	770406	2635	815	0	3085	153.263	153.263	153.26	909576	Porostereum crassum genes for 18S rRNA, ITS1, 5.8S rRNA, ITS2, 28S rRNA, IGS1, 5S rRNA, partial and complete sequence, strain: MAFF 420737	1647769	Ceratobasidium theobromae	1582974	Rhizoctonia solani	456999
contig_143	AB809163.1	97.256	1822	47	3	768587	770406	2635	815	0	3085	153.263	153.263	153.26	909576	Porostereum crassum genes for 18S rRNA, ITS1, 5.8S rRNA, ITS2, 28S rRNA, IGS1, 5S rRNA, partial and complete sequence, strain: MAFF 420737	1647769	Ceratobasidium theobromae	1582974	Rhizoctonia solani	456999
contig_143	AB809163.1	92.623	488	35	1	767494	767980	3692	3205	0	701	153.263	153.263	153.26	909576	Porostereum crassum genes for 18S rRNA, ITS1, 5.8S rRNA, ITS2, 28S rRNA, IGS1, 5S rRNA, partial and complete sequence, strain: MAFF 420737	1647769	Ceratobasidium theobromae	1582974	Rhizoctonia solani	456999
contig_143	AB809163.1	92.623	488	35	1	767494	767980	3692	3205	0	701	153.263	153.263	153.26	909576	Porostereum crassum genes for 18S rRNA, ITS1, 5.8S rRNA, ITS2, 28S rRNA, IGS1, 5S rRNA, partial and complete sequence, strain: MAFF 420737	1647769	Ceratobasidium theobromae	1582974	Rhizoctonia solani	456999
contig_143	AB809163.1	95.21	167	7	1	785752	785918	3003	2838	4.0599999999999995e-62	263	153.263	153.263	153.26	909576	Porostereum crassum genes for 18S rRNA, ITS1, 5.8S rRNA, ITS2, 28S rRNA, IGS1, 5S rRNA, partial and complete sequence, strain: MAFF 420737	1647769	Ceratobasidium theobromae	1582974	Rhizoctonia solani	456999
contig_143	AB809163.1	95.21	167	7	1	785752	785918	3003	2838	4.0599999999999995e-62	263	153.263	153.263	153.26	909576	Porostereum crassum genes for 18S rRNA, ITS1, 5.8S rRNA, ITS2, 28S rRNA, IGS1, 5S rRNA, partial and complete sequence, strain: MAFF 420737	1647769	Ceratobasidium theobromae	1582974	Rhizoctonia solani	456999
contig_143	AB809163.1	95.21	167	7	1	776977	777143	3003	2838	4.0599999999999995e-62	263	153.263	153.263	153.26	909576	Porostereum crassum genes for 18S rRNA, ITS1, 5.8S rRNA, ITS2, 28S rRNA, IGS1, 5S rRNA, partial and complete sequence, strain: MAFF 420737	1647769	Ceratobasidium theobromae	1582974	Rhizoctonia solani	456999
contig_143	AB809163.1	95.21	167	7	1	776977	777143	3003	2838	4.0599999999999995e-62	263	153.263	153.263	153.26	909576	Porostereum crassum genes for 18S rRNA, ITS1, 5.8S rRNA, ITS2, 28S rRNA, IGS1, 5S rRNA, partial and complete sequence, strain: MAFF 420737	1647769	Ceratobasidium theobromae	1582974	Rhizoctonia solani	456999
contig_143	AB809163.1	95.21	167	7	1	768212	768378	3003	2838	4.0599999999999995e-62	263	153.263	153.263	153.26	909576	Porostereum crassum genes for 18S rRNA, ITS1, 5.8S rRNA, ITS2, 28S rRNA, IGS1, 5S rRNA, partial and complete sequence, strain: MAFF 420737	1647769	Ceratobasidium theobromae	1582974	Rhizoctonia solani	456999
contig_143	AB809163.1	95.21	167	7	1	768212	768378	3003	2838	4.0599999999999995e-62	263	153.263	153.263	153.26	909576	Porostereum crassum genes for 18S rRNA, ITS1, 5.8S rRNA, ITS2, 28S rRNA, IGS1, 5S rRNA, partial and complete sequence, strain: MAFF 420737	1647769	Ceratobasidium theobromae	1582974	Rhizoctonia solani	456999
contig_143	AB809163.1	94.958	119	6	0	781645	781763	7349	7231	2.51e-39	187	153.263	153.263	153.26	909576	Porostereum crassum genes for 18S rRNA, ITS1, 5.8S rRNA, ITS2, 28S rRNA, IGS1, 5S rRNA, partial and complete sequence, strain: MAFF 420737	1647769	Ceratobasidium theobromae	1582974	Rhizoctonia solani	456999
contig_143	AB809163.1	94.958	119	6	0	781645	781763	7349	7231	2.51e-39	187	153.263	153.263	153.26	909576	Porostereum crassum genes for 18S rRNA, ITS1, 5.8S rRNA, ITS2, 28S rRNA, IGS1, 5S rRNA, partial and complete sequence, strain: MAFF 420737	1647769	Ceratobasidium theobromae	1582974	Rhizoctonia solani	456999
contig_143	AB809163.1	94.958	119	6	0	772871	772989	7349	7231	2.51e-39	187	153.263	153.263	153.26	909576	Porostereum crassum genes for 18S rRNA, ITS1, 5.8S rRNA, ITS2, 28S rRNA, IGS1, 5S rRNA, partial and complete sequence, strain: MAFF 420737	1647769	Ceratobasidium theobromae	1582974	Rhizoctonia solani	456999
contig_143	AB809163.1	94.958	119	6	0	772871	772989	7349	7231	2.51e-39	187	153.263	153.263	153.26	909576	Porostereum crassum genes for 18S rRNA, ITS1, 5.8S rRNA, ITS2, 28S rRNA, IGS1, 5S rRNA, partial and complete sequence, strain: MAFF 420737	1647769	Ceratobasidium theobromae	1582974	Rhizoctonia solani	456999
contig_143	PP467491.1	92.943	3429	195	35	782129	785522	4771	1355	0	4948	153.263	153.263	153.26	909576	Ganoderma lucidum strain Red Reishi No.6 18S small subunit ribosomal RNA gene, partial sequence; internal transcribed spacer 1, 5.8S ribosomal RNA gene, internal transcribed spacer 2, 28S large subunit ribosomal RNA gene, intergenic spacer 1, 5S ribosomal RNA gene, intergenic spacer 2, 18S small subunit ribosomal RNA gene, internal transcribed spacer 1, 5.8S ribosomal RNA gene, and internal trans…	5315	Ceratobasidium theobromae	1582974	Rhizoctonia solani	456999
contig_143	PP467491.1	92.943	3429	195	35	773354	776747	4771	1355	0	4948	153.263	153.263	153.26	909576	Ganoderma lucidum strain Red Reishi No.6 18S small subunit ribosomal RNA gene, partial sequence; internal transcribed spacer 1, 5.8S ribosomal RNA gene, internal transcribed spacer 2, 28S large subunit ribosomal RNA gene, intergenic spacer 1, 5S ribosomal RNA gene, intergenic spacer 2, 18S small subunit ribosomal RNA gene, internal transcribed spacer 1, 5.8S ribosomal RNA gene, and internal trans…	5315	Ceratobasidium theobromae	1582974	Rhizoctonia solani	456999
contig_143	PP467491.1	97.059	1836	46	8	786127	787958	10961	9130	0	3085	153.263	153.263	153.26	909576	Ganoderma lucidum strain Red Reishi No.6 18S small subunit ribosomal RNA gene, partial sequence; internal transcribed spacer 1, 5.8S ribosomal RNA gene, internal transcribed spacer 2, 28S large subunit ribosomal RNA gene, intergenic spacer 1, 5S ribosomal RNA gene, intergenic spacer 2, 18S small subunit ribosomal RNA gene, internal transcribed spacer 1, 5.8S ribosomal RNA gene, and internal trans…	5315	Ceratobasidium theobromae	1582974	Rhizoctonia solani	456999
contig_143	PP467491.1	97.059	1836	46	8	777352	779183	10961	9130	0	3085	153.263	153.263	153.26	909576	Ganoderma lucidum strain Red Reishi No.6 18S small subunit ribosomal RNA gene, partial sequence; internal transcribed spacer 1, 5.8S ribosomal RNA gene, internal transcribed spacer 2, 28S large subunit ribosomal RNA gene, intergenic spacer 1, 5S ribosomal RNA gene, intergenic spacer 2, 18S small subunit ribosomal RNA gene, internal transcribed spacer 1, 5.8S ribosomal RNA gene, and internal trans…	5315	Ceratobasidium theobromae	1582974	Rhizoctonia solani	456999
contig_143	PP467491.1	97.059	1836	46	8	768587	770418	10961	9130	0	3085	153.263	153.263	153.26	909576	Ganoderma lucidum strain Red Reishi No.6 18S small subunit ribosomal RNA gene, partial sequence; internal transcribed spacer 1, 5.8S ribosomal RNA gene, internal transcribed spacer 2, 28S large subunit ribosomal RNA gene, intergenic spacer 1, 5S ribosomal RNA gene, intergenic spacer 2, 18S small subunit ribosomal RNA gene, internal transcribed spacer 1, 5.8S ribosomal RNA gene, and internal trans…	5315	Ceratobasidium theobromae	1582974	Rhizoctonia solani	456999
contig_143	PP467491.1	90.064	1258	91	23	784292	785522	12751	11501	0	1600	153.263	153.263	153.26	909576	Ganoderma lucidum strain Red Reishi No.6 18S small subunit ribosomal RNA gene, partial sequence; internal transcribed spacer 1, 5.8S ribosomal RNA gene, internal transcribed spacer 2, 28S large subunit ribosomal RNA gene, intergenic spacer 1, 5S ribosomal RNA gene, intergenic spacer 2, 18S small subunit ribosomal RNA gene, internal transcribed spacer 1, 5.8S ribosomal RNA gene, and internal trans…	5315	Ceratobasidium theobromae	1582974	Rhizoctonia solani	456999
contig_143	PP467491.1	90.064	1258	91	23	775517	776747	12751	11501	0	1600	153.263	153.263	153.26	909576	Ganoderma lucidum strain Red Reishi No.6 18S small subunit ribosomal RNA gene, partial sequence; internal transcribed spacer 1, 5.8S ribosomal RNA gene, internal transcribed spacer 2, 28S large subunit ribosomal RNA gene, intergenic spacer 1, 5S ribosomal RNA gene, intergenic spacer 2, 18S small subunit ribosomal RNA gene, internal transcribed spacer 1, 5.8S ribosomal RNA gene, and internal trans…	5315	Ceratobasidium theobromae	1582974	Rhizoctonia solani	456999
contig_143	PP467491.1	96.21	818	26	4	786127	786942	815	1	0	1334	153.263	153.263	153.26	909576	Ganoderma lucidum strain Red Reishi No.6 18S small subunit ribosomal RNA gene, partial sequence; internal transcribed spacer 1, 5.8S ribosomal RNA gene, internal transcribed spacer 2, 28S large subunit ribosomal RNA gene, intergenic spacer 1, 5S ribosomal RNA gene, intergenic spacer 2, 18S small subunit ribosomal RNA gene, internal transcribed spacer 1, 5.8S ribosomal RNA gene, and internal trans…	5315	Ceratobasidium theobromae	1582974	Rhizoctonia solani	456999
contig_143	PP467491.1	96.21	818	26	4	777352	778167	815	1	0	1334	153.263	153.263	153.26	909576	Ganoderma lucidum strain Red Reishi No.6 18S small subunit ribosomal RNA gene, partial sequence; internal transcribed spacer 1, 5.8S ribosomal RNA gene, internal transcribed spacer 2, 28S large subunit ribosomal RNA gene, intergenic spacer 1, 5S ribosomal RNA gene, intergenic spacer 2, 18S small subunit ribosomal RNA gene, internal transcribed spacer 1, 5.8S ribosomal RNA gene, and internal trans…	5315	Ceratobasidium theobromae	1582974	Rhizoctonia solani	456999
contig_143	PP467491.1	96.21	818	26	4	768587	769402	815	1	0	1334	153.263	153.263	153.26	909576	Ganoderma lucidum strain Red Reishi No.6 18S small subunit ribosomal RNA gene, partial sequence; internal transcribed spacer 1, 5.8S ribosomal RNA gene, internal transcribed spacer 2, 28S large subunit ribosomal RNA gene, intergenic spacer 1, 5S ribosomal RNA gene, intergenic spacer 2, 18S small subunit ribosomal RNA gene, internal transcribed spacer 1, 5.8S ribosomal RNA gene, and internal trans…	5315	Ceratobasidium theobromae	1582974	Rhizoctonia solani	456999
contig_143	PP467491.1	93.004	486	32	2	767499	767982	11986	11501	0	708	153.263	153.263	153.26	909576	Ganoderma lucidum strain Red Reishi No.6 18S small subunit ribosomal RNA gene, partial sequence; internal transcribed spacer 1, 5.8S ribosomal RNA gene, internal transcribed spacer 2, 28S large subunit ribosomal RNA gene, intergenic spacer 1, 5S ribosomal RNA gene, intergenic spacer 2, 18S small subunit ribosomal RNA gene, internal transcribed spacer 1, 5.8S ribosomal RNA gene, and internal trans…	5315	Ceratobasidium theobromae	1582974	Rhizoctonia solani	456999
contig_143	PP467491.1	92.798	486	33	2	767499	767982	1840	1355	0	702	153.263	153.263	153.26	909576	Ganoderma lucidum strain Red Reishi No.6 18S small subunit ribosomal RNA gene, partial sequence; internal transcribed spacer 1, 5.8S ribosomal RNA gene, internal transcribed spacer 2, 28S large subunit ribosomal RNA gene, intergenic spacer 1, 5S ribosomal RNA gene, intergenic spacer 2, 18S small subunit ribosomal RNA gene, internal transcribed spacer 1, 5.8S ribosomal RNA gene, and internal trans…	5315	Ceratobasidium theobromae	1582974	Rhizoctonia solani	456999
contig_143	PP467491.1	94.444	180	9	1	785760	785939	1166	988	5.21e-66	276	153.263	153.263	153.26	909576	Ganoderma lucidum strain Red Reishi No.6 18S small subunit ribosomal RNA gene, partial sequence; internal transcribed spacer 1, 5.8S ribosomal RNA gene, internal transcribed spacer 2, 28S large subunit ribosomal RNA gene, intergenic spacer 1, 5S ribosomal RNA gene, intergenic spacer 2, 18S small subunit ribosomal RNA gene, internal transcribed spacer 1, 5.8S ribosomal RNA gene, and internal trans…	5315	Ceratobasidium theobromae	1582974	Rhizoctonia solani	456999
contig_143	PP467491.1	94.444	180	9	1	776985	777164	1166	988	5.21e-66	276	153.263	153.263	153.26	909576	Ganoderma lucidum strain Red Reishi No.6 18S small subunit ribosomal RNA gene, partial sequence; internal transcribed spacer 1, 5.8S ribosomal RNA gene, internal transcribed spacer 2, 28S large subunit ribosomal RNA gene, intergenic spacer 1, 5S ribosomal RNA gene, intergenic spacer 2, 18S small subunit ribosomal RNA gene, internal transcribed spacer 1, 5.8S ribosomal RNA gene, and internal trans…	5315	Ceratobasidium theobromae	1582974	Rhizoctonia solani	456999
contig_143	PP467491.1	94.444	180	9	1	768220	768399	1166	988	5.21e-66	276	153.263	153.263	153.26	909576	Ganoderma lucidum strain Red Reishi No.6 18S small subunit ribosomal RNA gene, partial sequence; internal transcribed spacer 1, 5.8S ribosomal RNA gene, internal transcribed spacer 2, 28S large subunit ribosomal RNA gene, intergenic spacer 1, 5S ribosomal RNA gene, intergenic spacer 2, 18S small subunit ribosomal RNA gene, internal transcribed spacer 1, 5.8S ribosomal RNA gene, and internal trans…	5315	Ceratobasidium theobromae	1582974	Rhizoctonia solani	456999
contig_143	PP467491.1	94.444	180	9	1	785760	785939	11312	11134	5.21e-66	276	153.263	153.263	153.26	909576	Ganoderma lucidum strain Red Reishi No.6 18S small subunit ribosomal RNA gene, partial sequence; internal transcribed spacer 1, 5.8S ribosomal RNA gene, internal transcribed spacer 2, 28S large subunit ribosomal RNA gene, intergenic spacer 1, 5S ribosomal RNA gene, intergenic spacer 2, 18S small subunit ribosomal RNA gene, internal transcribed spacer 1, 5.8S ribosomal RNA gene, and internal trans…	5315	Ceratobasidium theobromae	1582974	Rhizoctonia solani	456999
contig_143	PP467491.1	94.444	180	9	1	776985	777164	11312	11134	5.21e-66	276	153.263	153.263	153.26	909576	Ganoderma lucidum strain Red Reishi No.6 18S small subunit ribosomal RNA gene, partial sequence; internal transcribed spacer 1, 5.8S ribosomal RNA gene, internal transcribed spacer 2, 28S large subunit ribosomal RNA gene, intergenic spacer 1, 5S ribosomal RNA gene, intergenic spacer 2, 18S small subunit ribosomal RNA gene, internal transcribed spacer 1, 5.8S ribosomal RNA gene, and internal trans…	5315	Ceratobasidium theobromae	1582974	Rhizoctonia solani	456999
contig_143	PP467491.1	94.444	180	9	1	768220	768399	11312	11134	5.21e-66	276	153.263	153.263	153.26	909576	Ganoderma lucidum strain Red Reishi No.6 18S small subunit ribosomal RNA gene, partial sequence; internal transcribed spacer 1, 5.8S ribosomal RNA gene, internal transcribed spacer 2, 28S large subunit ribosomal RNA gene, intergenic spacer 1, 5S ribosomal RNA gene, intergenic spacer 2, 18S small subunit ribosomal RNA gene, internal transcribed spacer 1, 5.8S ribosomal RNA gene, and internal trans…	5315	Ceratobasidium theobromae	1582974	Rhizoctonia solani	456999
contig_143	PP467491.1	97.5	120	3	0	772870	772989	5541	5660	6.94e-45	206	153.263	153.263	153.26	909576	Ganoderma lucidum strain Red Reishi No.6 18S small subunit ribosomal RNA gene, partial sequence; internal transcribed spacer 1, 5.8S ribosomal RNA gene, internal transcribed spacer 2, 28S large subunit ribosomal RNA gene, intergenic spacer 1, 5S ribosomal RNA gene, intergenic spacer 2, 18S small subunit ribosomal RNA gene, internal transcribed spacer 1, 5.8S ribosomal RNA gene, and internal trans…	5315	Ceratobasidium theobromae	1582974	Rhizoctonia solani	456999
contig_143	PP467491.1	97.5	120	3	0	781644	781763	5541	5660	6.94e-45	206	153.263	153.263	153.26	909576	Ganoderma lucidum strain Red Reishi No.6 18S small subunit ribosomal RNA gene, partial sequence; internal transcribed spacer 1, 5.8S ribosomal RNA gene, internal transcribed spacer 2, 28S large subunit ribosomal RNA gene, intergenic spacer 1, 5S ribosomal RNA gene, intergenic spacer 2, 18S small subunit ribosomal RNA gene, internal transcribed spacer 1, 5.8S ribosomal RNA gene, and internal trans…	5315	Ceratobasidium theobromae	1582974	Rhizoctonia solani	456999
contig_143	PP467489.1	92.913	3429	193	37	782129	785522	6784	3371	0	4940	153.263	153.263	153.26	909576	Ganoderma lucidum strain Red Reishi No.6 intergenic spacer 2, partial sequence; 18S small subunit ribosomal RNA gene, internal transcribed spacer 1, 5.8S ribosomal RNA gene, internal transcribed spacer 2, 28S large subunit ribosomal RNA gene, intergenic spacer 1, 5S ribosomal RNA gene, intergenic spacer 2, 18S small subunit ribosomal RNA gene, internal transcribed spacer 1, 5.8S ribosomal RNA gen…	5315	Ceratobasidium theobromae	1582974	Rhizoctonia solani	456999
contig_143	PP467489.1	92.913	3429	193	37	773354	776747	6784	3371	0	4940	153.263	153.263	153.26	909576	Ganoderma lucidum strain Red Reishi No.6 intergenic spacer 2, partial sequence; 18S small subunit ribosomal RNA gene, internal transcribed spacer 1, 5.8S ribosomal RNA gene, internal transcribed spacer 2, 28S large subunit ribosomal RNA gene, intergenic spacer 1, 5S ribosomal RNA gene, intergenic spacer 2, 18S small subunit ribosomal RNA gene, internal transcribed spacer 1, 5.8S ribosomal RNA gen…	5315	Ceratobasidium theobromae	1582974	Rhizoctonia solani	456999
contig_143	PP467489.1	92.884	3429	196	36	782129	785522	16924	13509	0	4937	153.263	153.263	153.26	909576	Ganoderma lucidum strain Red Reishi No.6 intergenic spacer 2, partial sequence; 18S small subunit ribosomal RNA gene, internal transcribed spacer 1, 5.8S ribosomal RNA gene, internal transcribed spacer 2, 28S large subunit ribosomal RNA gene, intergenic spacer 1, 5S ribosomal RNA gene, intergenic spacer 2, 18S small subunit ribosomal RNA gene, internal transcribed spacer 1, 5.8S ribosomal RNA gen…	5315	Ceratobasidium theobromae	1582974	Rhizoctonia solani	456999
contig_143	PP467489.1	92.884	3429	196	36	773354	776747	16924	13509	0	4937	153.263	153.263	153.26	909576	Ganoderma lucidum strain Red Reishi No.6 intergenic spacer 2, partial sequence; 18S small subunit ribosomal RNA gene, internal transcribed spacer 1, 5.8S ribosomal RNA gene, internal transcribed spacer 2, 28S large subunit ribosomal RNA gene, intergenic spacer 1, 5S ribosomal RNA gene, intergenic spacer 2, 18S small subunit ribosomal RNA gene, internal transcribed spacer 1, 5.8S ribosomal RNA gen…	5315	Ceratobasidium theobromae	1582974	Rhizoctonia solani	456999
contig_143	PP467489.1	97.112	1835	46	7	786127	787958	12969	11139	0	3088	153.263	153.263	153.26	909576	Ganoderma lucidum strain Red Reishi No.6 intergenic spacer 2, partial sequence; 18S small subunit ribosomal RNA gene, internal transcribed spacer 1, 5.8S ribosomal RNA gene, internal transcribed spacer 2, 28S large subunit ribosomal RNA gene, intergenic spacer 1, 5S ribosomal RNA gene, intergenic spacer 2, 18S small subunit ribosomal RNA gene, internal transcribed spacer 1, 5.8S ribosomal RNA gen…	5315	Ceratobasidium theobromae	1582974	Rhizoctonia solani	456999
contig_143	PP467489.1	97.112	1835	46	7	777352	779183	12969	11139	0	3088	153.263	153.263	153.26	909576	Ganoderma lucidum strain Red Reishi No.6 intergenic spacer 2, partial sequence; 18S small subunit ribosomal RNA gene, internal transcribed spacer 1, 5.8S ribosomal RNA gene, internal transcribed spacer 2, 28S large subunit ribosomal RNA gene, intergenic spacer 1, 5S ribosomal RNA gene, intergenic spacer 2, 18S small subunit ribosomal RNA gene, internal transcribed spacer 1, 5.8S ribosomal RNA gen…	5315	Ceratobasidium theobromae	1582974	Rhizoctonia solani	456999
contig_143	PP467489.1	97.112	1835	46	7	768587	770418	12969	11139	0	3088	153.263	153.263	153.26	909576	Ganoderma lucidum strain Red Reishi No.6 intergenic spacer 2, partial sequence; 18S small subunit ribosomal RNA gene, internal transcribed spacer 1, 5.8S ribosomal RNA gene, internal transcribed spacer 2, 28S large subunit ribosomal RNA gene, intergenic spacer 1, 5S ribosomal RNA gene, intergenic spacer 2, 18S small subunit ribosomal RNA gene, internal transcribed spacer 1, 5.8S ribosomal RNA gen…	5315	Ceratobasidium theobromae	1582974	Rhizoctonia solani	456999
contig_143	PP467489.1	96.95	1836	46	9	786127	787958	2831	1002	0	3072	153.263	153.263	153.26	909576	Ganoderma lucidum strain Red Reishi No.6 intergenic spacer 2, partial sequence; 18S small subunit ribosomal RNA gene, internal transcribed spacer 1, 5.8S ribosomal RNA gene, internal transcribed spacer 2, 28S large subunit ribosomal RNA gene, intergenic spacer 1, 5S ribosomal RNA gene, intergenic spacer 2, 18S small subunit ribosomal RNA gene, internal transcribed spacer 1, 5.8S ribosomal RNA gen…	5315	Ceratobasidium theobromae	1582974	Rhizoctonia solani	456999
contig_143	PP467489.1	96.95	1836	46	9	777352	779183	2831	1002	0	3072	153.263	153.263	153.26	909576	Ganoderma lucidum strain Red Reishi No.6 intergenic spacer 2, partial sequence; 18S small subunit ribosomal RNA gene, internal transcribed spacer 1, 5.8S ribosomal RNA gene, internal transcribed spacer 2, 28S large subunit ribosomal RNA gene, intergenic spacer 1, 5S ribosomal RNA gene, intergenic spacer 2, 18S small subunit ribosomal RNA gene, internal transcribed spacer 1, 5.8S ribosomal RNA gen…	5315	Ceratobasidium theobromae	1582974	Rhizoctonia solani	456999
contig_143	PP467489.1	96.95	1836	46	9	768587	770418	2831	1002	0	3072	153.263	153.263	153.26	909576	Ganoderma lucidum strain Red Reishi No.6 intergenic spacer 2, partial sequence; 18S small subunit ribosomal RNA gene, internal transcribed spacer 1, 5.8S ribosomal RNA gene, internal transcribed spacer 2, 28S large subunit ribosomal RNA gene, intergenic spacer 1, 5S ribosomal RNA gene, intergenic spacer 2, 18S small subunit ribosomal RNA gene, internal transcribed spacer 1, 5.8S ribosomal RNA gen…	5315	Ceratobasidium theobromae	1582974	Rhizoctonia solani	456999
contig_143	PP467489.1	93.004	486	32	2	767499	767982	3856	3371	0	708	153.263	153.263	153.26	909576	Ganoderma lucidum strain Red Reishi No.6 intergenic spacer 2, partial sequence; 18S small subunit ribosomal RNA gene, internal transcribed spacer 1, 5.8S ribosomal RNA gene, internal transcribed spacer 2, 28S large subunit ribosomal RNA gene, intergenic spacer 1, 5S ribosomal RNA gene, intergenic spacer 2, 18S small subunit ribosomal RNA gene, internal transcribed spacer 1, 5.8S ribosomal RNA gen…	5315	Ceratobasidium theobromae	1582974	Rhizoctonia solani	456999
contig_143	PP467489.1	92.593	486	34	2	767499	767982	13994	13509	0	697	153.263	153.263	153.26	909576	Ganoderma lucidum strain Red Reishi No.6 intergenic spacer 2, partial sequence; 18S small subunit ribosomal RNA gene, internal transcribed spacer 1, 5.8S ribosomal RNA gene, internal transcribed spacer 2, 28S large subunit ribosomal RNA gene, intergenic spacer 1, 5S ribosomal RNA gene, intergenic spacer 2, 18S small subunit ribosomal RNA gene, internal transcribed spacer 1, 5.8S ribosomal RNA gen…	5315	Ceratobasidium theobromae	1582974	Rhizoctonia solani	456999
contig_143	PP467489.1	95.822	383	11	5	787578	787958	21658	21279	9.73e-168	614	153.263	153.263	153.26	909576	Ganoderma lucidum strain Red Reishi No.6 intergenic spacer 2, partial sequence; 18S small subunit ribosomal RNA gene, internal transcribed spacer 1, 5.8S ribosomal RNA gene, internal transcribed spacer 2, 28S large subunit ribosomal RNA gene, intergenic spacer 1, 5S ribosomal RNA gene, intergenic spacer 2, 18S small subunit ribosomal RNA gene, internal transcribed spacer 1, 5.8S ribosomal RNA gen…	5315	Ceratobasidium theobromae	1582974	Rhizoctonia solani	456999
contig_143	PP467489.1	95.822	383	11	5	778803	779183	21658	21279	9.73e-168	614	153.263	153.263	153.26	909576	Ganoderma lucidum strain Red Reishi No.6 intergenic spacer 2, partial sequence; 18S small subunit ribosomal RNA gene, internal transcribed spacer 1, 5.8S ribosomal RNA gene, internal transcribed spacer 2, 28S large subunit ribosomal RNA gene, intergenic spacer 1, 5S ribosomal RNA gene, intergenic spacer 2, 18S small subunit ribosomal RNA gene, internal transcribed spacer 1, 5.8S ribosomal RNA gen…	5315	Ceratobasidium theobromae	1582974	Rhizoctonia solani	456999
contig_143	PP467489.1	95.822	383	11	5	770038	770418	21658	21279	9.73e-168	614	153.263	153.263	153.26	909576	Ganoderma lucidum strain Red Reishi No.6 intergenic spacer 2, partial sequence; 18S small subunit ribosomal RNA gene, internal transcribed spacer 1, 5.8S ribosomal RNA gene, internal transcribed spacer 2, 28S large subunit ribosomal RNA gene, intergenic spacer 1, 5S ribosomal RNA gene, intergenic spacer 2, 18S small subunit ribosomal RNA gene, internal transcribed spacer 1, 5.8S ribosomal RNA gen…	5315	Ceratobasidium theobromae	1582974	Rhizoctonia solani	456999
contig_143	PP467489.1	94.444	180	9	1	785760	785939	3182	3004	5.21e-66	276	153.263	153.263	153.26	909576	Ganoderma lucidum strain Red Reishi No.6 intergenic spacer 2, partial sequence; 18S small subunit ribosomal RNA gene, internal transcribed spacer 1, 5.8S ribosomal RNA gene, internal transcribed spacer 2, 28S large subunit ribosomal RNA gene, intergenic spacer 1, 5S ribosomal RNA gene, intergenic spacer 2, 18S small subunit ribosomal RNA gene, internal transcribed spacer 1, 5.8S ribosomal RNA gen…	5315	Ceratobasidium theobromae	1582974	Rhizoctonia solani	456999
contig_143	PP467489.1	94.444	180	9	1	776985	777164	3182	3004	5.21e-66	276	153.263	153.263	153.26	909576	Ganoderma lucidum strain Red Reishi No.6 intergenic spacer 2, partial sequence; 18S small subunit ribosomal RNA gene, internal transcribed spacer 1, 5.8S ribosomal RNA gene, internal transcribed spacer 2, 28S large subunit ribosomal RNA gene, intergenic spacer 1, 5S ribosomal RNA gene, intergenic spacer 2, 18S small subunit ribosomal RNA gene, internal transcribed spacer 1, 5.8S ribosomal RNA gen…	5315	Ceratobasidium theobromae	1582974	Rhizoctonia solani	456999
contig_143	PP467489.1	94.444	180	9	1	768220	768399	3182	3004	5.21e-66	276	153.263	153.263	153.26	909576	Ganoderma lucidum strain Red Reishi No.6 intergenic spacer 2, partial sequence; 18S small subunit ribosomal RNA gene, internal transcribed spacer 1, 5.8S ribosomal RNA gene, internal transcribed spacer 2, 28S large subunit ribosomal RNA gene, intergenic spacer 1, 5S ribosomal RNA gene, intergenic spacer 2, 18S small subunit ribosomal RNA gene, internal transcribed spacer 1, 5.8S ribosomal RNA gen…	5315	Ceratobasidium theobromae	1582974	Rhizoctonia solani	456999
contig_143	PP467489.1	94.444	180	9	1	785760	785939	13320	13142	5.21e-66	276	153.263	153.263	153.26	909576	Ganoderma lucidum strain Red Reishi No.6 intergenic spacer 2, partial sequence; 18S small subunit ribosomal RNA gene, internal transcribed spacer 1, 5.8S ribosomal RNA gene, internal transcribed spacer 2, 28S large subunit ribosomal RNA gene, intergenic spacer 1, 5S ribosomal RNA gene, intergenic spacer 2, 18S small subunit ribosomal RNA gene, internal transcribed spacer 1, 5.8S ribosomal RNA gen…	5315	Ceratobasidium theobromae	1582974	Rhizoctonia solani	456999
contig_143	PP467489.1	94.444	180	9	1	776985	777164	13320	13142	5.21e-66	276	153.263	153.263	153.26	909576	Ganoderma lucidum strain Red Reishi No.6 intergenic spacer 2, partial sequence; 18S small subunit ribosomal RNA gene, internal transcribed spacer 1, 5.8S ribosomal RNA gene, internal transcribed spacer 2, 28S large subunit ribosomal RNA gene, intergenic spacer 1, 5S ribosomal RNA gene, intergenic spacer 2, 18S small subunit ribosomal RNA gene, internal transcribed spacer 1, 5.8S ribosomal RNA gen…	5315	Ceratobasidium theobromae	1582974	Rhizoctonia solani	456999
contig_143	PP467489.1	94.444	180	9	1	768220	768399	13320	13142	5.21e-66	276	153.263	153.263	153.26	909576	Ganoderma lucidum strain Red Reishi No.6 intergenic spacer 2, partial sequence; 18S small subunit ribosomal RNA gene, internal transcribed spacer 1, 5.8S ribosomal RNA gene, internal transcribed spacer 2, 28S large subunit ribosomal RNA gene, intergenic spacer 1, 5S ribosomal RNA gene, intergenic spacer 2, 18S small subunit ribosomal RNA gene, internal transcribed spacer 1, 5.8S ribosomal RNA gen…	5315	Ceratobasidium theobromae	1582974	Rhizoctonia solani	456999
contig_143	PP467489.1	97.5	120	3	0	772870	772989	17695	17814	6.94e-45	206	153.263	153.263	153.26	909576	Ganoderma lucidum strain Red Reishi No.6 intergenic spacer 2, partial sequence; 18S small subunit ribosomal RNA gene, internal transcribed spacer 1, 5.8S ribosomal RNA gene, internal transcribed spacer 2, 28S large subunit ribosomal RNA gene, intergenic spacer 1, 5S ribosomal RNA gene, intergenic spacer 2, 18S small subunit ribosomal RNA gene, internal transcribed spacer 1, 5.8S ribosomal RNA gen…	5315	Ceratobasidium theobromae	1582974	Rhizoctonia solani	456999
contig_143	PP467489.1	97.5	120	3	0	781644	781763	17695	17814	6.94e-45	206	153.263	153.263	153.26	909576	Ganoderma lucidum strain Red Reishi No.6 intergenic spacer 2, partial sequence; 18S small subunit ribosomal RNA gene, internal transcribed spacer 1, 5.8S ribosomal RNA gene, internal transcribed spacer 2, 28S large subunit ribosomal RNA gene, intergenic spacer 1, 5S ribosomal RNA gene, intergenic spacer 2, 18S small subunit ribosomal RNA gene, internal transcribed spacer 1, 5.8S ribosomal RNA gen…	5315	Ceratobasidium theobromae	1582974	Rhizoctonia solani	456999
contig_143	PP467489.1	96.667	120	3	1	772870	772989	7554	7672	1.1599999999999999e-42	198	153.263	153.263	153.26	909576	Ganoderma lucidum strain Red Reishi No.6 intergenic spacer 2, partial sequence; 18S small subunit ribosomal RNA gene, internal transcribed spacer 1, 5.8S ribosomal RNA gene, internal transcribed spacer 2, 28S large subunit ribosomal RNA gene, intergenic spacer 1, 5S ribosomal RNA gene, intergenic spacer 2, 18S small subunit ribosomal RNA gene, internal transcribed spacer 1, 5.8S ribosomal RNA gen…	5315	Ceratobasidium theobromae	1582974	Rhizoctonia solani	456999
contig_143	PP467489.1	96.667	120	3	1	781644	781763	7554	7672	1.1599999999999999e-42	198	153.263	153.263	153.26	909576	Ganoderma lucidum strain Red Reishi No.6 intergenic spacer 2, partial sequence; 18S small subunit ribosomal RNA gene, internal transcribed spacer 1, 5.8S ribosomal RNA gene, internal transcribed spacer 2, 28S large subunit ribosomal RNA gene, intergenic spacer 1, 5S ribosomal RNA gene, intergenic spacer 2, 18S small subunit ribosomal RNA gene, internal transcribed spacer 1, 5.8S ribosomal RNA gen…	5315	Ceratobasidium theobromae	1582974	Rhizoctonia solani	456999
contig_143	OL505602.1	92.799	3430	198	37	782129	785522	37369	33953	0	4920	153.263	153.263	153.26	909576	Ganoderma sp. TQC-2021a strain Zizhi S2 internal transcribed spacer region	2816325	Ceratobasidium theobromae	1582974	Rhizoctonia solani	456999
contig_143	OL505602.1	92.799	3430	198	37	773354	776747	37369	33953	0	4920	153.263	153.263	153.26	909576	Ganoderma sp. TQC-2021a strain Zizhi S2 internal transcribed spacer region	2816325	Ceratobasidium theobromae	1582974	Rhizoctonia solani	456999
contig_143	OL505602.1	92.743	3431	199	38	782129	785522	27179	23762	0	4911	153.263	153.263	153.26	909576	Ganoderma sp. TQC-2021a strain Zizhi S2 internal transcribed spacer region	2816325	Ceratobasidium theobromae	1582974	Rhizoctonia solani	456999
contig_143	OL505602.1	92.743	3431	199	38	773354	776747	27179	23762	0	4911	153.263	153.263	153.26	909576	Ganoderma sp. TQC-2021a strain Zizhi S2 internal transcribed spacer region	2816325	Ceratobasidium theobromae	1582974	Rhizoctonia solani	456999
contig_143	OL505602.1	92.741	3430	200	37	782129	785522	15964	12548	0	4909	153.263	153.263	153.26	909576	Ganoderma sp. TQC-2021a strain Zizhi S2 internal transcribed spacer region	2816325	Ceratobasidium theobromae	1582974	Rhizoctonia solani	456999
contig_143	OL505602.1	92.741	3430	200	37	773354	776747	15964	12548	0	4909	153.263	153.263	153.26	909576	Ganoderma sp. TQC-2021a strain Zizhi S2 internal transcribed spacer region	2816325	Ceratobasidium theobromae	1582974	Rhizoctonia solani	456999
contig_143	OL505602.1	92.711	3430	201	37	782129	785522	5780	2364	0	4903	153.263	153.263	153.26	909576	Ganoderma sp. TQC-2021a strain Zizhi S2 internal transcribed spacer region	2816325	Ceratobasidium theobromae	1582974	Rhizoctonia solani	456999
contig_143	OL505602.1	92.711	3430	201	37	773354	776747	5780	2364	0	4903	153.263	153.263	153.26	909576	Ganoderma sp. TQC-2021a strain Zizhi S2 internal transcribed spacer region	2816325	Ceratobasidium theobromae	1582974	Rhizoctonia solani	456999
contig_143	OL505602.1	97.36	1818	45	3	786127	787942	11996	10180	0	3088	153.263	153.263	153.26	909576	Ganoderma sp. TQC-2021a strain Zizhi S2 internal transcribed spacer region	2816325	Ceratobasidium theobromae	1582974	Rhizoctonia solani	456999
contig_143	OL505602.1	97.36	1818	45	3	777352	779167	11996	10180	0	3088	153.263	153.263	153.26	909576	Ganoderma sp. TQC-2021a strain Zizhi S2 internal transcribed spacer region	2816325	Ceratobasidium theobromae	1582974	Rhizoctonia solani	456999
contig_143	OL505602.1	97.36	1818	45	3	768587	770402	11996	10180	0	3088	153.263	153.263	153.26	909576	Ganoderma sp. TQC-2021a strain Zizhi S2 internal transcribed spacer region	2816325	Ceratobasidium theobromae	1582974	Rhizoctonia solani	456999
contig_143	OL505602.1	97.36	1818	45	3	786127	787942	23210	21394	0	3088	153.263	153.263	153.26	909576	Ganoderma sp. TQC-2021a strain Zizhi S2 internal transcribed spacer region	2816325	Ceratobasidium theobromae	1582974	Rhizoctonia solani	456999
contig_143	OL505602.1	97.36	1818	45	3	777352	779167	23210	21394	0	3088	153.263	153.263	153.26	909576	Ganoderma sp. TQC-2021a strain Zizhi S2 internal transcribed spacer region	2816325	Ceratobasidium theobromae	1582974	Rhizoctonia solani	456999
contig_143	OL505602.1	97.36	1818	45	3	768587	770402	23210	21394	0	3088	153.263	153.263	153.26	909576	Ganoderma sp. TQC-2021a strain Zizhi S2 internal transcribed spacer region	2816325	Ceratobasidium theobromae	1582974	Rhizoctonia solani	456999
contig_143	OL505602.1	97.36	1818	45	3	786127	787942	33399	31583	0	3088	153.263	153.263	153.26	909576	Ganoderma sp. TQC-2021a strain Zizhi S2 internal transcribed spacer region	2816325	Ceratobasidium theobromae	1582974	Rhizoctonia solani	456999
contig_143	OL505602.1	97.36	1818	45	3	777352	779167	33399	31583	0	3088	153.263	153.263	153.26	909576	Ganoderma sp. TQC-2021a strain Zizhi S2 internal transcribed spacer region	2816325	Ceratobasidium theobromae	1582974	Rhizoctonia solani	456999
contig_143	OL505602.1	97.36	1818	45	3	768587	770402	33399	31583	0	3088	153.263	153.263	153.26	909576	Ganoderma sp. TQC-2021a strain Zizhi S2 internal transcribed spacer region	2816325	Ceratobasidium theobromae	1582974	Rhizoctonia solani	456999
contig_143	OL505602.1	97.352	1813	45	3	786127	787937	1812	1	0	3079	153.263	153.263	153.26	909576	Ganoderma sp. TQC-2021a strain Zizhi S2 internal transcribed spacer region	2816325	Ceratobasidium theobromae	1582974	Rhizoctonia solani	456999
contig_143	OL505602.1	97.352	1813	45	3	777352	779162	1812	1	0	3079	153.263	153.263	153.26	909576	Ganoderma sp. TQC-2021a strain Zizhi S2 internal transcribed spacer region	2816325	Ceratobasidium theobromae	1582974	Rhizoctonia solani	456999
contig_143	OL505602.1	97.352	1813	45	3	768587	770397	1812	1	0	3079	153.263	153.263	153.26	909576	Ganoderma sp. TQC-2021a strain Zizhi S2 internal transcribed spacer region	2816325	Ceratobasidium theobromae	1582974	Rhizoctonia solani	456999
contig_143	OL505602.1	96.844	1014	21	11	786386	787396	17575	16570	0	1685	153.263	153.263	153.26	909576	Ganoderma sp. TQC-2021a strain Zizhi S2 internal transcribed spacer region	2816325	Ceratobasidium theobromae	1582974	Rhizoctonia solani	456999
contig_143	OL505602.1	96.844	1014	21	11	777611	778621	17575	16570	0	1685	153.263	153.263	153.26	909576	Ganoderma sp. TQC-2021a strain Zizhi S2 internal transcribed spacer region	2816325	Ceratobasidium theobromae	1582974	Rhizoctonia solani	456999
contig_143	OL505602.1	96.844	1014	21	11	768846	769856	17575	16570	0	1685	153.263	153.263	153.26	909576	Ganoderma sp. TQC-2021a strain Zizhi S2 internal transcribed spacer region	2816325	Ceratobasidium theobromae	1582974	Rhizoctonia solani	456999
contig_143	OL505602.1	92.593	486	34	2	767499	767982	2849	2364	0	697	153.263	153.263	153.26	909576	Ganoderma sp. TQC-2021a strain Zizhi S2 internal transcribed spacer region	2816325	Ceratobasidium theobromae	1582974	Rhizoctonia solani	456999
contig_143	OL505602.1	92.593	486	34	2	767499	767982	13033	12548	0	697	153.263	153.263	153.26	909576	Ganoderma sp. TQC-2021a strain Zizhi S2 internal transcribed spacer region	2816325	Ceratobasidium theobromae	1582974	Rhizoctonia solani	456999
contig_143	OL505602.1	92.593	486	34	2	767499	767982	24247	23762	0	697	153.263	153.263	153.26	909576	Ganoderma sp. TQC-2021a strain Zizhi S2 internal transcribed spacer region	2816325	Ceratobasidium theobromae	1582974	Rhizoctonia solani	456999
contig_143	OL505602.1	92.593	486	34	2	767499	767982	34438	33953	0	697	153.263	153.263	153.26	909576	Ganoderma sp. TQC-2021a strain Zizhi S2 internal transcribed spacer region	2816325	Ceratobasidium theobromae	1582974	Rhizoctonia solani	456999
contig_143	OL505602.1	93.889	180	10	1	785760	785939	2163	1985	2.43e-64	270	153.263	153.263	153.26	909576	Ganoderma sp. TQC-2021a strain Zizhi S2 internal transcribed spacer region	2816325	Ceratobasidium theobromae	1582974	Rhizoctonia solani	456999
contig_143	OL505602.1	93.889	180	10	1	776985	777164	2163	1985	2.43e-64	270	153.263	153.263	153.26	909576	Ganoderma sp. TQC-2021a strain Zizhi S2 internal transcribed spacer region	2816325	Ceratobasidium theobromae	1582974	Rhizoctonia solani	456999
contig_143	OL505602.1	93.889	180	10	1	768220	768399	2163	1985	2.43e-64	270	153.263	153.263	153.26	909576	Ganoderma sp. TQC-2021a strain Zizhi S2 internal transcribed spacer region	2816325	Ceratobasidium theobromae	1582974	Rhizoctonia solani	456999
contig_143	OL505602.1	93.889	180	10	1	785760	785939	12347	12169	2.43e-64	270	153.263	153.263	153.26	909576	Ganoderma sp. TQC-2021a strain Zizhi S2 internal transcribed spacer region	2816325	Ceratobasidium theobromae	1582974	Rhizoctonia solani	456999
contig_143	OL505602.1	93.889	180	10	1	776985	777164	12347	12169	2.43e-64	270	153.263	153.263	153.26	909576	Ganoderma sp. TQC-2021a strain Zizhi S2 internal transcribed spacer region	2816325	Ceratobasidium theobromae	1582974	Rhizoctonia solani	456999
contig_143	OL505602.1	93.889	180	10	1	768220	768399	12347	12169	2.43e-64	270	153.263	153.263	153.26	909576	Ganoderma sp. TQC-2021a strain Zizhi S2 internal transcribed spacer region	2816325	Ceratobasidium theobromae	1582974	Rhizoctonia solani	456999
contig_143	OL505602.1	93.889	180	10	1	785760	785939	23561	23383	2.43e-64	270	153.263	153.263	153.26	909576	Ganoderma sp. TQC-2021a strain Zizhi S2 internal transcribed spacer region	2816325	Ceratobasidium theobromae	1582974	Rhizoctonia solani	456999
contig_143	OL505602.1	93.889	180	10	1	776985	777164	23561	23383	2.43e-64	270	153.263	153.263	153.26	909576	Ganoderma sp. TQC-2021a strain Zizhi S2 internal transcribed spacer region	2816325	Ceratobasidium theobromae	1582974	Rhizoctonia solani	456999
contig_143	OL505602.1	93.889	180	10	1	768220	768399	23561	23383	2.43e-64	270	153.263	153.263	153.26	909576	Ganoderma sp. TQC-2021a strain Zizhi S2 internal transcribed spacer region	2816325	Ceratobasidium theobromae	1582974	Rhizoctonia solani	456999
contig_143	OL505602.1	93.889	180	10	1	785760	785939	33752	33574	2.43e-64	270	153.263	153.263	153.26	909576	Ganoderma sp. TQC-2021a strain Zizhi S2 internal transcribed spacer region	2816325	Ceratobasidium theobromae	1582974	Rhizoctonia solani	456999
contig_143	OL505602.1	93.889	180	10	1	776985	777164	33752	33574	2.43e-64	270	153.263	153.263	153.26	909576	Ganoderma sp. TQC-2021a strain Zizhi S2 internal transcribed spacer region	2816325	Ceratobasidium theobromae	1582974	Rhizoctonia solani	456999
contig_143	OL505602.1	93.889	180	10	1	768220	768399	33752	33574	2.43e-64	270	153.263	153.263	153.26	909576	Ganoderma sp. TQC-2021a strain Zizhi S2 internal transcribed spacer region	2816325	Ceratobasidium theobromae	1582974	Rhizoctonia solani	456999
contig_143	OL505602.1	97.5	120	3	0	772870	772989	6554	6673	6.94e-45	206	153.263	153.263	153.26	909576	Ganoderma sp. TQC-2021a strain Zizhi S2 internal transcribed spacer region	2816325	Ceratobasidium theobromae	1582974	Rhizoctonia solani	456999
contig_143	OL505602.1	97.5	120	3	0	781644	781763	6554	6673	6.94e-45	206	153.263	153.263	153.26	909576	Ganoderma sp. TQC-2021a strain Zizhi S2 internal transcribed spacer region	2816325	Ceratobasidium theobromae	1582974	Rhizoctonia solani	456999
contig_143	OL505602.1	97.5	120	3	0	772870	772989	17838	17957	6.94e-45	206	153.263	153.263	153.26	909576	Ganoderma sp. TQC-2021a strain Zizhi S2 internal transcribed spacer region	2816325	Ceratobasidium theobromae	1582974	Rhizoctonia solani	456999
contig_143	OL505602.1	97.5	120	3	0	781644	781763	17838	17957	6.94e-45	206	153.263	153.263	153.26	909576	Ganoderma sp. TQC-2021a strain Zizhi S2 internal transcribed spacer region	2816325	Ceratobasidium theobromae	1582974	Rhizoctonia solani	456999
contig_143	OL505602.1	97.5	120	3	0	772870	772989	27953	28072	6.94e-45	206	153.263	153.263	153.26	909576	Ganoderma sp. TQC-2021a strain Zizhi S2 internal transcribed spacer region	2816325	Ceratobasidium theobromae	1582974	Rhizoctonia solani	456999
contig_143	OL505602.1	97.5	120	3	0	781644	781763	27953	28072	6.94e-45	206	153.263	153.263	153.26	909576	Ganoderma sp. TQC-2021a strain Zizhi S2 internal transcribed spacer region	2816325	Ceratobasidium theobromae	1582974	Rhizoctonia solani	456999
contig_143	OL505602.1	97.5	120	3	0	772870	772989	38145	38264	6.94e-45	206	153.263	153.263	153.26	909576	Ganoderma sp. TQC-2021a strain Zizhi S2 internal transcribed spacer region	2816325	Ceratobasidium theobromae	1582974	Rhizoctonia solani	456999
contig_143	OL505602.1	97.5	120	3	0	781644	781763	38145	38264	6.94e-45	206	153.263	153.263	153.26	909576	Ganoderma sp. TQC-2021a strain Zizhi S2 internal transcribed spacer region	2816325	Ceratobasidium theobromae	1582974	Rhizoctonia solani	456999
contig_143	MN412653.1	92.83	3389	195	36	782169	785522	3739	364	0	4868	153.263	153.263	153.26	909576	Ganoderma sp. TQC-2021a strain Zizhi S2 internal transcribed spacer 1, partial sequence; 5.8S ribosomal RNA gene and internal transcribed spacer 2, complete sequence; and large subunit ribosomal RNA gene, partial sequence	2816325	Ceratobasidium theobromae	1582974	Rhizoctonia solani	456999
contig_143	MN412653.1	92.83	3389	195	36	773394	776747	3739	364	0	4868	153.263	153.263	153.26	909576	Ganoderma sp. TQC-2021a strain Zizhi S2 internal transcribed spacer 1, partial sequence; 5.8S ribosomal RNA gene and internal transcribed spacer 2, complete sequence; and large subunit ribosomal RNA gene, partial sequence	2816325	Ceratobasidium theobromae	1582974	Rhizoctonia solani	456999
contig_143	MN412653.1	92.593	486	34	2	767499	767982	849	364	0	697	153.263	153.263	153.26	909576	Ganoderma sp. TQC-2021a strain Zizhi S2 internal transcribed spacer 1, partial sequence; 5.8S ribosomal RNA gene and internal transcribed spacer 2, complete sequence; and large subunit ribosomal RNA gene, partial sequence	2816325	Ceratobasidium theobromae	1582974	Rhizoctonia solani	456999
contig_143	MN412653.1	96.855	159	5	0	785760	785918	163	5	3.14e-63	267	153.263	153.263	153.26	909576	Ganoderma sp. TQC-2021a strain Zizhi S2 internal transcribed spacer 1, partial sequence; 5.8S ribosomal RNA gene and internal transcribed spacer 2, complete sequence; and large subunit ribosomal RNA gene, partial sequence	2816325	Ceratobasidium theobromae	1582974	Rhizoctonia solani	456999
contig_143	MN412653.1	96.855	159	5	0	776985	777143	163	5	3.14e-63	267	153.263	153.263	153.26	909576	Ganoderma sp. TQC-2021a strain Zizhi S2 internal transcribed spacer 1, partial sequence; 5.8S ribosomal RNA gene and internal transcribed spacer 2, complete sequence; and large subunit ribosomal RNA gene, partial sequence	2816325	Ceratobasidium theobromae	1582974	Rhizoctonia solani	456999
contig_143	MN412653.1	96.855	159	5	0	768220	768378	163	5	3.14e-63	267	153.263	153.263	153.26	909576	Ganoderma sp. TQC-2021a strain Zizhi S2 internal transcribed spacer 1, partial sequence; 5.8S ribosomal RNA gene and internal transcribed spacer 2, complete sequence; and large subunit ribosomal RNA gene, partial sequence	2816325	Ceratobasidium theobromae	1582974	Rhizoctonia solani	456999
contig_144	XM_043329844.1	81.986	1410	224	17	168057	169460	262	1647	0	1170	153.473	153.473	153.47	309405	Rhizoctonia solani Myo-inositol-1-phosphate synthase (RhiXN_10028), partial mRNA	456999	Ceratobasidium theobromae	1582974	Helianthus annuus	4232
contig_144	XM_003030670.2	75.707	1379	274	44	168060	169409	603	1949	2.54e-174	634	153.473	153.473	153.47	309405	Schizophyllum commune H4-8 Myo-inositol-1-phosphate synthase (SCHCODRAFT_02630765), mRNA	578458	Ceratobasidium theobromae	1582974	Helianthus annuus	4232
contig_144	XM_062770731.1	76.75	1157	224	35	168250	169379	683	1821	1.99e-165	604	153.473	153.473	153.47	309405	Vanrija pseudolonga Inositol-3-phosphate synthase (INO1), mRNA	143232	Ceratobasidium theobromae	1582974	Helianthus annuus	4232
contig_144	XM_067677327.1	75.163	1377	292	34	168058	169409	478	1829	7.16e-165	603	153.473	153.473	153.47	309405	Lentinus tigrinus ALCF2SS1-7 Myo-inositol-1-phosphate synthase (L226DRAFT_490752), mRNA	1328758	Ceratobasidium theobromae	1582974	Helianthus annuus	4232
contig_144	XM_048022516.1	76.294	1198	242	30	168060	169230	211	1393	2.5800000000000003e-164	601	153.473	153.473	153.47	309405	Epithele typhae Myo-inositol-1-phosphate synthase (BXZ73DRAFT_76822), partial mRNA	378194	Ceratobasidium theobromae	1582974	Helianthus annuus	4232
contig_145	OM062613.1	93.617	282	18	0	2365	2646	116470	116751	3.7e-112	422	5963.45	5963.45	5963.45	5348	Rhizoctonia sp. AG-Fa isolate AH2 mitochondrion, complete genome	935292	Ceratobasidium theobromae	1582974	Hordeum vulgare subsp. vulgare	112509
contig_145	OM062613.1	98.507	134	2	0	4093	4226	117910	118043	1.44e-56	237	5963.45	5963.45	5963.45	5348	Rhizoctonia sp. AG-Fa isolate AH2 mitochondrion, complete genome	935292	Ceratobasidium theobromae	1582974	Hordeum vulgare subsp. vulgare	112509
contig_145	OM049544.1	93.286	283	17	2	2365	2646	7896	8177	1.7200000000000002e-110	416	5963.45	5963.45	5963.45	5348	Rhizoctonia sp. culture GS-6 mitochondrion, complete genome	2047347	Ceratobasidium theobromae	1582974	Hordeum vulgare subsp. vulgare	112509
contig_145	OM049544.1	92.627	217	9	3	4056	4272	9217	9426	3.88e-77	305	5963.45	5963.45	5963.45	5348	Rhizoctonia sp. culture GS-6 mitochondrion, complete genome	2047347	Ceratobasidium theobromae	1582974	Hordeum vulgare subsp. vulgare	112509
contig_145	MW995474.1	93.262	282	19	0	2365	2646	65856	65575	1.7200000000000002e-110	416	5963.45	5963.45	5963.45	5348	Rhizoctonia solani strain AG1-IA mitochondrion, complete genome	456999	Ceratobasidium theobromae	1582974	Hordeum vulgare subsp. vulgare	112509
contig_145	MW995474.1	95.395	152	5	2	4080	4230	63785	63635	1.1100000000000001e-57	241	5963.45	5963.45	5963.45	5348	Rhizoctonia solani strain AG1-IA mitochondrion, complete genome	456999	Ceratobasidium theobromae	1582974	Hordeum vulgare subsp. vulgare	112509
contig_145	NC_021436.1	92.933	283	18	2	2365	2646	183186	183467	8e-109	411	5963.45	5963.45	5963.45	5348	Rhizoctonia solani strain AG3 Rhs1AP mitochondrion, complete genome	456999	Ceratobasidium theobromae	1582974	Hordeum vulgare subsp. vulgare	112509
contig_145	NC_021436.1	97.015	134	4	0	4093	4226	183721	183854	3.11e-53	226	5963.45	5963.45	5963.45	5348	Rhizoctonia solani strain AG3 Rhs1AP mitochondrion, complete genome	456999	Ceratobasidium theobromae	1582974	Hordeum vulgare subsp. vulgare	112509
contig_145	NC_021436.1	92.683	41	3	0	3094	3134	90689	90729	0.003	60.2	5963.45	5963.45	5963.45	5348	Rhizoctonia solani strain AG3 Rhs1AP mitochondrion, complete genome	456999	Ceratobasidium theobromae	1582974	Hordeum vulgare subsp. vulgare	112509
contig_145	OM049771.1	91.844	282	23	0	2365	2646	56874	57155	8.059999999999999e-104	394	5963.45	5963.45	5963.45	5348	Rhizoctonia sp. isolate AH4 mitochondrion, complete genome	2047347	Ceratobasidium theobromae	1582974	Hordeum vulgare subsp. vulgare	112509
contig_145	OM049771.1	93.529	170	10	1	4103	4272	57711	57879	5.13e-61	252	5963.45	5963.45	5963.45	5348	Rhizoctonia sp. isolate AH4 mitochondrion, complete genome	2047347	Ceratobasidium theobromae	1582974	Hordeum vulgare subsp. vulgare	112509
contig_151	MW556305.1	93.145	744	44	7	1589	2328	151294	150554	0	1085	16452.1	16452.1	16452.1	12267	Rhizoctonia sp. isolate Cej3 mitochondrion, complete genome	2047347	Ceratobasidium theobromae	1582974	Gossypium hirsutum	3635
contig_151	MW556305.1	94.722	360	18	1	70	428	152274	151915	6.22e-153	558	16452.1	16452.1	16452.1	12267	Rhizoctonia sp. isolate Cej3 mitochondrion, complete genome	2047347	Ceratobasidium theobromae	1582974	Gossypium hirsutum	3635
contig_151	MW556305.1	97.396	192	5	0	1449	1640	151478	151287	1.91e-83	327	16452.1	16452.1	16452.1	12267	Rhizoctonia sp. isolate Cej3 mitochondrion, complete genome	2047347	Ceratobasidium theobromae	1582974	Gossypium hirsutum	3635
contig_151	MW556305.1	96.667	60	2	0	1390	1449	151655	151596	4.53e-15	100	16452.1	16452.1	16452.1	12267	Rhizoctonia sp. isolate Cej3 mitochondrion, complete genome	2047347	Ceratobasidium theobromae	1582974	Gossypium hirsutum	3635
contig_151	MW995475.1	92.535	710	47	6	1610	2314	108801	108093	0	1013	16452.1	16452.1	16452.1	12267	Rhizoctonia solani strain AG1-IB mitochondrion, complete genome	456999	Ceratobasidium theobromae	1582974	Gossypium hirsutum	3635
contig_151	MW995475.1	94.545	220	12	0	1390	1609	109169	108950	2.45e-87	340	16452.1	16452.1	16452.1	12267	Rhizoctonia solani strain AG1-IB mitochondrion, complete genome	456999	Ceratobasidium theobromae	1582974	Gossypium hirsutum	3635
contig_151	MW995475.1	99.237	131	1	0	298	428	109711	109581	3.3100000000000004e-56	237	16452.1	16452.1	16452.1	12267	Rhizoctonia solani strain AG1-IB mitochondrion, complete genome	456999	Ceratobasidium theobromae	1582974	Gossypium hirsutum	3635
contig_151	MW995475.1	95.27	148	7	0	149	296	109913	109766	1.1899999999999999e-55	235	16452.1	16452.1	16452.1	12267	Rhizoctonia solani strain AG1-IB mitochondrion, complete genome	456999	Ceratobasidium theobromae	1582974	Gossypium hirsutum	3635
contig_151	MW995475.1	95.122	41	2	0	86	126	110042	110002	0.000165	65.8	16452.1	16452.1	16452.1	12267	Rhizoctonia solani strain AG1-IB mitochondrion, complete genome	456999	Ceratobasidium theobromae	1582974	Gossypium hirsutum	3635
contig_151	HF546977.1	93.825	664	40	1	1610	2273	665	3	0	998	16452.1	16452.1	16452.1	12267	Rhizoctonia solani strain AG-1 IB complete mitochondrial genome, isolate 7/3/14	1108050	Ceratobasidium theobromae	1582974	Gossypium hirsutum	3635
contig_151	HF546977.1	94.545	220	12	0	1390	1609	1033	814	2.45e-87	340	16452.1	16452.1	16452.1	12267	Rhizoctonia solani strain AG-1 IB complete mitochondrial genome, isolate 7/3/14	1108050	Ceratobasidium theobromae	1582974	Gossypium hirsutum	3635
contig_151	HF546977.1	99.237	131	1	0	298	428	1575	1445	3.3100000000000004e-56	237	16452.1	16452.1	16452.1	12267	Rhizoctonia solani strain AG-1 IB complete mitochondrial genome, isolate 7/3/14	1108050	Ceratobasidium theobromae	1582974	Gossypium hirsutum	3635
contig_151	HF546977.1	95.27	148	7	0	149	296	1777	1630	1.1899999999999999e-55	235	16452.1	16452.1	16452.1	12267	Rhizoctonia solani strain AG-1 IB complete mitochondrial genome, isolate 7/3/14	1108050	Ceratobasidium theobromae	1582974	Gossypium hirsutum	3635
contig_151	HF546977.1	95.122	41	2	0	86	126	1906	1866	0.000165	65.8	16452.1	16452.1	16452.1	12267	Rhizoctonia solani strain AG-1 IB complete mitochondrial genome, isolate 7/3/14	1108050	Ceratobasidium theobromae	1582974	Gossypium hirsutum	3635
contig_151	NC_021436.1	93.237	621	37	3	1675	2292	204202	203584	0	909	16452.1	16452.1	16452.1	12267	Rhizoctonia solani strain AG3 Rhs1AP mitochondrion, complete genome	456999	Ceratobasidium theobromae	1582974	Gossypium hirsutum	3635
contig_151	NC_021436.1	89.831	295	20	3	130	424	204747	204463	3.13e-96	370	16452.1	16452.1	16452.1	12267	Rhizoctonia solani strain AG3 Rhs1AP mitochondrion, complete genome	456999	Ceratobasidium theobromae	1582974	Gossypium hirsutum	3635
contig_151	NC_021436.1	96.591	88	3	0	1588	1675	204328	204241	5.74e-29	147	16452.1	16452.1	16452.1	12267	Rhizoctonia solani strain AG3 Rhs1AP mitochondrion, complete genome	456999	Ceratobasidium theobromae	1582974	Gossypium hirsutum	3635
contig_151	NC_021436.1	91.837	49	3	1	81	129	204848	204801	4.6e-05	67.6	16452.1	16452.1	16452.1	12267	Rhizoctonia solani strain AG3 Rhs1AP mitochondrion, complete genome	456999	Ceratobasidium theobromae	1582974	Gossypium hirsutum	3635
contig_151	OM049771.1	85.102	886	120	10	1411	2294	69148	68273	0	894	16452.1	16452.1	16452.1	12267	Rhizoctonia sp. isolate AH4 mitochondrion, complete genome	2047347	Ceratobasidium theobromae	1582974	Gossypium hirsutum	3635
contig_151	OM049771.1	82.216	343	42	11	88	426	69758	69431	1.9499999999999997e-68	278	16452.1	16452.1	16452.1	12267	Rhizoctonia sp. isolate AH4 mitochondrion, complete genome	2047347	Ceratobasidium theobromae	1582974	Gossypium hirsutum	3635
contig_152	OM049544.1	93.556	838	53	1	21	857	37048	37885	0	1247	6136.09	6136.09	6136.09	7357	Rhizoctonia sp. culture GS-6 mitochondrion, complete genome	2047347	Ceratobasidium theobromae	1582974	cellular organisms	131567
contig_152	OM049544.1	94.672	244	13	0	3670	3913	37886	38129	3.11e-99	379	6136.09	6136.09	6136.09	7357	Rhizoctonia sp. culture GS-6 mitochondrion, complete genome	2047347	Ceratobasidium theobromae	1582974	cellular organisms	131567
contig_152	OM049544.1	90.155	193	13	3	979	1167	25534	25724	3.29e-59	246	6136.09	6136.09	6136.09	7357	Rhizoctonia sp. culture GS-6 mitochondrion, complete genome	2047347	Ceratobasidium theobromae	1582974	cellular organisms	131567
contig_152	OM049544.1	95.139	144	7	0	5292	5435	40325	40468	1.19e-53	228	6136.09	6136.09	6136.09	7357	Rhizoctonia sp. culture GS-6 mitochondrion, complete genome	2047347	Ceratobasidium theobromae	1582974	cellular organisms	131567
contig_152	OM049544.1	95.238	63	2	1	5533	5594	35650	35712	9.75e-15	99	6136.09	6136.09	6136.09	7357	Rhizoctonia sp. culture GS-6 mitochondrion, complete genome	2047347	Ceratobasidium theobromae	1582974	cellular organisms	131567
contig_152	OM049544.1	96.154	52	2	0	865	916	34920	34971	7.59e-11	86.1	6136.09	6136.09	6136.09	7357	Rhizoctonia sp. culture GS-6 mitochondrion, complete genome	2047347	Ceratobasidium theobromae	1582974	cellular organisms	131567
contig_152	MW556305.1	92.951	837	59	0	21	857	167503	168339	0	1219	6136.09	6136.09	6136.09	7357	Rhizoctonia sp. isolate Cej3 mitochondrion, complete genome	2047347	Ceratobasidium theobromae	1582974	cellular organisms	131567
contig_152	MW556305.1	93.852	244	15	0	3670	3913	168340	168583	6.73e-96	368	6136.09	6136.09	6136.09	7357	Rhizoctonia sp. isolate Cej3 mitochondrion, complete genome	2047347	Ceratobasidium theobromae	1582974	cellular organisms	131567
contig_152	MW556305.1	90.306	196	16	2	974	1167	150577	150771	1.9699999999999998e-61	254	6136.09	6136.09	6136.09	7357	Rhizoctonia sp. isolate Cej3 mitochondrion, complete genome	2047347	Ceratobasidium theobromae	1582974	cellular organisms	131567
contig_152	MW556305.1	97.203	143	4	0	5293	5435	168916	169058	4.26e-58	243	6136.09	6136.09	6136.09	7357	Rhizoctonia sp. isolate Cej3 mitochondrion, complete genome	2047347	Ceratobasidium theobromae	1582974	cellular organisms	131567
contig_152	MW556305.1	91.549	71	6	0	5854	5924	166309	166379	9.75e-15	99	6136.09	6136.09	6136.09	7357	Rhizoctonia sp. isolate Cej3 mitochondrion, complete genome	2047347	Ceratobasidium theobromae	1582974	cellular organisms	131567
contig_152	MW556305.1	88.235	68	8	0	6396	6463	167648	167715	9.82e-10	82.4	6136.09	6136.09	6136.09	7357	Rhizoctonia sp. isolate Cej3 mitochondrion, complete genome	2047347	Ceratobasidium theobromae	1582974	cellular organisms	131567
contig_152	MW556305.1	94.231	52	3	0	865	916	163729	163780	3.53e-09	80.5	6136.09	6136.09	6136.09	7357	Rhizoctonia sp. isolate Cej3 mitochondrion, complete genome	2047347	Ceratobasidium theobromae	1582974	cellular organisms	131567
contig_152	MW995474.1	93.926	675	41	0	183	857	36723	36049	0	1020	6136.09	6136.09	6136.09	7357	Rhizoctonia solani strain AG1-IA mitochondrion, complete genome	456999	Ceratobasidium theobromae	1582974	cellular organisms	131567
contig_152	MW995474.1	93.776	241	15	0	3673	3913	34555	34315	3.13e-94	363	6136.09	6136.09	6136.09	7357	Rhizoctonia solani strain AG1-IA mitochondrion, complete genome	456999	Ceratobasidium theobromae	1582974	cellular organisms	131567
contig_152	MW995474.1	79.196	423	81	6	2020	2437	35381	34961	1.9400000000000002e-71	287	6136.09	6136.09	6136.09	7357	Rhizoctonia solani strain AG1-IA mitochondrion, complete genome	456999	Ceratobasidium theobromae	1582974	cellular organisms	131567
contig_152	MW995474.1	94.406	143	8	0	5293	5435	34130	33988	2e-51	220	6136.09	6136.09	6136.09	7357	Rhizoctonia solani strain AG1-IA mitochondrion, complete genome	456999	Ceratobasidium theobromae	1582974	cellular organisms	131567
contig_152	MW995474.1	86.154	130	16	2	1000	1128	35530	35402	5.75e-27	139	6136.09	6136.09	6136.09	7357	Rhizoctonia solani strain AG1-IA mitochondrion, complete genome	456999	Ceratobasidium theobromae	1582974	cellular organisms	131567
contig_152	OM062613.1	93.778	675	42	0	183	857	259	933	0	1014	6136.09	6136.09	6136.09	7357	Rhizoctonia sp. AG-Fa isolate AH2 mitochondrion, complete genome	935292	Ceratobasidium theobromae	1582974	cellular organisms	131567
contig_152	OM062613.1	93.033	244	17	0	3670	3913	934	1177	1.46e-92	357	6136.09	6136.09	6136.09	7357	Rhizoctonia sp. AG-Fa isolate AH2 mitochondrion, complete genome	935292	Ceratobasidium theobromae	1582974	cellular organisms	131567
contig_152	OM062613.1	90.503	179	13	2	989	1167	144049	144223	2.56e-55	233	6136.09	6136.09	6136.09	7357	Rhizoctonia sp. AG-Fa isolate AH2 mitochondrion, complete genome	935292	Ceratobasidium theobromae	1582974	cellular organisms	131567
contig_152	OM062613.1	95.833	144	5	1	5293	5435	1758	1901	9.22e-55	231	6136.09	6136.09	6136.09	7357	Rhizoctonia sp. AG-Fa isolate AH2 mitochondrion, complete genome	935292	Ceratobasidium theobromae	1582974	cellular organisms	131567
contig_152	MW995476.1	93.769	674	42	0	183	856	119716	120389	0	1013	6136.09	6136.09	6136.09	7357	Rhizoctonia solani strain AG1-IC mitochondrion, complete genome	456999	Ceratobasidium theobromae	1582974	cellular organisms	131567
contig_152	MW995476.1	94.262	244	14	0	3670	3913	120391	120634	1.45e-97	374	6136.09	6136.09	6136.09	7357	Rhizoctonia solani strain AG1-IC mitochondrion, complete genome	456999	Ceratobasidium theobromae	1582974	cellular organisms	131567
contig_152	MW995476.1	96.479	142	5	0	5294	5435	120789	120930	7.130000000000001e-56	235	6136.09	6136.09	6136.09	7357	Rhizoctonia solani strain AG1-IC mitochondrion, complete genome	456999	Ceratobasidium theobromae	1582974	cellular organisms	131567
contig_152	MW995476.1	86.413	184	21	4	979	1162	108219	108398	9.349999999999999e-45	198	6136.09	6136.09	6136.09	7357	Rhizoctonia solani strain AG1-IC mitochondrion, complete genome	456999	Ceratobasidium theobromae	1582974	cellular organisms	131567
contig_154	MW995474.1	97.732	926	21	0	15144	16069	45352	44427	0	1594	8353.42	8353.42	8353.42	16069	Rhizoctonia solani strain AG1-IA mitochondrion, complete genome	456999	Ceratobasidium theobromae	1582974	Coffea eugenioides	49369
contig_154	MW995474.1	95.652	161	7	0	462	622	114255	114095	9.26e-63	259	8353.42	8353.42	8353.42	16069	Rhizoctonia solani strain AG1-IA mitochondrion, complete genome	456999	Ceratobasidium theobromae	1582974	Coffea eugenioides	49369
contig_154	NC_021436.1	97.3	926	25	0	15144	16069	205357	206282	0	1572	8353.42	8353.42	8353.42	16069	Rhizoctonia solani strain AG3 Rhs1AP mitochondrion, complete genome	456999	Ceratobasidium theobromae	1582974	Coffea eugenioides	49369
contig_154	NC_021436.1	96.324	136	5	0	487	622	115575	115710	3.38e-52	224	8353.42	8353.42	8353.42	16069	Rhizoctonia solani strain AG3 Rhs1AP mitochondrion, complete genome	456999	Ceratobasidium theobromae	1582974	Coffea eugenioides	49369
contig_154	MW556305.1	96.004	926	37	0	15144	16069	153383	154308	0	1506	8353.42	8353.42	8353.42	16069	Rhizoctonia sp. isolate Cej3 mitochondrion, complete genome	2047347	Ceratobasidium theobromae	1582974	Coffea eugenioides	49369
contig_154	MW556305.1	94.767	172	7	2	463	632	84076	84247	5.53e-65	267	8353.42	8353.42	8353.42	16069	Rhizoctonia sp. isolate Cej3 mitochondrion, complete genome	2047347	Ceratobasidium theobromae	1582974	Coffea eugenioides	49369
contig_154	PP780022.1	95.788	926	33	5	15144	16069	2951	3870	0	1489	8353.42	8353.42	8353.42	16069	Ganoderma resinaceum strain GS14 mitochondrion, complete genome	34465	Ceratobasidium theobromae	1582974	Coffea eugenioides	49369
contig_154	NC_060422.1	95.572	926	35	5	15144	16069	1960	2879	0	1478	8353.42	8353.42	8353.42	16069	Ganoderma subamboinense mitochondrion, complete sequence	34466	Ceratobasidium theobromae	1582974	Coffea eugenioides	49369
contig_156	MW556305.1	99.112	338	3	0	3022	3359	87097	86760	1.6499999999999998e-168	608	10830.9	10830.9	10830.9	3359	Rhizoctonia sp. isolate Cej3 mitochondrion, complete genome	2047347	Ceratobasidium theobromae	1582974	Eukaryota	2759
contig_156	MW995476.1	98.547	344	5	0	3016	3359	44151	43808	1.6499999999999998e-168	608	10830.9	10830.9	10830.9	3359	Rhizoctonia solani strain AG1-IC mitochondrion, complete genome	456999	Ceratobasidium theobromae	1582974	Eukaryota	2759
contig_156	MW995476.1	95.556	180	8	0	2839	3018	138367	138188	2.45e-72	289	10830.9	10830.9	10830.9	3359	Rhizoctonia solani strain AG1-IC mitochondrion, complete genome	456999	Ceratobasidium theobromae	1582974	Eukaryota	2759
contig_156	MW995474.1	99.11	337	3	0	3023	3359	107486	107822	5.95e-168	606	10830.9	10830.9	10830.9	3359	Rhizoctonia solani strain AG1-IA mitochondrion, complete genome	456999	Ceratobasidium theobromae	1582974	Eukaryota	2759
contig_156	MW995474.1	95.556	180	8	0	2839	3018	21399	21578	2.45e-72	289	10830.9	10830.9	10830.9	3359	Rhizoctonia solani strain AG1-IA mitochondrion, complete genome	456999	Ceratobasidium theobromae	1582974	Eukaryota	2759
contig_156	MW995474.1	97.351	151	4	0	2838	2988	109712	109862	6.9e-63	257	10830.9	10830.9	10830.9	3359	Rhizoctonia solani strain AG1-IA mitochondrion, complete genome	456999	Ceratobasidium theobromae	1582974	Eukaryota	2759
contig_156	MW995474.1	83.333	144	24	0	2839	2982	5666	5809	1.21e-25	134	10830.9	10830.9	10830.9	3359	Rhizoctonia solani strain AG1-IA mitochondrion, complete genome	456999	Ceratobasidium theobromae	1582974	Eukaryota	2759
contig_156	OM062613.1	98.256	344	6	0	3016	3359	85441	85098	7.700000000000001e-167	603	10830.9	10830.9	10830.9	3359	Rhizoctonia sp. AG-Fa isolate AH2 mitochondrion, complete genome	935292	Ceratobasidium theobromae	1582974	Eukaryota	2759
contig_156	MW995475.1	97.674	344	8	0	3016	3359	49880	49537	1.67e-163	592	10830.9	10830.9	10830.9	3359	Rhizoctonia solani strain AG1-IB mitochondrion, complete genome	456999	Ceratobasidium theobromae	1582974	Eukaryota	2759
contig_156	MW995475.1	97.351	151	4	0	2838	2988	47262	47112	6.9e-63	257	10830.9	10830.9	10830.9	3359	Rhizoctonia solani strain AG1-IB mitochondrion, complete genome	456999	Ceratobasidium theobromae	1582974	Eukaryota	2759
contig_158	MW556305.1	100	31	0	0	1565	1595	46692	46662	0.004	58.4	10078.6	10078.6	10078.6	1613	Rhizoctonia sp. isolate Cej3 mitochondrion, complete genome	2047347	Ceratobasidium theobromae	1582974	Hordeum vulgare subsp. vulgare	112509
contig_159	MW556305.1	98.592	71	1	0	5	75	48443	48513	4.87e-24	126	4779.07	4779.07	4779.07	834	Rhizoctonia sp. isolate Cej3 mitochondrion, complete genome	2047347	Ceratobasidium theobromae	1582974	Vitis vinifera	29760
contig_159	MW556305.1	100	46	0	0	174	219	48512	48557	8.27e-12	86.1	4779.07	4779.07	4779.07	834	Rhizoctonia sp. isolate Cej3 mitochondrion, complete genome	2047347	Ceratobasidium theobromae	1582974	Vitis vinifera	29760
contig_159	OM049544.1	98.592	71	1	0	5	75	85860	85930	4.87e-24	126	4779.07	4779.07	4779.07	834	Rhizoctonia sp. culture GS-6 mitochondrion, complete genome	2047347	Ceratobasidium theobromae	1582974	Vitis vinifera	29760
contig_159	OM049544.1	95.745	47	2	0	174	220	85929	85975	4.98e-09	76.8	4779.07	4779.07	4779.07	834	Rhizoctonia sp. culture GS-6 mitochondrion, complete genome	2047347	Ceratobasidium theobromae	1582974	Vitis vinifera	29760
contig_159	OM049771.1	98.592	71	1	0	5	75	120121	120191	4.87e-24	126	4779.07	4779.07	4779.07	834	Rhizoctonia sp. isolate AH4 mitochondrion, complete genome	2047347	Ceratobasidium theobromae	1582974	Vitis vinifera	29760
contig_159	OM049771.1	95.745	47	2	0	174	220	120190	120236	4.98e-09	76.8	4779.07	4779.07	4779.07	834	Rhizoctonia sp. isolate AH4 mitochondrion, complete genome	2047347	Ceratobasidium theobromae	1582974	Vitis vinifera	29760
contig_160	OM062613.1	85.526	152	22	0	386	537	62811	62962	4.35e-34	159	5005.15	5005.15	5005.15	758	Rhizoctonia sp. AG-Fa isolate AH2 mitochondrion, complete genome	935292	Ceratobasidium theobromae	1582974	unclassified	0
contig_160	MW995474.1	89.247	93	10	0	392	484	135309	135217	2.6600000000000002e-21	117	5005.15	5005.15	5005.15	758	Rhizoctonia solani strain AG1-IA mitochondrion, complete genome	456999	Ceratobasidium theobromae	1582974	unclassified	0
contig_160	OM049544.1	76.289	194	42	4	386	577	129289	129480	2.68e-16	100	5005.15	5005.15	5005.15	758	Rhizoctonia sp. culture GS-6 mitochondrion, complete genome	2047347	Ceratobasidium theobromae	1582974	unclassified	0
contig_161	MW556305.1	86.056	251	35	0	354	604	104202	103952	1.84e-67	270	4647.78	4647.78	4647.78	725	Rhizoctonia sp. isolate Cej3 mitochondrion, complete genome	2047347	Ceratobasidium theobromae	1582974	unclassified	0
contig_164	MW556305.1	92.437	119	9	0	156	274	136936	136818	6.92e-37	171	13342.6	13342.6	13342.6	2523	Rhizoctonia sp. isolate Cej3 mitochondrion, complete genome	2047347	Ceratobasidium theobromae	1582974	Capsicum annuum	4072
contig_164	OM062613.1	93.976	83	5	0	356	438	120000	119918	1.5199999999999998e-23	126	13342.6	13342.6	13342.6	2523	Rhizoctonia sp. AG-Fa isolate AH2 mitochondrion, complete genome	935292	Ceratobasidium theobromae	1582974	Capsicum annuum	4072
contig_165	OM049544.1	91.034	145	10	2	1932	2076	115792	115651	3.0700000000000004e-43	193	9531.85	9531.85	9531.85	5203	Rhizoctonia sp. culture GS-6 mitochondrion, complete genome	2047347	Ceratobasidium theobromae	1582974	Hordeum vulgare subsp. vulgare	112509
contig_165	MW556305.1	94.4	125	5	1	1938	2062	72670	72548	1.1e-42	191	9531.85	9531.85	9531.85	5203	Rhizoctonia sp. isolate Cej3 mitochondrion, complete genome	2047347	Ceratobasidium theobromae	1582974	Hordeum vulgare subsp. vulgare	112509
contig_165	OM049771.1	89.655	145	12	2	1932	2076	15655	15514	6.6399999999999995e-40	182	9531.85	9531.85	9531.85	5203	Rhizoctonia sp. isolate AH4 mitochondrion, complete genome	2047347	Ceratobasidium theobromae	1582974	Hordeum vulgare subsp. vulgare	112509
contig_165	AL355294.14	100	28	0	0	1148	1175	37964	37937	0.54	52.8	9531.85	9531.85	9531.85	5203	Human DNA sequence from clone RP11-379B8 on chromosome 6, complete sequence	9606	Ceratobasidium theobromae	1582974	Hordeum vulgare subsp. vulgare	112509
contig_165	AL355294.14	100	28	0	0	1148	1175	37964	37937	0.54	52.8	9531.85	9531.85	9531.85	5203	Human DNA sequence from clone RP11-379B8 on chromosome 6, complete sequence	9606	Ceratobasidium theobromae	1582974	Hordeum vulgare subsp. vulgare	112509
contig_168	MW995474.1	96.129	155	5	1	420	574	51077	51230	2.7699999999999998e-61	252	9260.12	9260.12	9260.12	2904	Rhizoctonia solani strain AG1-IA mitochondrion, complete genome	456999	Ceratobasidium theobromae	1582974	Hordeum vulgare subsp. vulgare	112509
contig_168	NC_049125.1	91.713	181	9	6	391	567	41698	41520	1.2900000000000001e-59	246	9260.12	9260.12	9260.12	2904	Omphalotus japonicus mitochondrion, complete genome	72119	Ceratobasidium theobromae	1582974	Hordeum vulgare subsp. vulgare	112509
contig_168	MW995475.1	97.222	144	4	0	420	563	101875	101732	4.64e-59	244	9260.12	9260.12	9260.12	2904	Rhizoctonia solani strain AG1-IB mitochondrion, complete genome	456999	Ceratobasidium theobromae	1582974	Hordeum vulgare subsp. vulgare	112509
contig_168	HF546977.1	97.222	144	4	0	420	563	156621	156478	4.64e-59	244	9260.12	9260.12	9260.12	2904	Rhizoctonia solani strain AG-1 IB complete mitochondrial genome, isolate 7/3/14	1108050	Ceratobasidium theobromae	1582974	Hordeum vulgare subsp. vulgare	112509
contig_168	OM049544.1	94.839	155	7	1	420	574	16978	16825	6e-58	241	9260.12	9260.12	9260.12	2904	Rhizoctonia sp. culture GS-6 mitochondrion, complete genome	2047347	Ceratobasidium theobromae	1582974	Hordeum vulgare subsp. vulgare	112509
contig_170	NC_021436.1	98.758	322	4	0	103	424	66130	65809	4.46e-158	573	6161.7	6161.7	6161.7	2491	Rhizoctonia solani strain AG3 Rhs1AP mitochondrion, complete genome	456999	Ceratobasidium theobromae	1582974	Eukaryota	2759
contig_170	OM049771.1	95.342	322	15	0	103	424	122361	122040	9.85e-140	512	6161.7	6161.7	6161.7	2491	Rhizoctonia sp. isolate AH4 mitochondrion, complete genome	2047347	Ceratobasidium theobromae	1582974	Eukaryota	2759
contig_170	OM062613.1	98.859	263	3	0	103	365	54204	53942	6.02e-127	470	6161.7	6161.7	6161.7	2491	Rhizoctonia sp. AG-Fa isolate AH2 mitochondrion, complete genome	935292	Ceratobasidium theobromae	1582974	Eukaryota	2759
contig_170	MW995474.1	98.859	263	3	0	103	365	145656	145918	6.02e-127	470	6161.7	6161.7	6161.7	2491	Rhizoctonia solani strain AG1-IA mitochondrion, complete genome	456999	Ceratobasidium theobromae	1582974	Eukaryota	2759
contig_170	MW995476.1	98.467	261	4	0	103	363	172749	172489	3.62e-124	460	6161.7	6161.7	6161.7	2491	Rhizoctonia solani strain AG1-IC mitochondrion, complete genome	456999	Ceratobasidium theobromae	1582974	Eukaryota	2759
contig_171	MW995475.1	89.405	538	56	1	1	537	161875	161338	0	676	6058.64	6058.64	6058.64	2587	Rhizoctonia solani strain AG1-IB mitochondrion, complete genome	456999	Ceratobasidium theobromae	1582974	cellular organisms	131567
contig_171	MW995475.1	82.84	338	41	7	605	933	161342	161013	6.760000000000007e-72	287	6058.64	6058.64	6058.64	2587	Rhizoctonia solani strain AG1-IB mitochondrion, complete genome	456999	Ceratobasidium theobromae	1582974	cellular organisms	131567
contig_171	MW995475.1	73.78	328	82	4	39	364	160931	160606	1.56e-23	126	6058.64	6058.64	6058.64	2587	Rhizoctonia solani strain AG1-IB mitochondrion, complete genome	456999	Ceratobasidium theobromae	1582974	cellular organisms	131567
contig_171	HF546977.1	89.405	538	56	1	1	537	50312	49775	0	676	6058.64	6058.64	6058.64	2587	Rhizoctonia solani strain AG-1 IB complete mitochondrial genome, isolate 7/3/14	1108050	Ceratobasidium theobromae	1582974	cellular organisms	131567
contig_171	HF546977.1	82.84	338	41	7	605	933	49779	49450	6.760000000000007e-72	287	6058.64	6058.64	6058.64	2587	Rhizoctonia solani strain AG-1 IB complete mitochondrial genome, isolate 7/3/14	1108050	Ceratobasidium theobromae	1582974	cellular organisms	131567
contig_171	HF546977.1	73.78	328	82	4	39	364	49368	49043	1.56e-23	126	6058.64	6058.64	6058.64	2587	Rhizoctonia solani strain AG-1 IB complete mitochondrial genome, isolate 7/3/14	1108050	Ceratobasidium theobromae	1582974	cellular organisms	131567
contig_171	MW556305.1	87.5	576	66	4	1	575	40203	39633	0	660	6058.64	6058.64	6058.64	2587	Rhizoctonia sp. isolate Cej3 mitochondrion, complete genome	2047347	Ceratobasidium theobromae	1582974	cellular organisms	131567
contig_171	MW556305.1	83.766	154	18	3	563	716	41118	40972	2e-27	139	6058.64	6058.64	6058.64	2587	Rhizoctonia sp. isolate Cej3 mitochondrion, complete genome	2047347	Ceratobasidium theobromae	1582974	cellular organisms	131567
contig_171	OM062613.1	95.392	217	10	0	110	326	45217	45001	1.1e-89	346	6058.64	6058.64	6058.64	2587	Rhizoctonia sp. AG-Fa isolate AH2 mitochondrion, complete genome	935292	Ceratobasidium theobromae	1582974	cellular organisms	131567
contig_171	OM062613.1	77.871	357	42	10	597	933	44728	44389	7.05e-42	187	6058.64	6058.64	6058.64	2587	Rhizoctonia sp. AG-Fa isolate AH2 mitochondrion, complete genome	935292	Ceratobasidium theobromae	1582974	cellular organisms	131567
contig_171	OM062613.1	100	55	0	0	33	87	45270	45216	2.63e-16	102	6058.64	6058.64	6058.64	2587	Rhizoctonia sp. AG-Fa isolate AH2 mitochondrion, complete genome	935292	Ceratobasidium theobromae	1582974	cellular organisms	131567
contig_171	MW995476.1	83.136	338	40	7	605	933	168134	167805	1.45e-73	292	6058.64	6058.64	6058.64	2587	Rhizoctonia solani strain AG1-IC mitochondrion, complete genome	456999	Ceratobasidium theobromae	1582974	cellular organisms	131567
contig_171	MW995476.1	74.521	365	87	6	3	364	167049	166688	7.150000000000001e-32	154	6058.64	6058.64	6058.64	2587	Rhizoctonia solani strain AG1-IC mitochondrion, complete genome	456999	Ceratobasidium theobromae	1582974	cellular organisms	131567
contig_172	OM049544.1	95.946	74	3	0	260	333	148367	148294	3.07e-22	121	4631.67	4631.67	4631.67	1117	Rhizoctonia sp. culture GS-6 mitochondrion, complete genome	2047347	Ceratobasidium theobromae	1582974	fabids	91835
contig_172	OM049771.1	95.946	74	3	0	260	333	40184	40111	3.07e-22	121	4631.67	4631.67	4631.67	1117	Rhizoctonia sp. isolate AH4 mitochondrion, complete genome	2047347	Ceratobasidium theobromae	1582974	fabids	91835
contig_172	MW556305.1	95.833	72	3	0	261	332	105756	105685	3.9800000000000006e-21	117	4631.67	4631.67	4631.67	1117	Rhizoctonia sp. isolate Cej3 mitochondrion, complete genome	2047347	Ceratobasidium theobromae	1582974	fabids	91835
contig_172	MW995474.1	97.778	45	1	0	364	408	92670	92714	1.88e-09	78.7	4631.67	4631.67	4631.67	1117	Rhizoctonia solani strain AG1-IA mitochondrion, complete genome	456999	Ceratobasidium theobromae	1582974	fabids	91835
contig_172	MW995476.1	97.297	37	1	0	372	408	65448	65412	5.25e-05	63.9	4631.67	4631.67	4631.67	1117	Rhizoctonia solani strain AG1-IC mitochondrion, complete genome	456999	Ceratobasidium theobromae	1582974	fabids	91835
contig_176	MZ553934.1	82.554	3336	568	14	1738559	1741887	1	3329	0	2924	148.957	148.957	148.96	1964707	Rhizoctonia sp. strain Cej3 DNA-directed RNA polymerase (RPB1) gene, partial cds	2047347	Ceratobasidium theobromae	1582974	Rhizoctonia solani	456999
contig_176	XM_043320949.1	80.334	3356	628	25	1738551	1741890	1208	4547	0	2512	148.957	148.957	148.96	1964707	Rhizoctonia solani DNA-directed RNA polymerase III subunit C5 (RhiXN_01130), partial mRNA	456999	Ceratobasidium theobromae	1582974	Rhizoctonia solani	456999
contig_176	XM_043320394.1	84.543	1268	194	2	974982	976248	3732	2466	0	1254	148.957	148.957	148.96	1964707	Rhizoctonia solani DEAD/DEAH box helicase (RhiXN_00575), partial mRNA	456999	Ceratobasidium theobromae	1582974	Rhizoctonia solani	456999
contig_176	XM_043320394.1	84.906	318	46	2	972007	972323	6214	5898	5.1300000000000003e-79	320	148.957	148.957	148.96	1964707	Rhizoctonia solani DEAD/DEAH box helicase (RhiXN_00575), partial mRNA	456999	Ceratobasidium theobromae	1582974	Rhizoctonia solani	456999
contig_176	XM_043320394.1	83.529	170	26	2	971790	971958	6389	6221	4.26e-30	158	148.957	148.957	148.96	1964707	Rhizoctonia solani DEAD/DEAH box helicase (RhiXN_00575), partial mRNA	456999	Ceratobasidium theobromae	1582974	Rhizoctonia solani	456999
contig_176	XM_043320394.1	86.42	81	11	0	973916	973996	4499	4419	1.57e-09	89.8	148.957	148.957	148.96	1964707	Rhizoctonia solani DEAD/DEAH box helicase (RhiXN_00575), partial mRNA	456999	Ceratobasidium theobromae	1582974	Rhizoctonia solani	456999
contig_176	XM_043320167.1	81.617	1039	189	2	223456	224493	1428	391	0	859	148.957	148.957	148.96	1964707	Rhizoctonia solani D-isomer specific 2-hydroxyacid dehydrogenase, NAD binding domain (RhiXN_00348), partial mRNA	456999	Ceratobasidium theobromae	1582974	Rhizoctonia solani	456999
contig_176	XM_043320221.1	80.467	942	172	6	353440	354380	491	1421	0	710	148.957	148.957	148.96	1964707	Rhizoctonia solani DNA topoisomerase 4 (RhiXN_00402), partial mRNA	456999	Ceratobasidium theobromae	1582974	Rhizoctonia solani	456999
contig_177	PP301973.1	100	804	0	0	321331	322134	804	1	0	1485	155.477	155.477	155.48	642743	Ceratobasidium sp. isolate FBG4842 RNA polymerase II second largest subunit (RPB2) gene, partial cds	1768090	Ceratobasidium theobromae	1582974	Rhizoctonia solani	456999
contig_177	PP693286.1	100	751	0	0	321348	322098	751	1	0	1387	155.477	155.477	155.48	642743	Ceratobasidium sp. isolate RT23-373 RNA polymerase II second largest subunit (RPB2) gene, partial cds	1768090	Ceratobasidium theobromae	1582974	Rhizoctonia solani	456999
contig_177	PP693288.1	100	749	0	0	321339	322087	749	1	0	1384	155.477	155.477	155.48	642743	Ceratobasidium sp. isolate RT23-431 RNA polymerase II second largest subunit (RPB2) gene, partial cds	1768090	Ceratobasidium theobromae	1582974	Rhizoctonia solani	456999
contig_177	PP693287.1	100	741	0	0	321347	322087	741	1	0	1369	155.477	155.477	155.48	642743	Ceratobasidium sp. isolate RT23-408 RNA polymerase II second largest subunit (RPB2) gene, partial cds	1768090	Ceratobasidium theobromae	1582974	Rhizoctonia solani	456999
contig_177	PP693285.1	100	740	0	0	321348	322087	740	1	0	1367	155.477	155.477	155.48	642743	Ceratobasidium sp. isolate RT23-372 RNA polymerase II second largest subunit (RPB2) gene, partial cds	1768090	Ceratobasidium theobromae	1582974	Rhizoctonia solani	456999
contig_178	XM_043330694.1	81.197	1989	368	6	111540	113525	2294	309	0	1596	165.038	165.038	165.04	852087	Rhizoctonia solani chitin synthase (RhiXN_10879), partial mRNA	456999	Ceratobasidium theobromae	1582974	Rhizoctonia solani	456999
contig_178	XM_043330694.1	78.295	1032	216	7	109551	110578	4190	3163	0	658	165.038	165.038	165.04	852087	Rhizoctonia solani chitin synthase (RhiXN_10879), partial mRNA	456999	Ceratobasidium theobromae	1582974	Rhizoctonia solani	456999
contig_178	XM_043330694.1	83.895	267	41	2	108371	108636	5168	4903	2.29e-59	254	165.038	165.038	165.04	852087	Rhizoctonia solani chitin synthase (RhiXN_10879), partial mRNA	456999	Ceratobasidium theobromae	1582974	Rhizoctonia solani	456999
contig_178	MW556305.1	88.337	403	14	7	1384	1769	137320	136934	2.1000000000000002e-119	453	165.038	165.038	165.04	852087	Rhizoctonia sp. isolate Cej3 mitochondrion, complete genome	2047347	Ceratobasidium theobromae	1582974	Rhizoctonia solani	456999
contig_178	XM_060481229.1	76.351	592	126	11	109547	110131	4318	3734	6.23e-75	305	165.038	165.038	165.04	852087	Desarmillaria tabescens glycosyltransferase family 2 protein (EV420DRAFT_211639), mRNA	1929756	Ceratobasidium theobromae	1582974	Rhizoctonia solani	456999
contig_178	OM062613.1	83.904	292	20	14	1441	1721	121242	120967	2.29e-59	254	165.038	165.038	165.04	852087	Rhizoctonia sp. AG-Fa isolate AH2 mitochondrion, complete genome	935292	Ceratobasidium theobromae	1582974	Rhizoctonia solani	456999
contig_178	OM062613.1	89.286	56	5	1	1387	1442	121466	121412	0.00089	69.4	165.038	165.038	165.04	852087	Rhizoctonia sp. AG-Fa isolate AH2 mitochondrion, complete genome	935292	Ceratobasidium theobromae	1582974	Rhizoctonia solani	456999
contig_178	XM_007394408.1	74.53	585	130	18	109551	110125	4134	3559	2.3e-54	237	165.038	165.038	165.04	852087	Phanerochaete carnosa HHB-10118-sp glycosyltransferase family 2 protein (PHACADRAFT_253847), mRNA	650164	Ceratobasidium theobromae	1582974	Rhizoctonia solani	456999
contig_179	OM049544.1	83.333	180	30	0	3664	3843	90126	90305	1.45e-35	167	6774.62	6774.62	6774.62	4053	Rhizoctonia sp. culture GS-6 mitochondrion, complete genome	2047347	Ceratobasidium theobromae	1582974	Diospyros lotus	55363
contig_179	MW995474.1	85.714	98	14	0	3664	3761	143407	143310	1.15e-16	104	6774.62	6774.62	6774.62	4053	Rhizoctonia solani strain AG1-IA mitochondrion, complete genome	456999	Ceratobasidium theobromae	1582974	Diospyros lotus	55363
contig_179	MW995475.1	93.333	45	3	0	3721	3765	5573	5617	1.51e-05	67.6	6774.62	6774.62	6774.62	4053	Rhizoctonia solani strain AG1-IB mitochondrion, complete genome	456999	Ceratobasidium theobromae	1582974	Diospyros lotus	55363
contig_179	HF546977.1	93.333	45	3	0	3721	3765	62404	62448	1.51e-05	67.6	6774.62	6774.62	6774.62	4053	Rhizoctonia solani strain AG-1 IB complete mitochondrial genome, isolate 7/3/14	1108050	Ceratobasidium theobromae	1582974	Diospyros lotus	55363
contig_18	NC_021436.1	83.444	151	17	6	395	541	128217	128071	2.74e-26	134	5699.57	5699.57	5699.57	787	Rhizoctonia solani strain AG3 Rhs1AP mitochondrion, complete genome	456999	Ceratobasidium theobromae	1582974	unclassified	0
contig_18	OM062613.1	83.444	151	17	6	395	541	88912	88766	2.74e-26	134	5699.57	5699.57	5699.57	787	Rhizoctonia sp. AG-Fa isolate AH2 mitochondrion, complete genome	935292	Ceratobasidium theobromae	1582974	unclassified	0
contig_18	MW995474.1	82.692	156	19	6	390	541	103617	103768	9.860000000000001e-26	132	5699.57	5699.57	5699.57	787	Rhizoctonia solani strain AG1-IA mitochondrion, complete genome	456999	Ceratobasidium theobromae	1582974	unclassified	0
contig_18	OM049544.1	82.639	144	25	0	398	541	137625	137482	1.2799999999999999e-24	128	5699.57	5699.57	5699.57	787	Rhizoctonia sp. culture GS-6 mitochondrion, complete genome	2047347	Ceratobasidium theobromae	1582974	unclassified	0
contig_18	MW995476.1	79.605	152	21	7	395	541	47083	46937	2.78e-16	100	5699.57	5699.57	5699.57	787	Rhizoctonia solani strain AG1-IC mitochondrion, complete genome	456999	Ceratobasidium theobromae	1582974	unclassified	0
contig_180	OM049771.1	96.624	237	3	4	2382	2616	78454	78687	3.67e-102	388	9153.94	9153.94	9153.94	5240	Rhizoctonia sp. isolate AH4 mitochondrion, complete genome	2047347	Ceratobasidium theobromae	1582974	Escherichia coli	562
contig_180	OM049771.1	100	94	0	0	3430	3523	79116	79209	1.12e-37	174	9153.94	9153.94	9153.94	5240	Rhizoctonia sp. isolate AH4 mitochondrion, complete genome	2047347	Ceratobasidium theobromae	1582974	Escherichia coli	562
contig_180	OM049771.1	95.714	70	3	0	2685	2754	78711	78780	2.48e-19	113	9153.94	9153.94	9153.94	5240	Rhizoctonia sp. isolate AH4 mitochondrion, complete genome	2047347	Ceratobasidium theobromae	1582974	Escherichia coli	562
contig_180	OM049771.1	97.015	67	2	0	2774	2840	78967	79033	2.48e-19	113	9153.94	9153.94	9153.94	5240	Rhizoctonia sp. isolate AH4 mitochondrion, complete genome	2047347	Ceratobasidium theobromae	1582974	Escherichia coli	562
contig_180	OM062613.1	96.218	238	6	2	2382	2616	4181	4418	1.32e-101	387	9153.94	9153.94	9153.94	5240	Rhizoctonia sp. AG-Fa isolate AH2 mitochondrion, complete genome	935292	Ceratobasidium theobromae	1582974	Escherichia coli	562
contig_180	OM062613.1	99.038	104	1	0	3423	3526	4947	5050	1.44e-41	187	9153.94	9153.94	9153.94	5240	Rhizoctonia sp. AG-Fa isolate AH2 mitochondrion, complete genome	935292	Ceratobasidium theobromae	1582974	Escherichia coli	562
contig_180	OM062613.1	96.591	88	3	0	2675	2762	4457	4544	2.4400000000000002e-29	147	9153.94	9153.94	9153.94	5240	Rhizoctonia sp. AG-Fa isolate AH2 mitochondrion, complete genome	935292	Ceratobasidium theobromae	1582974	Escherichia coli	562
contig_180	OM062613.1	100	48	0	0	3373	3420	64751	64798	4.17e-12	89.8	9153.94	9153.94	9153.94	5240	Rhizoctonia sp. AG-Fa isolate AH2 mitochondrion, complete genome	935292	Ceratobasidium theobromae	1582974	Escherichia coli	562
contig_180	OM062613.1	100	47	0	0	3374	3420	4546	4592	1.5e-11	87.9	9153.94	9153.94	9153.94	5240	Rhizoctonia sp. AG-Fa isolate AH2 mitochondrion, complete genome	935292	Ceratobasidium theobromae	1582974	Escherichia coli	562
contig_180	OM062613.1	100	47	0	0	3374	3420	12820	12774	1.5e-11	87.9	9153.94	9153.94	9153.94	5240	Rhizoctonia sp. AG-Fa isolate AH2 mitochondrion, complete genome	935292	Ceratobasidium theobromae	1582974	Escherichia coli	562
contig_180	OM062613.1	100	47	0	0	3374	3420	31163	31209	1.5e-11	87.9	9153.94	9153.94	9153.94	5240	Rhizoctonia sp. AG-Fa isolate AH2 mitochondrion, complete genome	935292	Ceratobasidium theobromae	1582974	Escherichia coli	562
contig_180	OM062613.1	100	47	0	0	3374	3420	59259	59305	1.5e-11	87.9	9153.94	9153.94	9153.94	5240	Rhizoctonia sp. AG-Fa isolate AH2 mitochondrion, complete genome	935292	Ceratobasidium theobromae	1582974	Escherichia coli	562
contig_180	OM062613.1	100	47	0	0	3374	3420	60786	60740	1.5e-11	87.9	9153.94	9153.94	9153.94	5240	Rhizoctonia sp. AG-Fa isolate AH2 mitochondrion, complete genome	935292	Ceratobasidium theobromae	1582974	Escherichia coli	562
contig_180	OM062613.1	100	47	0	0	3374	3420	76234	76188	1.5e-11	87.9	9153.94	9153.94	9153.94	5240	Rhizoctonia sp. AG-Fa isolate AH2 mitochondrion, complete genome	935292	Ceratobasidium theobromae	1582974	Escherichia coli	562
contig_180	OM062613.1	100	47	0	0	3374	3420	79364	79410	1.5e-11	87.9	9153.94	9153.94	9153.94	5240	Rhizoctonia sp. AG-Fa isolate AH2 mitochondrion, complete genome	935292	Ceratobasidium theobromae	1582974	Escherichia coli	562
contig_180	OM062613.1	98.039	51	0	1	3370	3420	90257	90208	1.5e-11	87.9	9153.94	9153.94	9153.94	5240	Rhizoctonia sp. AG-Fa isolate AH2 mitochondrion, complete genome	935292	Ceratobasidium theobromae	1582974	Escherichia coli	562
contig_180	OM062613.1	100	47	0	0	3374	3420	115532	115578	1.5e-11	87.9	9153.94	9153.94	9153.94	5240	Rhizoctonia sp. AG-Fa isolate AH2 mitochondrion, complete genome	935292	Ceratobasidium theobromae	1582974	Escherichia coli	562
contig_180	OM062613.1	100	47	0	0	3374	3420	119600	119646	1.5e-11	87.9	9153.94	9153.94	9153.94	5240	Rhizoctonia sp. AG-Fa isolate AH2 mitochondrion, complete genome	935292	Ceratobasidium theobromae	1582974	Escherichia coli	562
contig_180	OM062613.1	100	47	0	0	3374	3420	140356	140402	1.5e-11	87.9	9153.94	9153.94	9153.94	5240	Rhizoctonia sp. AG-Fa isolate AH2 mitochondrion, complete genome	935292	Ceratobasidium theobromae	1582974	Escherichia coli	562
contig_180	OM062613.1	97.872	47	1	0	3374	3420	32186	32232	6.98e-10	82.4	9153.94	9153.94	9153.94	5240	Rhizoctonia sp. AG-Fa isolate AH2 mitochondrion, complete genome	935292	Ceratobasidium theobromae	1582974	Escherichia coli	562
contig_180	OM062613.1	100	38	0	0	3698	3735	4556	4593	1.51e-06	71.3	9153.94	9153.94	9153.94	5240	Rhizoctonia sp. AG-Fa isolate AH2 mitochondrion, complete genome	935292	Ceratobasidium theobromae	1582974	Escherichia coli	562
contig_180	OM062613.1	100	38	0	0	3698	3735	12810	12773	1.51e-06	71.3	9153.94	9153.94	9153.94	5240	Rhizoctonia sp. AG-Fa isolate AH2 mitochondrion, complete genome	935292	Ceratobasidium theobromae	1582974	Escherichia coli	562
contig_180	OM062613.1	100	38	0	0	3698	3735	31173	31210	1.51e-06	71.3	9153.94	9153.94	9153.94	5240	Rhizoctonia sp. AG-Fa isolate AH2 mitochondrion, complete genome	935292	Ceratobasidium theobromae	1582974	Escherichia coli	562
contig_180	OM062613.1	100	38	0	0	3698	3735	59269	59306	1.51e-06	71.3	9153.94	9153.94	9153.94	5240	Rhizoctonia sp. AG-Fa isolate AH2 mitochondrion, complete genome	935292	Ceratobasidium theobromae	1582974	Escherichia coli	562
contig_180	OM062613.1	100	38	0	0	3698	3735	60776	60739	1.51e-06	71.3	9153.94	9153.94	9153.94	5240	Rhizoctonia sp. AG-Fa isolate AH2 mitochondrion, complete genome	935292	Ceratobasidium theobromae	1582974	Escherichia coli	562
contig_180	OM062613.1	100	38	0	0	3698	3735	64762	64799	1.51e-06	71.3	9153.94	9153.94	9153.94	5240	Rhizoctonia sp. AG-Fa isolate AH2 mitochondrion, complete genome	935292	Ceratobasidium theobromae	1582974	Escherichia coli	562
contig_180	OM062613.1	100	38	0	0	3698	3735	76224	76187	1.51e-06	71.3	9153.94	9153.94	9153.94	5240	Rhizoctonia sp. AG-Fa isolate AH2 mitochondrion, complete genome	935292	Ceratobasidium theobromae	1582974	Escherichia coli	562
contig_180	OM062613.1	100	38	0	0	3698	3735	79374	79411	1.51e-06	71.3	9153.94	9153.94	9153.94	5240	Rhizoctonia sp. AG-Fa isolate AH2 mitochondrion, complete genome	935292	Ceratobasidium theobromae	1582974	Escherichia coli	562
contig_180	OM062613.1	100	38	0	0	3698	3735	90244	90207	1.51e-06	71.3	9153.94	9153.94	9153.94	5240	Rhizoctonia sp. AG-Fa isolate AH2 mitochondrion, complete genome	935292	Ceratobasidium theobromae	1582974	Escherichia coli	562
contig_180	OM062613.1	100	38	0	0	3698	3735	115542	115579	1.51e-06	71.3	9153.94	9153.94	9153.94	5240	Rhizoctonia sp. AG-Fa isolate AH2 mitochondrion, complete genome	935292	Ceratobasidium theobromae	1582974	Escherichia coli	562
contig_180	OM062613.1	100	38	0	0	3698	3735	119610	119647	1.51e-06	71.3	9153.94	9153.94	9153.94	5240	Rhizoctonia sp. AG-Fa isolate AH2 mitochondrion, complete genome	935292	Ceratobasidium theobromae	1582974	Escherichia coli	562
contig_180	OM062613.1	100	38	0	0	3698	3735	140366	140403	1.51e-06	71.3	9153.94	9153.94	9153.94	5240	Rhizoctonia sp. AG-Fa isolate AH2 mitochondrion, complete genome	935292	Ceratobasidium theobromae	1582974	Escherichia coli	562
contig_180	OM062613.1	97.368	38	1	0	3698	3735	32196	32233	7.03e-05	65.8	9153.94	9153.94	9153.94	5240	Rhizoctonia sp. AG-Fa isolate AH2 mitochondrion, complete genome	935292	Ceratobasidium theobromae	1582974	Escherichia coli	562
contig_180	OM062613.1	100	28	0	0	3374	3401	41007	40980	0.55	52.8	9153.94	9153.94	9153.94	5240	Rhizoctonia sp. AG-Fa isolate AH2 mitochondrion, complete genome	935292	Ceratobasidium theobromae	1582974	Escherichia coli	562
contig_180	OM049544.1	94.872	195	3	4	2382	2574	42914	43103	6.37e-75	298	9153.94	9153.94	9153.94	5240	Rhizoctonia sp. culture GS-6 mitochondrion, complete genome	2047347	Ceratobasidium theobromae	1582974	Escherichia coli	562
contig_180	OM049544.1	100	94	0	0	3430	3523	43725	43818	1.12e-37	174	9153.94	9153.94	9153.94	5240	Rhizoctonia sp. culture GS-6 mitochondrion, complete genome	2047347	Ceratobasidium theobromae	1582974	Escherichia coli	562
contig_180	OM049544.1	95.714	70	3	0	2685	2754	43267	43336	2.48e-19	113	9153.94	9153.94	9153.94	5240	Rhizoctonia sp. culture GS-6 mitochondrion, complete genome	2047347	Ceratobasidium theobromae	1582974	Escherichia coli	562
contig_180	OM049544.1	100	44	0	0	2573	2616	43200	43243	6.98e-10	82.4	9153.94	9153.94	9153.94	5240	Rhizoctonia sp. culture GS-6 mitochondrion, complete genome	2047347	Ceratobasidium theobromae	1582974	Escherichia coli	562
contig_180	NC_021436.1	94.521	146	2	5	2384	2529	220786	220925	1.42e-51	220	9153.94	9153.94	9153.94	5240	Rhizoctonia solani strain AG3 Rhs1AP mitochondrion, complete genome	456999	Ceratobasidium theobromae	1582974	Escherichia coli	562
contig_180	NC_021436.1	99	100	0	1	3419	3518	222646	222744	8.66e-39	178	9153.94	9153.94	9153.94	5240	Rhizoctonia solani strain AG3 Rhs1AP mitochondrion, complete genome	456999	Ceratobasidium theobromae	1582974	Escherichia coli	562
contig_180	NC_021436.1	96.842	95	3	0	2671	2765	221015	221109	3.14e-33	159	9153.94	9153.94	9153.94	5240	Rhizoctonia solani strain AG3 Rhs1AP mitochondrion, complete genome	456999	Ceratobasidium theobromae	1582974	Escherichia coli	562
contig_180	NC_021436.1	100	29	0	0	3374	3402	347	319	0.15	54.7	9153.94	9153.94	9153.94	5240	Rhizoctonia solani strain AG3 Rhs1AP mitochondrion, complete genome	456999	Ceratobasidium theobromae	1582974	Escherichia coli	562
contig_180	NC_021436.1	100	29	0	0	3374	3402	20141	20169	0.15	54.7	9153.94	9153.94	9153.94	5240	Rhizoctonia solani strain AG3 Rhs1AP mitochondrion, complete genome	456999	Ceratobasidium theobromae	1582974	Escherichia coli	562
contig_180	NC_021436.1	96.97	33	0	1	3370	3402	129986	129955	0.15	54.7	9153.94	9153.94	9153.94	5240	Rhizoctonia solani strain AG3 Rhs1AP mitochondrion, complete genome	456999	Ceratobasidium theobromae	1582974	Escherichia coli	562
contig_180	NC_021436.1	100	29	0	0	3374	3402	140606	140578	0.15	54.7	9153.94	9153.94	9153.94	5240	Rhizoctonia solani strain AG3 Rhs1AP mitochondrion, complete genome	456999	Ceratobasidium theobromae	1582974	Escherichia coli	562
contig_180	NC_021436.1	100	29	0	0	3374	3402	176240	176268	0.15	54.7	9153.94	9153.94	9153.94	5240	Rhizoctonia solani strain AG3 Rhs1AP mitochondrion, complete genome	456999	Ceratobasidium theobromae	1582974	Escherichia coli	562
contig_180	NC_021436.1	100	29	0	0	3374	3402	230284	230256	0.15	54.7	9153.94	9153.94	9153.94	5240	Rhizoctonia solani strain AG3 Rhs1AP mitochondrion, complete genome	456999	Ceratobasidium theobromae	1582974	Escherichia coli	562
contig_180	MW556305.1	93.197	147	5	1	2683	2829	171943	172084	8.53e-49	211	9153.94	9153.94	9153.94	5240	Rhizoctonia sp. isolate Cej3 mitochondrion, complete genome	2047347	Ceratobasidium theobromae	1582974	Escherichia coli	562
contig_180	MW556305.1	95.276	127	5	1	3761	3887	172576	172701	1.85e-45	200	9153.94	9153.94	9153.94	5240	Rhizoctonia sp. isolate Cej3 mitochondrion, complete genome	2047347	Ceratobasidium theobromae	1582974	Escherichia coli	562
contig_180	MW556305.1	99	100	1	0	3428	3527	172285	172384	2.41e-39	180	9153.94	9153.94	9153.94	5240	Rhizoctonia sp. isolate Cej3 mitochondrion, complete genome	2047347	Ceratobasidium theobromae	1582974	Escherichia coli	562
contig_180	MW556305.1	100	51	0	0	2506	2556	171841	171891	8.97e-14	95.3	9153.94	9153.94	9153.94	5240	Rhizoctonia sp. isolate Cej3 mitochondrion, complete genome	2047347	Ceratobasidium theobromae	1582974	Escherichia coli	562
contig_180	MW556305.1	98	50	0	1	2382	2430	171583	171632	5.4e-11	86.1	9153.94	9153.94	9153.94	5240	Rhizoctonia sp. isolate Cej3 mitochondrion, complete genome	2047347	Ceratobasidium theobromae	1582974	Escherichia coli	562
contig_181	AL355294.14	100	28	0	0	980	1007	37937	37964	0.31	52.8	8111.07	8111.07	8111.07	3016	Human DNA sequence from clone RP11-379B8 on chromosome 6, complete sequence	9606	Ceratobasidium theobromae	1582974	Pentapetalae	1437201
contig_181	AL355294.14	100	28	0	0	980	1007	37937	37964	0.31	52.8	8111.07	8111.07	8111.07	3016	Human DNA sequence from clone RP11-379B8 on chromosome 6, complete sequence	9606	Ceratobasidium theobromae	1582974	Pentapetalae	1437201
contig_182	CP110997.1	100	55	0	0	483	537	55	1	5.21e-17	102	6490.11	6490.11	6490.11	541	Escherichia coli strain XYEH3783 plasmid pYUXYEH3783-2, complete sequence	562	Ceratobasidium theobromae	1582974	Escherichia coli	562
contig_182	CP110997.1	100	55	0	0	483	537	55	1	5.21e-17	102	6490.11	6490.11	6490.11	541	Escherichia coli strain XYEH3783 plasmid pYUXYEH3783-2, complete sequence	562	Ceratobasidium theobromae	1582974	Escherichia coli	562
contig_182	PQ641084.1	100	28	0	0	513	540	43785	43812	0.053	52.8	6490.11	6490.11	6490.11	541	Pseudomonas phage BARC01, complete genome	3384911	Ceratobasidium theobromae	1582974	Escherichia coli	562
contig_182	CP142648.1	100	28	0	0	514	541	6420	6447	0.053	52.8	6490.11	6490.11	6490.11	541	Acinetobacter baumannii strain D20AB03 plasmid pD20AB03	470	Ceratobasidium theobromae	1582974	Escherichia coli	562
contig_182	CP163390.1	100	28	0	0	514	541	9431	9458	0.053	52.8	6490.11	6490.11	6490.11	541	Klebsiella pneumoniae strain TY-30 plasmid unnamed3, complete sequence	573	Ceratobasidium theobromae	1582974	Escherichia coli	562
contig_183	NC_021436.1	97.297	111	3	0	234	344	97886	97996	3.62e-43	189	5018.6	5018.6	5018.6	506	Rhizoctonia solani strain AG3 Rhs1AP mitochondrion, complete genome	456999	Ceratobasidium theobromae	1582974	unclassified	0
contig_183	OM049544.1	95.69	116	4	1	231	345	116362	116477	4.68e-42	185	5018.6	5018.6	5018.6	506	Rhizoctonia sp. culture GS-6 mitochondrion, complete genome	2047347	Ceratobasidium theobromae	1582974	unclassified	0
contig_183	OM049771.1	95.69	116	4	1	231	345	16181	16296	4.68e-42	185	5018.6	5018.6	5018.6	506	Rhizoctonia sp. isolate AH4 mitochondrion, complete genome	2047347	Ceratobasidium theobromae	1582974	unclassified	0
contig_183	MW556305.1	98.113	106	1	1	241	345	73256	73361	1.68e-41	183	5018.6	5018.6	5018.6	506	Rhizoctonia sp. isolate Cej3 mitochondrion, complete genome	2047347	Ceratobasidium theobromae	1582974	unclassified	0
contig_183	MW995475.1	98.077	104	2	0	234	337	23430	23533	6.05e-41	182	5018.6	5018.6	5018.6	506	Rhizoctonia solani strain AG1-IB mitochondrion, complete genome	456999	Ceratobasidium theobromae	1582974	unclassified	0
contig_189	OM049771.1	100	28	0	0	126	153	20313	20340	0.08	52.8	4595.12	4595.12	4595.12	794	Rhizoctonia sp. isolate AH4 mitochondrion, complete genome	2047347	Ceratobasidium theobromae	1582974	unclassified	0
contig_189	OM049771.1	100	28	0	0	126	153	102608	102635	0.08	52.8	4595.12	4595.12	4595.12	794	Rhizoctonia sp. isolate AH4 mitochondrion, complete genome	2047347	Ceratobasidium theobromae	1582974	unclassified	0
contig_192	NC_021436.1	98.305	118	1	1	619	736	77498	77382	8.72e-48	206	686.003	686.003	686	1179	Rhizoctonia solani strain AG3 Rhs1AP mitochondrion, complete genome	456999	Ceratobasidium theobromae	1582974	Acutalibacteraceae	3082771
contig_192	MW556305.1	98.291	117	1	1	619	735	59800	59685	3.14e-47	204	686.003	686.003	686	1179	Rhizoctonia sp. isolate Cej3 mitochondrion, complete genome	2047347	Ceratobasidium theobromae	1582974	Acutalibacteraceae	3082771
contig_192	MW995476.1	97.436	117	1	2	619	735	2175	2061	1.4599999999999998e-45	198	686.003	686.003	686	1179	Rhizoctonia solani strain AG1-IC mitochondrion, complete genome	456999	Ceratobasidium theobromae	1582974	Acutalibacteraceae	3082771
contig_192	OM049544.1	95	120	4	2	617	736	95131	95014	3.1599999999999995e-42	187	686.003	686.003	686	1179	Rhizoctonia sp. culture GS-6 mitochondrion, complete genome	2047347	Ceratobasidium theobromae	1582974	Acutalibacteraceae	3082771
contig_192	MW995475.1	99.029	103	1	0	629	731	11903	11801	1.14e-41	185	686.003	686.003	686	1179	Rhizoctonia solani strain AG1-IB mitochondrion, complete genome	456999	Ceratobasidium theobromae	1582974	Acutalibacteraceae	3082771
contig_199	XM_043324470.1	73.529	272	57	6	1444	1700	646	917	4.22e-12	89.8	72.0326	72.0326	72.03	5299	Rhizoctonia solani uncharacterized protein (RhiXN_04653), partial mRNA	456999	Ceratobasidium theobromae	1582974	Deinococcus ficus	317577
contig_199	CP110997.1	93.878	49	1	2	5249	5297	54	8	4.25e-07	73.1	72.0326	72.0326	72.03	5299	Escherichia coli strain XYEH3783 plasmid pYUXYEH3783-2, complete sequence	562	Ceratobasidium theobromae	1582974	Deinococcus ficus	317577
contig_199	CP110997.1	93.878	49	1	2	5249	5297	54	8	4.25e-07	73.1	72.0326	72.0326	72.03	5299	Escherichia coli strain XYEH3783 plasmid pYUXYEH3783-2, complete sequence	562	Ceratobasidium theobromae	1582974	Deinococcus ficus	317577
contig_199	XM_053070024.1	100	28	0	0	4962	4989	2788	2761	0.55	52.8	72.0326	72.0326	72.03	5299	Fimicolochytrium jonesii armadillo-type protein (EV422DRAFT_525058), mRNA	1396493	Ceratobasidium theobromae	1582974	Deinococcus ficus	317577
contig_199	XM_034067730.1	100	28	0	0	1412	1439	107	134	0.55	52.8	72.0326	72.0326	72.03	5299	PREDICTED: Melopsittacus undulatus cilia and flagella associated protein 77 (CFAP77), mRNA	13146	Ceratobasidium theobromae	1582974	Deinococcus ficus	317577
contig_204	OZ238147.1	95.122	41	2	0	41674	41714	8913249	8913209	0.000825	65.8	166.755	166.755	166.75	61100	Avellara fistulosa genome assembly, chromosome: 6	1940801	Ceratobasidium theobromae	1582974	Mesangiospermae	1437183
contig_204	OZ238147.1	95.122	41	2	0	41674	41714	23267097	23267137	0.000825	65.8	166.755	166.755	166.75	61100	Avellara fistulosa genome assembly, chromosome: 6	1940801	Ceratobasidium theobromae	1582974	Mesangiospermae	1437183
contig_204	OZ238147.1	95.122	41	2	0	41674	41714	51857495	51857455	0.000825	65.8	166.755	166.755	166.75	61100	Avellara fistulosa genome assembly, chromosome: 6	1940801	Ceratobasidium theobromae	1582974	Mesangiospermae	1437183
contig_204	OZ238148.1	95.122	41	2	0	41674	41714	5917053	5917093	0.000825	65.8	166.755	166.755	166.75	61100	Avellara fistulosa genome assembly, chromosome: 7	1940801	Ceratobasidium theobromae	1582974	Mesangiospermae	1437183
contig_204	OZ238148.1	95.122	41	2	0	41674	41714	13229327	13229287	0.000825	65.8	166.755	166.755	166.75	61100	Avellara fistulosa genome assembly, chromosome: 7	1940801	Ceratobasidium theobromae	1582974	Mesangiospermae	1437183
contig_204	OZ238148.1	95.122	41	2	0	41674	41714	24437309	24437349	0.000825	65.8	166.755	166.755	166.75	61100	Avellara fistulosa genome assembly, chromosome: 7	1940801	Ceratobasidium theobromae	1582974	Mesangiospermae	1437183
contig_204	OZ238148.1	95.122	41	2	0	41674	41714	28503260	28503220	0.000825	65.8	166.755	166.755	166.75	61100	Avellara fistulosa genome assembly, chromosome: 7	1940801	Ceratobasidium theobromae	1582974	Mesangiospermae	1437183
contig_204	OZ238148.1	95.122	41	2	0	41674	41714	34563612	34563652	0.000825	65.8	166.755	166.755	166.75	61100	Avellara fistulosa genome assembly, chromosome: 7	1940801	Ceratobasidium theobromae	1582974	Mesangiospermae	1437183
contig_204	OZ238148.1	95.122	41	2	0	41674	41714	34656965	34656925	0.000825	65.8	166.755	166.755	166.75	61100	Avellara fistulosa genome assembly, chromosome: 7	1940801	Ceratobasidium theobromae	1582974	Mesangiospermae	1437183
contig_204	OZ238148.1	95.122	41	2	0	41674	41714	38375889	38375849	0.000825	65.8	166.755	166.755	166.75	61100	Avellara fistulosa genome assembly, chromosome: 7	1940801	Ceratobasidium theobromae	1582974	Mesangiospermae	1437183
contig_204	OZ238148.1	95.122	41	2	0	41674	41714	64578542	64578502	0.000825	65.8	166.755	166.755	166.75	61100	Avellara fistulosa genome assembly, chromosome: 7	1940801	Ceratobasidium theobromae	1582974	Mesangiospermae	1437183
contig_204	OZ238138.1	95.122	41	2	0	41674	41714	8904949	8904909	0.000825	65.8	166.755	166.755	166.75	61100	Avellara fistulosa genome assembly, chromosome: 6	1940801	Ceratobasidium theobromae	1582974	Mesangiospermae	1437183
contig_204	OZ238138.1	95.122	41	2	0	41674	41714	23255392	23255432	0.000825	65.8	166.755	166.755	166.75	61100	Avellara fistulosa genome assembly, chromosome: 6	1940801	Ceratobasidium theobromae	1582974	Mesangiospermae	1437183
contig_204	OZ238138.1	95.122	41	2	0	41674	41714	51844094	51844054	0.000825	65.8	166.755	166.755	166.75	61100	Avellara fistulosa genome assembly, chromosome: 6	1940801	Ceratobasidium theobromae	1582974	Mesangiospermae	1437183
contig_204	OZ238139.1	95.122	41	2	0	41674	41714	5852061	5852101	0.000825	65.8	166.755	166.755	166.75	61100	Avellara fistulosa genome assembly, chromosome: 7	1940801	Ceratobasidium theobromae	1582974	Mesangiospermae	1437183
contig_204	OZ238139.1	95.122	41	2	0	41674	41714	13152247	13152207	0.000825	65.8	166.755	166.755	166.75	61100	Avellara fistulosa genome assembly, chromosome: 7	1940801	Ceratobasidium theobromae	1582974	Mesangiospermae	1437183
contig_204	OZ238139.1	95.122	41	2	0	41674	41714	24361019	24361059	0.000825	65.8	166.755	166.755	166.75	61100	Avellara fistulosa genome assembly, chromosome: 7	1940801	Ceratobasidium theobromae	1582974	Mesangiospermae	1437183
contig_204	OZ238139.1	95.122	41	2	0	41674	41714	28424470	28424430	0.000825	65.8	166.755	166.755	166.75	61100	Avellara fistulosa genome assembly, chromosome: 7	1940801	Ceratobasidium theobromae	1582974	Mesangiospermae	1437183
contig_204	OZ238139.1	95.122	41	2	0	41674	41714	36230474	36230514	0.000825	65.8	166.755	166.755	166.75	61100	Avellara fistulosa genome assembly, chromosome: 7	1940801	Ceratobasidium theobromae	1582974	Mesangiospermae	1437183
contig_204	OZ238139.1	95.122	41	2	0	41674	41714	36323831	36323791	0.000825	65.8	166.755	166.755	166.75	61100	Avellara fistulosa genome assembly, chromosome: 7	1940801	Ceratobasidium theobromae	1582974	Mesangiospermae	1437183
contig_204	OZ238139.1	95.122	41	2	0	41674	41714	40049495	40049455	0.000825	65.8	166.755	166.755	166.75	61100	Avellara fistulosa genome assembly, chromosome: 7	1940801	Ceratobasidium theobromae	1582974	Mesangiospermae	1437183
contig_204	OZ238139.1	95.122	41	2	0	41674	41714	66090836	66090796	0.000825	65.8	166.755	166.755	166.75	61100	Avellara fistulosa genome assembly, chromosome: 7	1940801	Ceratobasidium theobromae	1582974	Mesangiospermae	1437183
contig_204	OZ238137.1	92.683	41	3	0	41674	41714	39363633	39363673	0.038	60.2	166.755	166.755	166.75	61100	Avellara fistulosa genome assembly, chromosome: 5	1940801	Ceratobasidium theobromae	1582974	Mesangiospermae	1437183
contig_214	XM_064553948.1	97.143	35	1	0	20718	20752	2639	2673	0.017	60.2	152.852	152.852	152.85	27151	PREDICTED: Latimeria chalumnae collagen, type XXII, alpha 1 (COL22A1), mRNA	7897	Ceratobasidium theobromae	1582974	Mesangiospermae	1437183
contig_214	OZ237860.1	96.875	32	1	0	23419	23450	25498589	25498620	0.79	54.7	152.852	152.852	152.85	27151	Agapeta hamana genome assembly, chromosome: 1	1100904	Ceratobasidium theobromae	1582974	Mesangiospermae	1437183
contig_214	OZ237961.1	96.875	32	1	0	23419	23450	25437218	25437249	0.79	54.7	152.852	152.852	152.85	27151	Agapeta hamana genome assembly, chromosome: 1	1100904	Ceratobasidium theobromae	1582974	Mesangiospermae	1437183
contig_214	XM_005737552.1	100	28	0	0	20718	20745	2200	2227	2.9	52.8	152.852	152.852	152.85	27151	PREDICTED: Pundamilia nyererei collagen alpha-1(XV) chain-like (LOC102197593), transcript variant X1, mRNA	303518	Ceratobasidium theobromae	1582974	Mesangiospermae	1437183
contig_214	XM_051136252.1	100	28	0	0	20718	20745	1309	1336	2.9	52.8	152.852	152.852	152.85	27151	PREDICTED: Labeo rohita collagen alpha-1(IX) chain (LOC127181485), mRNA	84645	Ceratobasidium theobromae	1582974	Mesangiospermae	1437183
contig_217	XM_064553948.1	97.143	35	1	0	4444	4478	2673	2639	0.018	60.2	166.365	166.365	166.37	29310	PREDICTED: Latimeria chalumnae collagen, type XXII, alpha 1 (COL22A1), mRNA	7897	Ceratobasidium theobromae	1582974	cellular organisms	131567
contig_217	OZ237860.1	96.875	32	1	0	1746	1777	25498620	25498589	0.86	54.7	166.365	166.365	166.37	29310	Agapeta hamana genome assembly, chromosome: 1	1100904	Ceratobasidium theobromae	1582974	cellular organisms	131567
contig_217	OZ237961.1	96.875	32	1	0	1746	1777	25437249	25437218	0.86	54.7	166.365	166.365	166.37	29310	Agapeta hamana genome assembly, chromosome: 1	1100904	Ceratobasidium theobromae	1582974	cellular organisms	131567
contig_217	OZ228664.1	100	28	0	0	17236	17263	17467527	17467554	3.1	52.8	166.365	166.365	166.37	29310	Sitta europaea genome assembly, chromosome: 10	50251	Ceratobasidium theobromae	1582974	cellular organisms	131567
contig_217	XM_005737552.1	100	28	0	0	4451	4478	2227	2200	3.1	52.8	166.365	166.365	166.37	29310	PREDICTED: Pundamilia nyererei collagen alpha-1(XV) chain-like (LOC102197593), transcript variant X1, mRNA	303518	Ceratobasidium theobromae	1582974	cellular organisms	131567
contig_219	OQ863062.1	99.492	1182	6	0	468819	470000	1	1182	0	2150	152.656	152.656	152.66	1799929	Ceratobasidium theobromae isolate YBa-2 CAMK/CAMKL kinase gene, partial cds	1582974	Ceratobasidium theobromae	1582974	Rhizoctonia solani	456999
contig_219	OQ863074.1	99.408	1182	7	0	468819	470000	1	1182	0	2145	152.656	152.656	152.66	1799929	Ceratobasidium theobromae isolate TNi-1 CAMK/CAMKL kinase gene, partial cds	1582974	Ceratobasidium theobromae	1582974	Rhizoctonia solani	456999
contig_219	OQ863064.1	99.408	1182	7	0	468819	470000	1	1182	0	2145	152.656	152.656	152.66	1799929	Ceratobasidium theobromae isolate YBa-4 CAMK/CAMKL kinase gene, partial cds	1582974	Ceratobasidium theobromae	1582974	Rhizoctonia solani	456999
contig_219	OQ863070.1	99.408	1182	7	0	468819	470000	1	1182	0	2145	152.656	152.656	152.66	1799929	Ceratobasidium theobromae isolate DNa-3 CAMK/CAMKL kinase gene, partial cds	1582974	Ceratobasidium theobromae	1582974	Rhizoctonia solani	456999
contig_219	OQ863067.1	99.408	1182	7	0	468819	470000	1	1182	0	2145	152.656	152.656	152.66	1799929	Ceratobasidium theobromae isolate HBi-2 CAMK/CAMKL kinase gene, partial cds	1582974	Ceratobasidium theobromae	1582974	Rhizoctonia solani	456999
contig_244	XM_003657210.1	84.281	299	45	2	154009	154306	1832	2129	4.56e-71	291	149.969	149.969	149.97	222558	Thermothielavioides terrestris NRRL 8126 uncharacterized protein (THITE_2122806), mRNA	578455	Ceratobasidium theobromae	1582974	Rhizoctonia solani	456999
contig_244	XM_040821804.1	77.698	278	60	2	154030	154306	1641	1917	2.2299999999999997e-34	169	149.969	149.969	149.97	222558	Metarhizium album ARSEF 1941 DNA replication licensing factor mcm6 (MAM_03005), partial mRNA	1081103	Ceratobasidium theobromae	1582974	Rhizoctonia solani	456999
contig_244	OZ234883.1	72.184	586	125	26	63342	63918	1497649	1498205	3.75e-27	145	149.969	149.969	149.97	222558	Panellus stipticus genome assembly, chromosome: 6	5636	Ceratobasidium theobromae	1582974	Rhizoctonia solani	456999
contig_244	OZ234883.1	94.286	35	2	0	189379	189413	2922800	2922834	6.5	54.7	149.969	149.969	149.97	222558	Panellus stipticus genome assembly, chromosome: 6	5636	Ceratobasidium theobromae	1582974	Rhizoctonia solani	456999
contig_244	XM_062663422.1	75.627	279	62	6	154010	154285	1225	1500	8.13e-24	134	149.969	149.969	149.97	222558	PREDICTED: Corticium candelabrum zygotic DNA replication licensing factor mcm6-like (LOC134194489), mRNA	121492	Ceratobasidium theobromae	1582974	Rhizoctonia solani	456999
contig_244	XM_043329855.1	82.979	141	24	0	139890	140030	643	783	3.78e-22	128	149.969	149.969	149.97	222558	Rhizoctonia solani integral membrane family protein (RhiXN_10039), partial mRNA	456999	Ceratobasidium theobromae	1582974	Rhizoctonia solani	456999
contig_26	AL355294.14	100	28	0	0	465	492	37964	37937	0.058	52.8	104.241	104.241	104.24	588	Human DNA sequence from clone RP11-379B8 on chromosome 6, complete sequence	9606	Ceratobasidium theobromae	1582974	unclassified	0
contig_26	AL355294.14	100	28	0	0	465	492	37964	37937	0.058	52.8	104.241	104.241	104.24	588	Human DNA sequence from clone RP11-379B8 on chromosome 6, complete sequence	9606	Ceratobasidium theobromae	1582974	unclassified	0
contig_269	OZ237717.1	97.059	34	1	0	1153	1186	1451417	1451384	0.005	58.4	145.441	145.441	145.44	2192	Eunicella cavolini genome assembly, chromosome: 1	317547	Ceratobasidium theobromae	1582974	unclassified	0
contig_269	OZ237717.1	100	30	0	0	1152	1181	1452498	1452469	0.018	56.5	145.441	145.441	145.44	2192	Eunicella cavolini genome assembly, chromosome: 1	317547	Ceratobasidium theobromae	1582974	unclassified	0
contig_269	CP115913.1	96.97	33	1	0	1152	1184	932	900	0.018	56.5	145.441	145.441	145.44	2192	Oceanirhabdus sp. W0125-5 chromosome, complete genome	2999116	Ceratobasidium theobromae	1582974	unclassified	0
contig_269	CP115913.1	96.97	33	1	0	1152	1184	932	900	0.018	56.5	145.441	145.441	145.44	2192	Oceanirhabdus sp. W0125-5 chromosome, complete genome	2999116	Ceratobasidium theobromae	1582974	unclassified	0
contig_269	XM_028554934.1	94.286	35	2	0	1153	1187	16037	16003	0.063	54.7	145.441	145.441	145.44	2192	PREDICTED: Dendronephthya gigantea mucin-19-like (LOC114533419), mRNA	151771	Ceratobasidium theobromae	1582974	unclassified	0
contig_269	XM_028559565.1	96.97	33	0	1	1153	1184	8370	8338	0.063	54.7	145.441	145.441	145.44	2192	PREDICTED: Dendronephthya gigantea collagen alpha-1(VII) chain-like (LOC114538382), mRNA	151771	Ceratobasidium theobromae	1582974	unclassified	0
contig_269	OZ237719.1	100	29	0	0	1153	1181	30573196	30573224	0.063	54.7	145.441	145.441	145.44	2192	Eunicella cavolini genome assembly, chromosome: 3	317547	Ceratobasidium theobromae	1582974	unclassified	0
contig_273	XM_046240258.1	100	29	0	0	11483	11511	5995	5967	2.6	54.7	155.493	155.493	155.49	88764	Ilyonectria robusta uncharacterized protein (BGZ61DRAFT_350691), partial mRNA	1079257	Ceratobasidium theobromae	1582974	Solanum dulcamara	45834
contig_273	XM_028800381.2	92.105	38	3	0	60846	60883	1013	1050	2.6	54.7	155.493	155.493	155.49	88764	PREDICTED: Erpetoichthys calabaricus calpain 5a (capn5a), mRNA	27687	Ceratobasidium theobromae	1582974	Solanum dulcamara	45834
contig_273	XM_039663218.1	100	29	0	0	75014	75042	362	390	2.6	54.7	155.493	155.493	155.49	88764	PREDICTED: Pimephales promelas protein BTG1-like (LOC120473383), mRNA	90988	Ceratobasidium theobromae	1582974	Solanum dulcamara	45834
contig_273	XM_016464947.1	100	28	0	0	75015	75042	322	349	9.3	52.8	155.493	155.493	155.49	88764	PREDICTED: Sinocyclocheilus anshuiensis protein BTG1-like (LOC107671934), mRNA	1608454	Ceratobasidium theobromae	1582974	Solanum dulcamara	45834
contig_273	XM_043224297.1	100	28	0	0	75015	75042	316	343	9.3	52.8	155.493	155.493	155.49	88764	PREDICTED: Puntigrus tetrazona protein BTG1-like (LOC122328548), mRNA	1606681	Ceratobasidium theobromae	1582974	Solanum dulcamara	45834
contig_275	XM_043322715.1	73.877	1558	368	36	6534	8072	6761	5224	1.3300000000000001e-160	586	176.574	176.574	176.57	57110	Rhizoctonia solani Retrovirus-related Pol polyprotein from transposon (RhiXN_02898), partial mRNA	456999	Ceratobasidium theobromae	1582974	Cajanus cajan	3821
contig_275	XM_043328462.1	78.049	123	23	4	26324	26444	297	177	1.28e-06	75	176.574	176.574	176.57	57110	Rhizoctonia solani Retrotransposable element Tf2 protein (RhiXN_08646), partial mRNA	456999	Ceratobasidium theobromae	1582974	Cajanus cajan	3821
contig_275	OZ228774.1	94.595	37	1	1	34594	34629	4686884	4686848	0.46	56.5	176.574	176.574	176.57	57110	Spinus spinus genome assembly, chromosome: 25	160760	Ceratobasidium theobromae	1582974	Cajanus cajan	3821
contig_275	OZ237860.1	96.875	32	1	0	7879	7910	25498620	25498589	1.7	54.7	176.574	176.574	176.57	57110	Agapeta hamana genome assembly, chromosome: 1	1100904	Ceratobasidium theobromae	1582974	Cajanus cajan	3821
contig_275	OZ237961.1	96.875	32	1	0	7879	7910	25437249	25437218	1.7	54.7	176.574	176.574	176.57	57110	Agapeta hamana genome assembly, chromosome: 1	1100904	Ceratobasidium theobromae	1582974	Cajanus cajan	3821
contig_277	XM_014024024.1	94.737	38	2	0	6705	6742	511	474	0.011	60.2	182.207	182.207	182.21	18317	PREDICTED: Austrofundulus limnaeus RNA-directed DNA polymerase homolog (LOC106528774), mRNA	52670	Ceratobasidium theobromae	1582974	Triticum	4564
contig_277	XM_064553948.1	97.143	35	1	0	13426	13460	2639	2673	0.011	60.2	182.207	182.207	182.21	18317	PREDICTED: Latimeria chalumnae collagen, type XXII, alpha 1 (COL22A1), mRNA	7897	Ceratobasidium theobromae	1582974	Triticum	4564
contig_277	OZ237860.1	96.875	32	1	0	16127	16158	25498589	25498620	0.53	54.7	182.207	182.207	182.21	18317	Agapeta hamana genome assembly, chromosome: 1	1100904	Ceratobasidium theobromae	1582974	Triticum	4564
contig_277	OZ237961.1	96.875	32	1	0	16127	16158	25437218	25437249	0.53	54.7	182.207	182.207	182.21	18317	Agapeta hamana genome assembly, chromosome: 1	1100904	Ceratobasidium theobromae	1582974	Triticum	4564
contig_277	XM_005737552.1	100	28	0	0	13426	13453	2200	2227	1.9	52.8	182.207	182.207	182.21	18317	PREDICTED: Pundamilia nyererei collagen alpha-1(XV) chain-like (LOC102197593), transcript variant X1, mRNA	303518	Ceratobasidium theobromae	1582974	Triticum	4564
contig_278	XM_043319921.1	80.942	446	85	0	57432	57877	814	369	2.6099999999999997e-90	353	178.705	178.705	178.71	101254	Rhizoctonia solani uncharacterized protein (RhiXN_00102), partial mRNA	456999	Ceratobasidium theobromae	1582974	Rhizoctonia solani	456999
contig_278	XM_043319929.1	82.587	201	34	1	20386	20586	448	647	6.06e-37	176	178.705	178.705	178.71	101254	Rhizoctonia solani RNA recognition motif protein (RhiXN_00110), partial mRNA	456999	Ceratobasidium theobromae	1582974	Rhizoctonia solani	456999
contig_278	XM_053089299.1	79.245	159	33	0	50598	50756	438	280	1.73e-17	111	178.705	178.705	178.71	101254	Dioszegia hungarica NifU-like N terminal domain-containing protein (MKK02DRAFT_35920), partial mRNA	4972	Ceratobasidium theobromae	1582974	Rhizoctonia solani	456999
contig_278	XM_002850894.1	76.355	203	40	7	84880	85078	360	162	1.04e-14	102	178.705	178.705	178.71	101254	Microsporum canis CBS 113480 alpha-centractin (MCYG_01044), partial mRNA	554155	Ceratobasidium theobromae	1582974	Rhizoctonia solani	456999
contig_278	XM_043319898.1	92.188	64	5	0	83735	83798	1133	1070	2.26e-11	91.6	178.705	178.705	178.71	101254	Rhizoctonia solani actin (RhiXN_00079), partial mRNA	456999	Ceratobasidium theobromae	1582974	Rhizoctonia solani	456999
contig_279	XM_043328191.1	83.902	410	64	2	16688	17096	1292	884	6.73e-102	390	215.169	215.169	215.17	34303	Rhizoctonia solani S-adenosyl-L-homocysteine hydrolase (RhiXN_08375), partial mRNA	456999	Ceratobasidium theobromae	1582974	Bacteroidota	976
contig_279	XM_043328191.1	85.849	212	30	0	17140	17351	887	676	2.0099999999999998e-52	226	215.169	215.169	215.17	34303	Rhizoctonia solani S-adenosyl-L-homocysteine hydrolase (RhiXN_08375), partial mRNA	456999	Ceratobasidium theobromae	1582974	Bacteroidota	976
contig_279	XM_048024925.1	80.44	409	72	6	16688	17092	1292	888	2.51e-76	305	215.169	215.169	215.17	34303	Epithele typhae S-adenosyl-L-homocysteine hydrolase (BXZ73DRAFT_88386), partial mRNA	378194	Ceratobasidium theobromae	1582974	Bacteroidota	976
contig_279	XM_024478837.1	80.147	408	77	3	16687	17092	1293	888	3.24e-75	302	215.169	215.169	215.17	34303	Postia placenta MAD-698-R-SB12 hypothetical protein (POSPLADRAFT_1045702), partial mRNA	670580	Ceratobasidium theobromae	1582974	Bacteroidota	976
contig_279	XM_024478837.1	85.039	127	19	0	17400	17526	674	548	1.62e-23	130	215.169	215.169	215.17	34303	Postia placenta MAD-698-R-SB12 hypothetical protein (POSPLADRAFT_1045702), partial mRNA	670580	Ceratobasidium theobromae	1582974	Bacteroidota	976
contig_279	AB919760.1	82.883	222	36	2	17134	17354	1784	1564	4.38e-44	198	215.169	215.169	215.17	34303	Bullera koratensis gene for adenosylhomocysteinase, complete sequence, strain: JCM 12878	1390368	Ceratobasidium theobromae	1582974	Bacteroidota	976
contig_279	AB919760.1	82.883	222	36	2	17134	17354	1784	1564	4.38e-44	198	215.169	215.169	215.17	34303	Bullera koratensis gene for adenosylhomocysteinase, complete sequence, strain: JCM 12878	1390368	Ceratobasidium theobromae	1582974	Bacteroidota	976
contig_279	XM_060266672.1	79.496	278	53	3	17755	18030	431	156	5.66e-43	195	215.169	215.169	215.17	34303	Malassezia japonica adenosylhomocysteinase (SAH1), partial mRNA	223818	Ceratobasidium theobromae	1582974	Bacteroidota	976
contig_284	XM_043324462.1	74.288	1544	363	33	26308	27834	5062	6588	2.1599999999999997e-171	621	399.222	399.222	399.22	33860	Rhizoctonia solani Retrovirus-related Pol polyprotein from transposon (RhiXN_04645), partial mRNA	456999	Ceratobasidium theobromae	1582974	Arachis stenosperma	217475
contig_284	XM_043324462.1	74.443	1436	339	25	4191	5612	6483	5062	4.7100000000000004e-163	593	399.222	399.222	399.22	33860	Rhizoctonia solani Retrovirus-related Pol polyprotein from transposon (RhiXN_04645), partial mRNA	456999	Ceratobasidium theobromae	1582974	Arachis stenosperma	217475
contig_284	XM_043323411.1	74.144	1547	360	38	26308	27834	5164	6690	2.18e-166	604	399.222	399.222	399.22	33860	Rhizoctonia solani Retrovirus-related Pol polyprotein from transposon (RhiXN_03594), partial mRNA	456999	Ceratobasidium theobromae	1582974	Arachis stenosperma	217475
contig_284	XM_043323411.1	73.854	1549	361	40	4086	5612	6690	5164	4.75e-158	577	399.222	399.222	399.22	33860	Rhizoctonia solani Retrovirus-related Pol polyprotein from transposon (RhiXN_03594), partial mRNA	456999	Ceratobasidium theobromae	1582974	Arachis stenosperma	217475
contig_284	XM_043320593.1	73.885	1547	361	39	26308	27834	4885	6408	1.32e-158	579	399.222	399.222	399.22	33860	Rhizoctonia solani Retrovirus-related Pol polyprotein from transposon (RhiXN_00774), partial mRNA	456999	Ceratobasidium theobromae	1582974	Arachis stenosperma	217475
contig_284	XM_043320593.1	74.01	1439	337	31	4191	5612	6303	4885	2.8799999999999997e-150	551	399.222	399.222	399.22	33860	Rhizoctonia solani Retrovirus-related Pol polyprotein from transposon (RhiXN_00774), partial mRNA	456999	Ceratobasidium theobromae	1582974	Arachis stenosperma	217475
contig_284	XM_043322264.1	73.592	1545	372	35	26308	27834	5116	6642	4.78e-153	560	399.222	399.222	399.22	33860	Rhizoctonia solani Retrovirus-related Pol polyprotein from transposon (RhiXN_02445), partial mRNA	456999	Ceratobasidium theobromae	1582974	Arachis stenosperma	217475
contig_284	XM_043322264.1	73.303	1547	373	37	4086	5612	6642	5116	1.0400000000000001e-144	532	399.222	399.222	399.22	33860	Rhizoctonia solani Retrovirus-related Pol polyprotein from transposon (RhiXN_02445), partial mRNA	456999	Ceratobasidium theobromae	1582974	Arachis stenosperma	217475
contig_284	XM_043322732.1	73.446	1544	376	32	26308	27834	5164	6690	1.04e-149	549	399.222	399.222	399.22	33860	Rhizoctonia solani Retrovirus-related Pol polyprotein from transposon (RhiXN_02915), partial mRNA	456999	Ceratobasidium theobromae	1582974	Arachis stenosperma	217475
contig_284	XM_043322732.1	73.538	1436	352	24	4191	5612	6585	5164	2.26e-141	521	399.222	399.222	399.22	33860	Rhizoctonia solani Retrovirus-related Pol polyprotein from transposon (RhiXN_02915), partial mRNA	456999	Ceratobasidium theobromae	1582974	Arachis stenosperma	217475
contig_285	XM_043322715.1	73.617	1573	363	47	187260	188806	5224	6770	9.63e-152	558	156.261	156.261	156.26	189511	Rhizoctonia solani Retrovirus-related Pol polyprotein from transposon (RhiXN_02898), partial mRNA	456999	Ceratobasidium theobromae	1582974	Triticum urartu	4572
contig_285	XM_043330247.1	70.787	979	244	34	177198	178152	1561	601	1.88e-39	185	156.261	156.261	156.26	189511	Rhizoctonia solani Retrotransposable element Tf2 protein (RhiXN_10431), partial mRNA	456999	Ceratobasidium theobromae	1582974	Triticum urartu	4572
contig_285	XM_043330247.1	70.991	848	202	36	171961	172783	733	1561	8.82e-33	163	156.261	156.261	156.26	189511	Rhizoctonia solani Retrotransposable element Tf2 protein (RhiXN_10431), partial mRNA	456999	Ceratobasidium theobromae	1582974	Triticum urartu	4572
contig_285	XM_043326917.1	72.669	472	113	11	177692	178152	1067	601	1.15e-26	143	156.261	156.261	156.26	189511	Rhizoctonia solani Retrotransposable element Tf2 protein (RhiXN_07101), partial mRNA	456999	Ceratobasidium theobromae	1582974	Triticum urartu	4572
contig_285	XM_043326917.1	73.9	341	71	13	171961	172289	733	1067	5.39e-20	121	156.261	156.261	156.26	189511	Rhizoctonia solani Retrotransposable element Tf2 protein (RhiXN_07101), partial mRNA	456999	Ceratobasidium theobromae	1582974	Triticum urartu	4572
contig_285	OZ238148.1	97.222	36	1	0	157404	157439	69044189	69044224	0.033	62.1	156.261	156.261	156.26	189511	Avellara fistulosa genome assembly, chromosome: 7	1940801	Ceratobasidium theobromae	1582974	Triticum urartu	4572
contig_285	OZ238139.1	97.222	36	1	0	157404	157439	70721317	70721352	0.033	62.1	156.261	156.261	156.26	189511	Avellara fistulosa genome assembly, chromosome: 7	1940801	Ceratobasidium theobromae	1582974	Triticum urartu	4572
contig_287	XM_054767922.1	84.27	89	11	3	20696	20782	5193	5106	2.33e-09	84.2	377.337	377.337	377.34	62386	PREDICTED: Dunckerocampus dactyliophorus adherens junctions associated protein 1 (ajap1), transcript variant X2, mRNA	161453	Ceratobasidium theobromae	1582974	Capsicum annuum	4072
contig_287	XM_043328341.1	81.915	94	13	3	3765	3856	673	764	3.89e-07	76.8	377.337	377.337	377.34	62386	Rhizoctonia solani Retrotransposable element Tf2 protein (RhiXN_08525), partial mRNA	456999	Ceratobasidium theobromae	1582974	Capsicum annuum	4072
contig_287	OZ238137.1	100	36	0	0	20754	20789	26874657	26874622	0.000234	67.6	377.337	377.337	377.34	62386	Avellara fistulosa genome assembly, chromosome: 5	1940801	Ceratobasidium theobromae	1582974	Capsicum annuum	4072
contig_287	OZ238137.1	100	30	0	0	20760	20789	77842050	77842021	0.51	56.5	377.337	377.337	377.34	62386	Avellara fistulosa genome assembly, chromosome: 5	1940801	Ceratobasidium theobromae	1582974	Capsicum annuum	4072
contig_287	OZ238137.1	100	29	0	0	20761	20789	52153905	52153933	1.8	54.7	377.337	377.337	377.34	62386	Avellara fistulosa genome assembly, chromosome: 5	1940801	Ceratobasidium theobromae	1582974	Capsicum annuum	4072
contig_287	AF362957.2	95.238	42	2	0	20742	20783	6134	6175	0.000234	67.6	377.337	377.337	377.34	62386	Aspergillus flavus genomic probe pAF28	5059	Ceratobasidium theobromae	1582974	Capsicum annuum	4072
contig_287	AF362957.2	95.238	42	2	0	20742	20783	6134	6175	0.000234	67.6	377.337	377.337	377.34	62386	Aspergillus flavus genomic probe pAF28	5059	Ceratobasidium theobromae	1582974	Capsicum annuum	4072
contig_287	OZ238146.1	100	36	0	0	20754	20789	27054821	27054786	0.000234	67.6	377.337	377.337	377.34	62386	Avellara fistulosa genome assembly, chromosome: 5	1940801	Ceratobasidium theobromae	1582974	Capsicum annuum	4072
contig_287	OZ238146.1	100	30	0	0	20760	20789	76406217	76406188	0.51	56.5	377.337	377.337	377.34	62386	Avellara fistulosa genome assembly, chromosome: 5	1940801	Ceratobasidium theobromae	1582974	Capsicum annuum	4072
contig_287	OZ238146.1	100	29	0	0	20761	20789	52171105	52171133	1.8	54.7	377.337	377.337	377.34	62386	Avellara fistulosa genome assembly, chromosome: 5	1940801	Ceratobasidium theobromae	1582974	Capsicum annuum	4072
contig_289	XM_043328462.1	80.165	121	24	0	21980	22100	297	177	8.44e-12	91.6	139.643	139.643	139.64	37903	Rhizoctonia solani Retrotransposable element Tf2 protein (RhiXN_08646), partial mRNA	456999	Ceratobasidium theobromae	1582974	Lactuca sativa	4236
contig_289	XM_032937911.2	97.143	35	1	0	4591	4625	633	599	0.024	60.2	139.643	139.643	139.64	37903	PREDICTED: Daphnia magna secreted RxLR effector protein 161-like (LOC116930528), mRNA	35525	Ceratobasidium theobromae	1582974	Lactuca sativa	4236
contig_289	XM_010482710.1	92.5	40	1	2	11289	11327	1573	1611	0.31	56.5	139.643	139.643	139.64	37903	PREDICTED: Camelina sativa uncharacterized LOC104759832 (LOC104759832), mRNA	90675	Ceratobasidium theobromae	1582974	Lactuca sativa	4236
contig_293	HQ413151.1	77.633	769	147	19	63069	63822	163	921	2e-117	444	160.643	160.643	160.64	134542	Thanatephorus cucumeris endo-polygalacturonase PG3 gene, complete cds	107832	Ceratobasidium theobromae	1582974	Homo sapiens	9606
contig_293	DQ848983.1	73.41	1399	285	67	62738	64104	66	1409	7.19e-117	442	160.643	160.643	160.64	134542	Thanatephorus cucumeris endo-polygalacturonase gene, complete cds	107832	Ceratobasidium theobromae	1582974	Homo sapiens	9606
contig_293	KF934129.1	82.574	373	65	0	63444	63816	643	1015	5.8399999999999996e-83	329	160.643	160.643	160.64	134542	Rhizoctonia solani strain LF-2 endopolygalacturonase gene, complete cds	456999	Ceratobasidium theobromae	1582974	Homo sapiens	9606
contig_293	KF934129.1	87.059	85	11	0	64021	64105	1101	1185	6.44e-13	97.1	160.643	160.643	160.64	134542	Rhizoctonia solani strain LF-2 endopolygalacturonase gene, complete cds	456999	Ceratobasidium theobromae	1582974	Homo sapiens	9606
contig_293	KC291405.1	81.501	373	69	0	63444	63816	544	916	1.63e-78	315	160.643	160.643	160.64	134542	Rhizoctonia solani AG-3 strain YC-9 endopolygalacturonase (pg1) gene, complete cds	1086053	Ceratobasidium theobromae	1582974	Homo sapiens	9606
contig_293	KC291405.1	87.059	85	11	0	64021	64105	1002	1086	6.44e-13	97.1	160.643	160.643	160.64	134542	Rhizoctonia solani AG-3 strain YC-9 endopolygalacturonase (pg1) gene, complete cds	1086053	Ceratobasidium theobromae	1582974	Homo sapiens	9606
contig_293	XM_043327669.1	87.5	208	26	0	63074	63281	280	487	2.81e-56	241	160.643	160.643	160.64	134542	Rhizoctonia solani polygalacturonase (RhiXN_07853), partial mRNA	456999	Ceratobasidium theobromae	1582974	Homo sapiens	9606
contig_294	XM_043328379.1	71.102	699	171	25	45927	46610	683	1	5.78e-27	143	162.696	162.696	162.7	95234	Rhizoctonia solani Retrotransposable element Tf2 protein (RhiXN_08563), partial mRNA	456999	Ceratobasidium theobromae	1582974	Helianthus annuus	4232
contig_294	LR031879.1	80.488	123	16	8	85195	85313	18518252	18518370	2.75e-10	87.9	162.696	162.696	162.7	95234	Brassica oleracea HDEM genome, scaffold: C8	3712	Ceratobasidium theobromae	1582974	Helianthus annuus	4232
contig_294	XM_043330660.1	72.764	246	63	4	45771	46014	1689	1446	4.59e-08	80.5	162.696	162.696	162.7	95234	Rhizoctonia solani Retrotransposable element Tf2 protein (RhiXN_10845), partial mRNA	456999	Ceratobasidium theobromae	1582974	Helianthus annuus	4232
contig_294	XM_043330227.1	72.874	247	61	6	45771	46014	1620	1377	4.59e-08	80.5	162.696	162.696	162.7	95234	Rhizoctonia solani Retrotransposable element Tf2 protein (RhiXN_10411), partial mRNA	456999	Ceratobasidium theobromae	1582974	Helianthus annuus	4232
contig_294	XM_043329803.1	72.764	246	63	4	45771	46014	1617	1374	4.59e-08	80.5	162.696	162.696	162.7	95234	Rhizoctonia solani Retrotransposable element Tf2 protein (RhiXN_09987), partial mRNA	456999	Ceratobasidium theobromae	1582974	Helianthus annuus	4232
contig_30	MW556305.1	96.61	59	2	0	575	633	133980	134038	8.89e-16	99	7925.59	7925.59	7925.59	703	Rhizoctonia sp. isolate Cej3 mitochondrion, complete genome	2047347	Ceratobasidium theobromae	1582974	unclassified	0
contig_30	MW556305.1	97.917	48	0	1	656	703	134380	134426	8.96e-11	82.4	7925.59	7925.59	7925.59	703	Rhizoctonia sp. isolate Cej3 mitochondrion, complete genome	2047347	Ceratobasidium theobromae	1582974	unclassified	0
contig_30	NC_021436.1	100	48	0	0	586	633	177680	177727	5.35e-13	89.8	7925.59	7925.59	7925.59	703	Rhizoctonia solani strain AG3 Rhs1AP mitochondrion, complete genome	456999	Ceratobasidium theobromae	1582974	unclassified	0
contig_30	NC_021436.1	100	36	0	0	668	703	178623	178658	2.51e-06	67.6	7925.59	7925.59	7925.59	703	Rhizoctonia solani strain AG3 Rhs1AP mitochondrion, complete genome	456999	Ceratobasidium theobromae	1582974	unclassified	0
contig_30	MW995474.1	94.545	55	3	0	649	703	109183	109129	6.92e-12	86.1	7925.59	7925.59	7925.59	703	Rhizoctonia solani strain AG1-IA mitochondrion, complete genome	456999	Ceratobasidium theobromae	1582974	unclassified	0
contig_30	MW995474.1	100	36	0	0	668	703	67939	67904	2.51e-06	67.6	7925.59	7925.59	7925.59	703	Rhizoctonia solani strain AG1-IA mitochondrion, complete genome	456999	Ceratobasidium theobromae	1582974	unclassified	0
contig_30	MW995474.1	94.444	36	2	0	609	644	109267	109232	0.005	56.5	7925.59	7925.59	7925.59	703	Rhizoctonia solani strain AG1-IA mitochondrion, complete genome	456999	Ceratobasidium theobromae	1582974	unclassified	0
contig_30	OM049544.1	100	37	0	0	667	703	7523	7559	6.97e-07	69.4	7925.59	7925.59	7925.59	703	Rhizoctonia sp. culture GS-6 mitochondrion, complete genome	2047347	Ceratobasidium theobromae	1582974	unclassified	0
contig_30	OM049771.1	100	37	0	0	667	703	56501	56537	6.97e-07	69.4	7925.59	7925.59	7925.59	703	Rhizoctonia sp. isolate AH4 mitochondrion, complete genome	2047347	Ceratobasidium theobromae	1582974	unclassified	0
contig_300	HQ908656.1	84.41	975	141	11	423054	424019	1132	160	0	948	150.161	150.161	150.16	620072	Rhizoctonia solani isolate 4576 beta tubulin gene, partial sequence	456999	Ceratobasidium theobromae	1582974	Rhizoctonia solani	456999
contig_300	MN635279.1	82.44	951	156	9	423053	423993	4616	5565	0	821	150.161	150.161	150.16	620072	Ganoderma sp. TQC-2021a strain Zizhi S2 beta-tubulin gene, complete cds	2816325	Ceratobasidium theobromae	1582974	Rhizoctonia solani	456999
contig_300	XM_043327581.1	87.477	543	66	2	423478	424019	694	1235	3.06e-171	625	150.161	150.161	150.16	620072	Rhizoctonia solani Tubulin/FtsZ family, GTPase domain (RhiXN_07765), partial mRNA	456999	Ceratobasidium theobromae	1582974	Rhizoctonia solani	456999
contig_300	XM_024488809.1	85.11	544	77	4	423478	424019	821	1362	1.47e-149	553	150.161	150.161	150.16	620072	Postia placenta MAD-698-R-SB12 hypothetical protein (POSPLADRAFT_1181067), mRNA	670580	Ceratobasidium theobromae	1582974	Rhizoctonia solani	456999
contig_300	XM_008045809.1	84.559	544	80	3	423478	424019	772	1313	1.48e-144	536	150.161	150.161	150.16	620072	Trametes versicolor FP-101664 SS1 beta-tubulin 1 tubb1 (TRAVEDRAFT_24301), partial mRNA	717944	Ceratobasidium theobromae	1582974	Rhizoctonia solani	456999
contig_309	XM_043324462.1	73.516	1567	374	39	1916	3461	6608	5062	6.3e-152	556	190.828	190.828	190.83	34510	Rhizoctonia solani Retrovirus-related Pol polyprotein from transposon (RhiXN_04645), partial mRNA	456999	Ceratobasidium theobromae	1582974	Mangifera indica	29780
contig_309	XM_043323411.1	73.486	1569	371	43	1916	3461	6710	5164	2.93e-150	551	190.828	190.828	190.83	34510	Rhizoctonia solani Retrovirus-related Pol polyprotein from transposon (RhiXN_03594), partial mRNA	456999	Ceratobasidium theobromae	1582974	Mangifera indica	29780
contig_309	XM_043322264.1	73.202	1571	372	46	1916	3461	6662	5116	6.39e-142	523	190.828	190.828	190.83	34510	Rhizoctonia solani Retrovirus-related Pol polyprotein from transposon (RhiXN_02445), partial mRNA	456999	Ceratobasidium theobromae	1582974	Mangifera indica	29780
contig_309	XM_043320593.1	73.185	1570	371	45	1916	3461	6428	4885	2.3e-141	521	190.828	190.828	190.83	34510	Rhizoctonia solani Retrovirus-related Pol polyprotein from transposon (RhiXN_00774), partial mRNA	456999	Ceratobasidium theobromae	1582974	Mangifera indica	29780
contig_309	XM_043322732.1	72.669	1566	389	37	1916	3461	6710	5164	3.02e-130	484	190.828	190.828	190.83	34510	Rhizoctonia solani Retrovirus-related Pol polyprotein from transposon (RhiXN_02915), partial mRNA	456999	Ceratobasidium theobromae	1582974	Mangifera indica	29780
contig_312	XM_043329336.1	72.766	470	119	9	5549	6013	7013	6548	1.8800000000000002e-29	150	156.186	156.186	156.19	51972	Rhizoctonia solani Retrovirus-related Pol polyprotein from transposon (RhiXN_09520), partial mRNA	456999	Ceratobasidium theobromae	1582974	Humulus lupulus	3486
contig_312	XM_028554671.1	90.698	43	4	0	7303	7345	50175	50217	0.12	58.4	156.186	156.186	156.19	51972	PREDICTED: Dendronephthya gigantea uncharacterized LOC114533086 (LOC114533086), transcript variant X1, mRNA	151771	Ceratobasidium theobromae	1582974	Humulus lupulus	3486
contig_312	XM_028554681.1	90.698	43	4	0	7303	7345	49563	49605	0.12	58.4	156.186	156.186	156.19	51972	PREDICTED: Dendronephthya gigantea uncharacterized LOC114533086 (LOC114533086), transcript variant X3, mRNA	151771	Ceratobasidium theobromae	1582974	Humulus lupulus	3486
contig_312	XM_035426295.1	100	31	0	0	27592	27622	1112	1142	0.12	58.4	156.186	156.186	156.19	51972	PREDICTED: Anguilla anguilla uncharacterized LOC118231917 (LOC118231917), mRNA	7936	Ceratobasidium theobromae	1582974	Humulus lupulus	3486
contig_312	XM_028554677.1	90.698	43	4	0	7303	7345	49704	49746	0.12	58.4	156.186	156.186	156.19	51972	PREDICTED: Dendronephthya gigantea uncharacterized LOC114533086 (LOC114533086), transcript variant X2, mRNA	151771	Ceratobasidium theobromae	1582974	Humulus lupulus	3486
contig_315	XM_028624983.1	81.024	664	122	4	290705	291366	993	332	3.1399999999999996e-141	525	159.956	159.956	159.96	609926	Apiotrichum porosum UDP-glucose 6-dehydrogenase 1 (UGD1), partial mRNA	105984	Ceratobasidium theobromae	1582974	Rhizoctonia solani	456999
contig_315	XM_028624983.1	82.27	282	42	6	291415	291695	326	52	1.65e-54	237	159.956	159.956	159.96	609926	Apiotrichum porosum UDP-glucose 6-dehydrogenase 1 (UGD1), partial mRNA	105984	Ceratobasidium theobromae	1582974	Rhizoctonia solani	456999
contig_315	XM_003031033.2	80.775	671	121	7	290705	291371	1004	338	5.26e-139	518	159.956	159.956	159.96	609926	Schizophyllum commune H4-8 nucleotide sugar dehydrogenase (SCHCODRAFT_02628120), mRNA	578458	Ceratobasidium theobromae	1582974	Rhizoctonia solani	456999
contig_315	XM_024486801.1	80.179	671	123	9	290706	291371	998	333	8.87e-132	494	159.956	159.956	159.96	609926	Postia placenta MAD-698-R-SB12 hypothetical protein (POSPLADRAFT_1154041), partial mRNA	670580	Ceratobasidium theobromae	1582974	Rhizoctonia solani	456999
contig_315	AC277554.1	75.829	1055	202	41	435503	436527	36578	35547	1.48e-129	486	159.956	159.956	159.96	609926	Heterobasidion irregulare strain TC 32-1 clone FGHH301-B09, complete sequence	984962	Ceratobasidium theobromae	1582974	Rhizoctonia solani	456999
contig_315	AC277554.1	75.829	1055	202	41	435503	436527	36578	35547	1.48e-129	486	159.956	159.956	159.96	609926	Heterobasidion irregulare strain TC 32-1 clone FGHH301-B09, complete sequence	984962	Ceratobasidium theobromae	1582974	Rhizoctonia solani	456999
contig_315	KF233767.1	82.155	566	101	0	435696	436261	260	825	1.48e-129	486	159.956	159.956	159.96	609926	Ganoderma lucidum isolate 260125-1 ribosomal protein L4 (RPL4) mRNA, complete cds	5315	Ceratobasidium theobromae	1582974	Rhizoctonia solani	456999
contig_319	LR746571.1	81.579	494	83	7	230256	230747	251	738	3.72e-104	401	178.052	178.052	178.05	409995	Rhizoctonia solani genomic DNA containing Celullase (GH5) region, isolate RO-B2A5b_BraUrochloa_2013	456999	Ceratobasidium theobromae	1582974	Rhizoctonia solani	456999
contig_319	LR746569.1	81.579	494	83	7	230256	230747	251	738	3.72e-104	401	178.052	178.052	178.05	409995	Rhizoctonia solani genomic DNA containing Celullase (GH5) region, isolate RO-B1C4b_BraUrochloa_2013	456999	Ceratobasidium theobromae	1582974	Rhizoctonia solani	456999
contig_319	LR746567.1	81.579	494	83	7	230256	230747	251	738	3.72e-104	401	178.052	178.052	178.05	409995	Rhizoctonia solani genomic DNA containing Celullase (GH5) region, isolate RO-B1A7b_BraUrochloa_2013	456999	Ceratobasidium theobromae	1582974	Rhizoctonia solani	456999
contig_319	LR746558.1	81.377	494	84	7	230256	230747	251	738	1.73e-102	396	178.052	178.052	178.05	409995	Rhizoctonia solani genomic DNA containing Celullase (GH5) region, isolate OS6-C19a1_ColRice_2010	456999	Ceratobasidium theobromae	1582974	Rhizoctonia solani	456999
contig_319	LR746561.1	81.377	494	84	7	230256	230747	251	738	1.73e-102	396	178.052	178.052	178.05	409995	Rhizoctonia solani genomic DNA containing Celullase (GH5) region, isolate OS6-D27a2_ColRice_2010	456999	Ceratobasidium theobromae	1582974	Rhizoctonia solani	456999
contig_32	MW556305.1	90.625	96	8	1	821	915	105902	105997	5.7499999999999995e-24	126	5115.8	5115.8	5115.8	977	Rhizoctonia sp. isolate Cej3 mitochondrion, complete genome	2047347	Ceratobasidium theobromae	1582974	unclassified	0
contig_32	NC_065270.1	100	28	0	0	584	611	2658	2685	0.099	52.8	5115.8	5115.8	5115.8	977	Clematis delavayi voucher BJFC:Y.M. Shu sd686 chloroplast, complete genome	231645	Ceratobasidium theobromae	1582974	unclassified	0
contig_320	XM_043323411.1	73.48	1546	372	37	171110	172636	5164	6690	5.36e-149	549	147.769	147.769	147.77	175063	Rhizoctonia solani Retrovirus-related Pol polyprotein from transposon (RhiXN_03594), partial mRNA	456999	Ceratobasidium theobromae	1582974	Rhizoctonia solani	456999
contig_320	XM_043324462.1	73.728	1435	351	25	171110	172531	5062	6483	1.16e-145	538	147.769	147.769	147.77	175063	Rhizoctonia solani Retrovirus-related Pol polyprotein from transposon (RhiXN_04645), partial mRNA	456999	Ceratobasidium theobromae	1582974	Rhizoctonia solani	456999
contig_320	XM_043320593.1	73.644	1438	344	31	171110	172531	4885	6303	3.25e-141	523	147.769	147.769	147.77	175063	Rhizoctonia solani Retrovirus-related Pol polyprotein from transposon (RhiXN_00774), partial mRNA	456999	Ceratobasidium theobromae	1582974	Rhizoctonia solani	456999
contig_320	XM_009552887.1	72.812	1508	376	31	32054	33544	4347	2857	5.51e-129	483	147.769	147.769	147.77	175063	Heterobasidion irregulare TC 32-1 uncharacterized protein (HETIRDRAFT_53393), partial mRNA	747525	Ceratobasidium theobromae	1582974	Rhizoctonia solani	456999
contig_320	XM_043327515.1	84.223	431	68	0	17408	17838	2653	3083	4.3800000000000003e-110	420	147.769	147.769	147.77	175063	Rhizoctonia solani Fatty acid hydroxylase superfamily (RhiXN_07699), partial mRNA	456999	Ceratobasidium theobromae	1582974	Rhizoctonia solani	456999
contig_320	XM_043327515.1	83.721	172	28	0	17073	17244	2407	2578	8.150000000000001e-33	163	147.769	147.769	147.77	175063	Rhizoctonia solani Fatty acid hydroxylase superfamily (RhiXN_07699), partial mRNA	456999	Ceratobasidium theobromae	1582974	Rhizoctonia solani	456999
contig_321	XM_043326188.1	75.698	2436	559	27	299704	302121	6739	4319	0	1188	149.134	149.134	149.13	440843	Rhizoctonia solani DNA polymerase epsilon subunit 1 (RhiXN_06372), partial mRNA	456999	Ceratobasidium theobromae	1582974	Rhizoctonia solani	456999
contig_321	XM_043326520.1	87.067	549	69	2	58340	58887	666	119	1.01e-169	619	149.134	149.134	149.13	440843	Rhizoctonia solani ribosomal protein S5, N-terminal domain (RhiXN_06704), partial mRNA	456999	Ceratobasidium theobromae	1582974	Rhizoctonia solani	456999
contig_321	XM_009548880.1	82.117	548	95	3	58345	58891	731	186	1.4000000000000001e-123	466	149.134	149.134	149.13	440843	Heterobasidion irregulare TC 32-1 uncharacterized protein (HETIRDRAFT_384925), mRNA	747525	Ceratobasidium theobromae	1582974	Rhizoctonia solani	456999
contig_321	XM_012329594.1	81.434	544	99	2	58345	58887	652	110	6.550000000000001e-117	444	149.134	149.134	149.13	440843	Fibroporia radiculosa uncharacterized protein (FIBRA_07933), partial mRNA	599839	Ceratobasidium theobromae	1582974	Rhizoctonia solani	456999
contig_321	XM_067684631.1	81.468	545	97	4	58345	58887	652	110	6.550000000000001e-117	444	149.134	149.134	149.13	440843	Lentinus tigrinus ALCF2SS1-7 40S ribosomal protein uS5 (L226DRAFT_572002), partial mRNA	1328758	Ceratobasidium theobromae	1582974	Rhizoctonia solani	456999
contig_322	XM_043322715.1	73.681	1516	349	45	3149	4639	6750	5260	4.7699999999999996e-147	544	340.019	340.019	340.02	335264	Rhizoctonia solani Retrovirus-related Pol polyprotein from transposon (RhiXN_02898), partial mRNA	456999	Ceratobasidium theobromae	1582974	Homo sapiens	9606
contig_322	OM049544.1	91.975	324	16	7	332428	332746	153449	153131	1.38e-117	446	340.019	340.019	340.02	335264	Rhizoctonia sp. culture GS-6 mitochondrion, complete genome	2047347	Ceratobasidium theobromae	1582974	Homo sapiens	9606
contig_322	OM049544.1	100	35	0	0	332274	332308	153524	153490	0.005	65.8	340.019	340.019	340.02	335264	Rhizoctonia sp. culture GS-6 mitochondrion, complete genome	2047347	Ceratobasidium theobromae	1582974	Homo sapiens	9606
contig_322	OM049544.1	90.196	51	2	2	332428	332477	134918	134870	0.016	63.9	340.019	340.019	340.02	335264	Rhizoctonia sp. culture GS-6 mitochondrion, complete genome	2047347	Ceratobasidium theobromae	1582974	Homo sapiens	9606
contig_322	OM049544.1	97.222	36	0	1	332274	332308	135038	135003	0.21	60.2	340.019	340.019	340.02	335264	Rhizoctonia sp. culture GS-6 mitochondrion, complete genome	2047347	Ceratobasidium theobromae	1582974	Homo sapiens	9606
contig_322	OM049544.1	94.595	37	1	1	332273	332308	29890	29854	2.7	56.5	340.019	340.019	340.02	335264	Rhizoctonia sp. culture GS-6 mitochondrion, complete genome	2047347	Ceratobasidium theobromae	1582974	Homo sapiens	9606
contig_322	OM049771.1	89.231	325	23	9	332428	332746	42669	42351	1.41e-102	396	340.019	340.019	340.02	335264	Rhizoctonia sp. isolate AH4 mitochondrion, complete genome	2047347	Ceratobasidium theobromae	1582974	Homo sapiens	9606
contig_322	OM049771.1	97.143	35	1	0	332274	332308	42744	42710	0.21	60.2	340.019	340.019	340.02	335264	Rhizoctonia sp. isolate AH4 mitochondrion, complete genome	2047347	Ceratobasidium theobromae	1582974	Homo sapiens	9606
contig_322	OM049771.1	100	28	0	0	334485	334512	23034	23061	35	52.8	340.019	340.019	340.02	335264	Rhizoctonia sp. isolate AH4 mitochondrion, complete genome	2047347	Ceratobasidium theobromae	1582974	Homo sapiens	9606
contig_322	OM049771.1	100	28	0	0	334485	334512	40565	40538	35	52.8	340.019	340.019	340.02	335264	Rhizoctonia sp. isolate AH4 mitochondrion, complete genome	2047347	Ceratobasidium theobromae	1582974	Homo sapiens	9606
contig_322	OM049771.1	100	28	0	0	334485	334512	47415	47388	35	52.8	340.019	340.019	340.02	335264	Rhizoctonia sp. isolate AH4 mitochondrion, complete genome	2047347	Ceratobasidium theobromae	1582974	Homo sapiens	9606
contig_322	OM049771.1	100	28	0	0	334485	334512	48982	48955	35	52.8	340.019	340.019	340.02	335264	Rhizoctonia sp. isolate AH4 mitochondrion, complete genome	2047347	Ceratobasidium theobromae	1582974	Homo sapiens	9606
contig_322	OM049771.1	100	28	0	0	334485	334512	58229	58202	35	52.8	340.019	340.019	340.02	335264	Rhizoctonia sp. isolate AH4 mitochondrion, complete genome	2047347	Ceratobasidium theobromae	1582974	Homo sapiens	9606
contig_322	OM049771.1	100	28	0	0	334485	334512	83768	83741	35	52.8	340.019	340.019	340.02	335264	Rhizoctonia sp. isolate AH4 mitochondrion, complete genome	2047347	Ceratobasidium theobromae	1582974	Homo sapiens	9606
contig_322	OM049771.1	100	28	0	0	334485	334512	104697	104724	35	52.8	340.019	340.019	340.02	335264	Rhizoctonia sp. isolate AH4 mitochondrion, complete genome	2047347	Ceratobasidium theobromae	1582974	Homo sapiens	9606
contig_322	OM049771.1	100	28	0	0	334485	334512	117720	117747	35	52.8	340.019	340.019	340.02	335264	Rhizoctonia sp. isolate AH4 mitochondrion, complete genome	2047347	Ceratobasidium theobromae	1582974	Homo sapiens	9606
contig_322	NC_021436.1	89.408	321	23	9	332431	332746	147848	147534	5.09e-102	394	340.019	340.019	340.02	335264	Rhizoctonia solani strain AG3 Rhs1AP mitochondrion, complete genome	456999	Ceratobasidium theobromae	1582974	Homo sapiens	9606
contig_322	NC_021436.1	80.18	111	6	8	332211	332307	211401	211293	0.00035	69.4	340.019	340.019	340.02	335264	Rhizoctonia solani strain AG3 Rhs1AP mitochondrion, complete genome	456999	Ceratobasidium theobromae	1582974	Homo sapiens	9606
contig_322	NC_021436.1	92.683	41	3	0	332424	332464	210944	210904	0.21	60.2	340.019	340.019	340.02	335264	Rhizoctonia solani strain AG3 Rhs1AP mitochondrion, complete genome	456999	Ceratobasidium theobromae	1582974	Homo sapiens	9606
contig_322	NC_021436.1	80.723	83	6	5	332226	332308	148161	148089	2.7	56.5	340.019	340.019	340.02	335264	Rhizoctonia solani strain AG3 Rhs1AP mitochondrion, complete genome	456999	Ceratobasidium theobromae	1582974	Homo sapiens	9606
contig_322	MW995475.1	89.028	319	29	5	332431	332746	69587	69272	6.58e-101	390	340.019	340.019	340.02	335264	Rhizoctonia solani strain AG1-IB mitochondrion, complete genome	456999	Ceratobasidium theobromae	1582974	Homo sapiens	9606
contig_322	MW995475.1	97.368	38	0	1	329642	329679	129119	129155	0.016	63.9	340.019	340.019	340.02	335264	Rhizoctonia solani strain AG1-IB mitochondrion, complete genome	456999	Ceratobasidium theobromae	1582974	Homo sapiens	9606
contig_322	MW995475.1	94.737	38	1	1	329642	329679	142864	142900	0.76	58.4	340.019	340.019	340.02	335264	Rhizoctonia solani strain AG1-IB mitochondrion, complete genome	456999	Ceratobasidium theobromae	1582974	Homo sapiens	9606
contig_323	AF482690.1	75.654	4740	1070	67	540864	545553	141	4846	0	2283	151.512	151.512	151.51	1100980	Thanatephorus cucumeris arom polypeptide gene, complete cds	107832	Ceratobasidium theobromae	1582974	Rhizoctonia solani	456999
contig_323	AF482690.1	75.654	4740	1070	67	540864	545553	141	4846	0	2283	151.512	151.512	151.51	1100980	Thanatephorus cucumeris arom polypeptide gene, complete cds	107832	Ceratobasidium theobromae	1582974	Rhizoctonia solani	456999
contig_323	XM_067675211.1	75.344	1671	364	43	552370	554004	3350	1692	0	760	151.512	151.512	151.51	1100980	Lentinus tigrinus ALCF2SS1-7 1,3-beta-glucan synthase (L226DRAFT_454902), partial mRNA	1328758	Ceratobasidium theobromae	1582974	Rhizoctonia solani	456999
contig_323	XM_007361040.1	75.469	1492	326	30	552355	553817	3365	1885	0	691	151.512	151.512	151.51	1100980	Dichomitus squalens LYAD-421 SS1 1,3-beta-glucan synthase (DICSQDRAFT_49951), partial mRNA	732165	Ceratobasidium theobromae	1582974	Rhizoctonia solani	456999
contig_323	XM_048024157.1	74.551	1670	367	44	552376	554004	3338	1686	0	676	151.512	151.512	151.51	1100980	Epithele typhae 1,3-beta-glucan synthase (BXZ73DRAFT_86320), partial mRNA	378194	Ceratobasidium theobromae	1582974	Rhizoctonia solani	456999
contig_323	XM_043325583.1	84.168	619	95	1	518918	519533	1	619	1.19e-162	597	151.512	151.512	151.51	1100980	Rhizoctonia solani beta-1,4-D-glucan cellobiohydrolase (RhiXN_05767), partial mRNA	456999	Ceratobasidium theobromae	1582974	Rhizoctonia solani	456999
contig_323	XM_043325583.1	82.482	685	116	4	1010198	1010880	649	1331	1.19e-162	597	151.512	151.512	151.51	1100980	Rhizoctonia solani beta-1,4-D-glucan cellobiohydrolase (RhiXN_05767), partial mRNA	456999	Ceratobasidium theobromae	1582974	Rhizoctonia solani	456999
contig_323	XM_043325583.1	82.31	684	119	2	934095	934777	649	1331	5.52e-161	592	151.512	151.512	151.51	1100980	Rhizoctonia solani beta-1,4-D-glucan cellobiohydrolase (RhiXN_05767), partial mRNA	456999	Ceratobasidium theobromae	1582974	Rhizoctonia solani	456999
contig_323	XM_043325583.1	81.172	717	131	4	592178	592892	1331	617	2e-155	573	151.512	151.512	151.51	1100980	Rhizoctonia solani beta-1,4-D-glucan cellobiohydrolase (RhiXN_05767), partial mRNA	456999	Ceratobasidium theobromae	1582974	Rhizoctonia solani	456999
contig_323	XM_043325583.1	81.33	707	128	4	519615	520319	649	1353	7.19e-155	571	151.512	151.512	151.51	1100980	Rhizoctonia solani beta-1,4-D-glucan cellobiohydrolase (RhiXN_05767), partial mRNA	456999	Ceratobasidium theobromae	1582974	Rhizoctonia solani	456999
contig_324	XM_043324705.1	85.881	2054	290	0	62643	64696	3625	5678	0	2187	149.029	149.029	149.03	348203	Rhizoctonia solani pre-mRNA-processing-splicing factor 8 (RhiXN_04889), partial mRNA	456999	Ceratobasidium theobromae	1582974	Rhizoctonia solani	456999
contig_324	XM_043324705.1	81.366	322	58	2	65470	65790	6353	6673	5.59e-62	261	149.029	149.029	149.03	348203	Rhizoctonia solani pre-mRNA-processing-splicing factor 8 (RhiXN_04889), partial mRNA	456999	Ceratobasidium theobromae	1582974	Rhizoctonia solani	456999
contig_324	XM_043324705.1	82.867	286	49	0	61593	61878	2677	2962	7.229999999999999e-61	257	149.029	149.029	149.03	348203	Rhizoctonia solani pre-mRNA-processing-splicing factor 8 (RhiXN_04889), partial mRNA	456999	Ceratobasidium theobromae	1582974	Rhizoctonia solani	456999
contig_324	XM_043324705.1	85.593	118	17	0	61404	61521	2549	2666	7.650000000000001e-21	124	149.029	149.029	149.03	348203	Rhizoctonia solani pre-mRNA-processing-splicing factor 8 (RhiXN_04889), partial mRNA	456999	Ceratobasidium theobromae	1582974	Rhizoctonia solani	456999
contig_324	XM_048020365.1	82.617	2048	354	2	62643	64689	3799	5845	0	1808	149.029	149.029	149.03	348203	Epithele typhae pre-mRNA-processing-splicing factor (BXZ73DRAFT_50035), partial mRNA	378194	Ceratobasidium theobromae	1582974	Rhizoctonia solani	456999
contig_324	XM_067686203.1	82.533	2061	350	9	62643	64698	3815	5870	0	1803	149.029	149.029	149.03	348203	Lentinus tigrinus ALCF2SS1-7 pre-mRNA-processing-splicing factor (L226DRAFT_610755), mRNA	1328758	Ceratobasidium theobromae	1582974	Rhizoctonia solani	456999
contig_324	XM_048039912.1	82.534	2044	351	6	62649	64689	3736	5776	0	1792	149.029	149.029	149.03	348203	Antrodia serialis pre-mRNA-processing-splicing factor (B0H18DRAFT_868020), partial mRNA	139415	Ceratobasidium theobromae	1582974	Rhizoctonia solani	456999
contig_324	XM_007380053.1	82.272	2042	358	4	62642	64681	3781	5820	0	1762	149.029	149.029	149.03	348203	Punctularia strigosozonata HHB-11173 SS5 pre-mRNA-processing-splicing factor (PUNSTDRAFT_81827), mRNA	741275	Ceratobasidium theobromae	1582974	Rhizoctonia solani	456999
contig_326	XM_043328152.1	79.1	311	57	6	143430	143736	1081	1387	3.2899999999999997e-46	207	200.472	200.472	200.47	155325	Rhizoctonia solani uncharacterized protein (RhiXN_08336), partial mRNA	456999	Ceratobasidium theobromae	1582974	Rhizoctonia solani	456999
contig_326	MW556305.1	92.437	119	9	0	154729	154847	136936	136818	4.32e-35	171	200.472	200.472	200.47	155325	Rhizoctonia sp. isolate Cej3 mitochondrion, complete genome	2047347	Ceratobasidium theobromae	1582974	Rhizoctonia solani	456999
contig_326	XM_007774602.1	73.935	399	73	25	61657	62047	639	1014	2.0399999999999998e-23	132	200.472	200.472	200.47	155325	Coniophora puteana RWD-64-598 SS2 uncharacterized protein (CONPUDRAFT_139306), mRNA	741705	Ceratobasidium theobromae	1582974	Rhizoctonia solani	456999
contig_326	OM062613.1	93.976	83	5	0	154929	155011	120000	119918	9.49e-22	126	200.472	200.472	200.47	155325	Rhizoctonia sp. AG-Fa isolate AH2 mitochondrion, complete genome	935292	Ceratobasidium theobromae	1582974	Rhizoctonia solani	456999
contig_326	XM_016436794.1	83.193	119	20	0	117536	117654	1139	1021	9.56e-17	110	200.472	200.472	200.47	155325	Kalmanozyma brasiliensis GHG001 Fatty acid hydroxylase (PSEUBRA_003719), partial mRNA	1365824	Ceratobasidium theobromae	1582974	Rhizoctonia solani	456999
contig_327	XM_043330164.1	79.93	573	104	10	468527	469092	613	45	8.17e-107	411	149.993	149.993	149.99	542669	Rhizoctonia solani beta-1,4-D-glucan cellobiohydrolase (RhiXN_10348), partial mRNA	456999	Ceratobasidium theobromae	1582974	Rhizoctonia solani	456999
contig_327	XM_043330164.1	79.93	573	104	10	451456	452021	45	613	8.17e-107	411	149.993	149.993	149.99	542669	Rhizoctonia solani beta-1,4-D-glucan cellobiohydrolase (RhiXN_10348), partial mRNA	456999	Ceratobasidium theobromae	1582974	Rhizoctonia solani	456999
contig_327	XM_043330164.1	76.006	721	144	26	467772	468480	1314	611	2.34e-87	346	149.993	149.993	149.99	542669	Rhizoctonia solani beta-1,4-D-glucan cellobiohydrolase (RhiXN_10348), partial mRNA	456999	Ceratobasidium theobromae	1582974	Rhizoctonia solani	456999
contig_327	XM_043330164.1	76.006	721	144	26	452068	452776	611	1314	2.34e-87	346	149.993	149.993	149.99	542669	Rhizoctonia solani beta-1,4-D-glucan cellobiohydrolase (RhiXN_10348), partial mRNA	456999	Ceratobasidium theobromae	1582974	Rhizoctonia solani	456999
contig_327	XM_043330161.1	79.93	573	104	10	468527	469092	613	45	8.17e-107	411	149.993	149.993	149.99	542669	Rhizoctonia solani beta-1,4-D-glucan cellobiohydrolase (RhiXN_10345), partial mRNA	456999	Ceratobasidium theobromae	1582974	Rhizoctonia solani	456999
contig_327	XM_043330161.1	79.93	573	104	10	451456	452021	45	613	8.17e-107	411	149.993	149.993	149.99	542669	Rhizoctonia solani beta-1,4-D-glucan cellobiohydrolase (RhiXN_10345), partial mRNA	456999	Ceratobasidium theobromae	1582974	Rhizoctonia solani	456999
contig_327	XM_043330161.1	76.267	750	153	23	467742	468480	1346	611	2.98e-96	375	149.993	149.993	149.99	542669	Rhizoctonia solani beta-1,4-D-glucan cellobiohydrolase (RhiXN_10345), partial mRNA	456999	Ceratobasidium theobromae	1582974	Rhizoctonia solani	456999
contig_327	XM_043330161.1	76.267	750	153	23	452068	452806	611	1346	2.98e-96	375	149.993	149.993	149.99	542669	Rhizoctonia solani beta-1,4-D-glucan cellobiohydrolase (RhiXN_10345), partial mRNA	456999	Ceratobasidium theobromae	1582974	Rhizoctonia solani	456999
contig_327	XM_043323420.1	78.664	614	129	2	468527	469139	841	229	1.06e-105	407	149.993	149.993	149.99	542669	Rhizoctonia solani beta-1,4-D-glucan cellobiohydrolase (RhiXN_03603), partial mRNA	456999	Ceratobasidium theobromae	1582974	Rhizoctonia solani	456999
contig_327	XM_043323420.1	78.664	614	129	2	451409	452021	229	841	1.06e-105	407	149.993	149.993	149.99	542669	Rhizoctonia solani beta-1,4-D-glucan cellobiohydrolase (RhiXN_03603), partial mRNA	456999	Ceratobasidium theobromae	1582974	Rhizoctonia solani	456999
contig_327	XM_060265338.1	75	876	209	8	198281	199151	1031	161	2.29e-102	396	149.993	149.993	149.99	542669	Malassezia japonica actin (ACT1), partial mRNA	223818	Ceratobasidium theobromae	1582974	Rhizoctonia solani	456999
contig_327	JX560506.1	79.713	557	97	11	468396	468944	549	1	3.83e-100	388	149.993	149.993	149.99	542669	Uncultured soil fungus clone C43 cellobiohydrolase I (cbhI) gene, partial cds	175245	Ceratobasidium theobromae	1582974	Rhizoctonia solani	456999
contig_327	JX560506.1	79.713	557	97	11	451604	452152	1	549	3.83e-100	388	149.993	149.993	149.99	542669	Uncultured soil fungus clone C43 cellobiohydrolase I (cbhI) gene, partial cds	175245	Ceratobasidium theobromae	1582974	Rhizoctonia solani	456999
contig_328	XM_001886279.1	87.5	120	15	0	63642	63761	298	417	1.12e-25	139	287.936	287.936	287.94	142684	Laccaria bicolor S238N-H82 glycogen phosphorylase (LACBIDRAFT_307719), partial mRNA	486041	Ceratobasidium theobromae	1582974	Gossypium arboreum	29729
contig_328	XM_060600377.1	80.519	154	24	4	64332	64482	1029	1179	6.79e-18	113	287.936	287.936	287.94	142684	Cutaneotrichosporon cavernicola uncharacterized protein (GPH1), partial mRNA	279322	Ceratobasidium theobromae	1582974	Gossypium arboreum	29729
contig_328	XM_007386815.1	79.355	155	18	13	64332	64479	861	1008	6.83e-13	97.1	287.936	287.936	287.94	142684	Punctularia strigosozonata HHB-11173 SS5 glycosyltransferase family 35 protein (PUNSTDRAFT_137181), partial mRNA	741275	Ceratobasidium theobromae	1582974	Gossypium arboreum	29729
contig_328	XM_062773520.1	85.393	89	11	2	64395	64482	1154	1241	3.18e-11	91.6	287.936	287.936	287.94	142684	Vanrija pseudolonga Glycogen phosphorylase 1 (glpV), mRNA	143232	Ceratobasidium theobromae	1582974	Gossypium arboreum	29729
contig_328	AP012337.1	87.838	74	7	2	64676	64748	2594079	2594007	1.48e-09	86.1	287.936	287.936	287.94	142684	Caldilinea aerophila DSM 14535 = NBRC 104270 DNA, complete genome	926550	Ceratobasidium theobromae	1582974	Gossypium arboreum	29729
contig_328	AP012337.1	87.838	74	7	2	64676	64748	2594079	2594007	1.48e-09	86.1	287.936	287.936	287.94	142684	Caldilinea aerophila DSM 14535 = NBRC 104270 DNA, complete genome	926550	Ceratobasidium theobromae	1582974	Gossypium arboreum	29729
contig_329	XM_043329451.1	73.313	1645	395	33	542175	543803	1854	238	4.37e-153	566	151.111	151.111	151.11	1439533	Rhizoctonia solani unc-like protein (RhiXN_09635), partial mRNA	456999	Ceratobasidium theobromae	1582974	Rhizoctonia solani	456999
contig_329	XM_043329495.1	82.863	531	88	3	571593	572121	606	1135	2.73e-125	473	151.111	151.111	151.11	1439533	Rhizoctonia solani calnexin (RhiXN_09679), partial mRNA	456999	Ceratobasidium theobromae	1582974	Rhizoctonia solani	456999
contig_329	XM_043329495.1	89.831	118	12	0	571422	571539	485	602	1.45e-28	152	151.111	151.111	151.11	1439533	Rhizoctonia solani calnexin (RhiXN_09679), partial mRNA	456999	Ceratobasidium theobromae	1582974	Rhizoctonia solani	456999
contig_329	XM_043329651.1	78.939	660	121	13	997497	998153	1024	1668	4.63e-113	433	151.111	151.111	151.11	1439533	Rhizoctonia solani phosphatase regulatory subunit domain-containing protein (RhiXN_09835), partial mRNA	456999	Ceratobasidium theobromae	1582974	Rhizoctonia solani	456999
contig_329	XM_043329508.1	81.8	489	89	0	593104	593592	1916	2404	2.1699999999999998e-106	411	151.111	151.111	151.11	1439533	Rhizoctonia solani Elongation factor Tu GTP binding domain (RhiXN_09692), partial mRNA	456999	Ceratobasidium theobromae	1582974	Rhizoctonia solani	456999
contig_329	XM_043329508.1	85.47	117	17	0	594177	594293	2815	2931	1.14e-19	122	151.111	151.111	151.11	1439533	Rhizoctonia solani Elongation factor Tu GTP binding domain (RhiXN_09692), partial mRNA	456999	Ceratobasidium theobromae	1582974	Rhizoctonia solani	456999
contig_329	XM_016417740.1	78.304	507	108	2	819781	820286	2633	2128	8.0799999999999965e-81	326	151.111	151.111	151.11	1439533	Rhodotorula toruloides NP11 ATP-dependent rna helicase dhx8 (RHTO_04072), partial mRNA	1130832	Ceratobasidium theobromae	1582974	Rhizoctonia solani	456999
contig_33	NC_021436.1	96.226	159	4	2	508	664	144869	145027	3.91e-64	259	5353.08	5353.08	5353.08	712	Rhizoctonia solani strain AG3 Rhs1AP mitochondrion, complete genome	456999	Ceratobasidium theobromae	1582974	unclassified	0
contig_33	OM062613.1	100	103	0	0	505	607	97179	97281	1.45e-43	191	5353.08	5353.08	5353.08	712	Rhizoctonia sp. AG-Fa isolate AH2 mitochondrion, complete genome	935292	Ceratobasidium theobromae	1582974	unclassified	0
contig_33	MW995475.1	100	102	0	0	506	607	65427	65528	5.199999999999999e-43	189	5353.08	5353.08	5353.08	712	Rhizoctonia solani strain AG1-IB mitochondrion, complete genome	456999	Ceratobasidium theobromae	1582974	unclassified	0
contig_33	HF546977.1	100	102	0	0	506	607	121698	121799	5.199999999999999e-43	189	5353.08	5353.08	5353.08	712	Rhizoctonia solani strain AG-1 IB complete mitochondrial genome, isolate 7/3/14	1108050	Ceratobasidium theobromae	1582974	unclassified	0
contig_33	MW556305.1	99.029	103	1	0	505	607	105995	106097	6.73e-42	185	5353.08	5353.08	5353.08	712	Rhizoctonia sp. isolate Cej3 mitochondrion, complete genome	2047347	Ceratobasidium theobromae	1582974	unclassified	0
contig_330	XM_043323411.1	73.286	1546	375	37	625	2151	6690	5164	5.8200000000000004e-145	532	144.411	144.411	144.41	18927	Rhizoctonia solani Retrovirus-related Pol polyprotein from transposon (RhiXN_03594), partial mRNA	456999	Ceratobasidium theobromae	1582974	Gossypium hirsutum	3635
contig_330	XM_043324462.1	72.868	1618	403	35	625	2224	6588	4989	3.5e-142	523	144.411	144.411	144.41	18927	Rhizoctonia solani Retrovirus-related Pol polyprotein from transposon (RhiXN_04645), partial mRNA	456999	Ceratobasidium theobromae	1582974	Gossypium hirsutum	3635
contig_330	XM_043320593.1	72.795	1621	396	41	625	2224	6408	4812	9.809999999999999e-138	508	144.411	144.411	144.41	18927	Rhizoctonia solani Retrovirus-related Pol polyprotein from transposon (RhiXN_00774), partial mRNA	456999	Ceratobasidium theobromae	1582974	Gossypium hirsutum	3635
contig_330	XM_043322264.1	72.503	1622	402	42	625	2224	6642	5043	1.6500000000000001e-130	484	144.411	144.411	144.41	18927	Rhizoctonia solani Retrovirus-related Pol polyprotein from transposon (RhiXN_02445), partial mRNA	456999	Ceratobasidium theobromae	1582974	Gossypium hirsutum	3635
contig_330	XM_043322732.1	72.399	1605	409	33	625	2212	6690	5103	7.690000000000001e-129	479	144.411	144.411	144.41	18927	Rhizoctonia solani Retrovirus-related Pol polyprotein from transposon (RhiXN_02915), partial mRNA	456999	Ceratobasidium theobromae	1582974	Gossypium hirsutum	3635
contig_331	XM_015378807.1	93.023	43	3	0	6394	6436	2420	2378	0.007	63.9	143.21	143.21	143.21	136984	PREDICTED: Cyprinodon variegatus eosinophil peroxidase-like (LOC107087299), mRNA	28743	Ceratobasidium theobromae	1582974	Rhizoctonia solani	456999
contig_331	XM_038052333.1	97.143	35	1	0	6392	6426	6766	6732	0.086	60.2	143.21	143.21	143.21	136984	PREDICTED: Hermetia illucens collagen alpha-1(I) chain-like (LOC119649925), transcript variant X6, mRNA	343691	Ceratobasidium theobromae	1582974	Rhizoctonia solani	456999
contig_331	XM_038052345.1	97.143	35	1	0	6392	6426	5632	5598	0.086	60.2	143.21	143.21	143.21	136984	PREDICTED: Hermetia illucens collagen alpha-1(I) chain-like (LOC119649925), transcript variant X18, mRNA	343691	Ceratobasidium theobromae	1582974	Rhizoctonia solani	456999
contig_331	XM_038052340.1	97.143	35	1	0	6392	6426	6268	6234	0.086	60.2	143.21	143.21	143.21	136984	PREDICTED: Hermetia illucens collagen alpha-1(I) chain-like (LOC119649925), transcript variant X13, mRNA	343691	Ceratobasidium theobromae	1582974	Rhizoctonia solani	456999
contig_331	XM_038052331.1	97.143	35	1	0	6392	6426	6784	6750	0.086	60.2	143.21	143.21	143.21	136984	PREDICTED: Hermetia illucens collagen alpha-1(I) chain-like (LOC119649925), transcript variant X4, mRNA	343691	Ceratobasidium theobromae	1582974	Rhizoctonia solani	456999
contig_332	XM_007870442.1	77.107	712	155	7	141775	142482	707	1414	1.6999999999999998e-105	405	158.686	158.686	158.69	242800	Gloeophyllum trabeum ATCC 11539 chaperonin GroL (GLOTRDRAFT_79500), mRNA	670483	Ceratobasidium theobromae	1582974	Rhizoctonia solani	456999
contig_332	XM_053088330.1	76.867	683	146	10	141776	142452	655	1331	1.33e-96	375	158.686	158.686	158.69	242800	Dioszegia hungarica chaperonin Cpn60/TCP-1 family (MKK02DRAFT_31567), partial mRNA	4972	Ceratobasidium theobromae	1582974	Rhizoctonia solani	456999
contig_332	XM_043327727.1	77.817	568	118	8	150487	151050	686	123	3.76e-87	344	158.686	158.686	158.69	242800	Rhizoctonia solani pectate lyase (RhiXN_07911), partial mRNA	456999	Ceratobasidium theobromae	1582974	Rhizoctonia solani	456999
contig_332	XM_018849964.1	74.789	710	169	10	141770	142473	662	1367	3.82e-77	311	158.686	158.686	158.69	242800	Isaria fumosorosea ARSEF 2679 heat shock protein 60 (Antigen HIS-62) (ISF_06360), partial mRNA	1081104	Ceratobasidium theobromae	1582974	Rhizoctonia solani	456999
contig_332	XM_043327752.1	78.512	363	75	3	162343	162705	624	265	2.36e-54	235	158.686	158.686	158.69	242800	Rhizoctonia solani phosphatase activator (RhiXN_07936), partial mRNA	456999	Ceratobasidium theobromae	1582974	Rhizoctonia solani	456999
contig_333	XM_007388062.1	74.545	385	94	4	23604	23986	445	827	7.79e-34	165	207.075	207.075	207.08	60158	Punctularia strigosozonata HHB-11173 SS5 acetylglutamate kinase ARG6 (PUNSTDRAFT_138376), partial mRNA	741275	Ceratobasidium theobromae	1582974	Rhizoctonia solani	456999
contig_333	XM_501025.3	74.779	226	55	2	23715	23939	526	750	2.23e-14	100	207.075	207.075	207.08	60158	Yarrowia lipolytica uncharacterized protein (YALI1_B22853g), partial mRNA	4952	Ceratobasidium theobromae	1582974	Rhizoctonia solani	456999
contig_333	XM_025742827.1	95.238	42	2	0	25370	25411	2168	2209	0.000226	67.6	207.075	207.075	207.08	60158	Tilletiopsis washingtonensis bifunctional acetylglutamate kinase/N-acetyl-gamma-glutamyl-phosphate reductase (FA09DRAFT_330994), mRNA	58919	Ceratobasidium theobromae	1582974	Rhizoctonia solani	456999
contig_333	OD152864.1	89.796	49	4	1	46622	46669	594	642	0.011	62.1	207.075	207.075	207.08	60158	1_Tps_b3v08	170557	Ceratobasidium theobromae	1582974	Rhizoctonia solani	456999
contig_333	OD152864.1	89.796	49	4	1	46622	46669	605	653	0.011	62.1	207.075	207.075	207.08	60158	1_Tps_b3v08	170557	Ceratobasidium theobromae	1582974	Rhizoctonia solani	456999
contig_333	OD152864.1	97.143	35	1	0	46622	46656	616	650	0.038	60.2	207.075	207.075	207.08	60158	1_Tps_b3v08	170557	Ceratobasidium theobromae	1582974	Rhizoctonia solani	456999
contig_333	OD152864.1	89.13	46	4	1	46625	46669	586	631	0.49	56.5	207.075	207.075	207.08	60158	1_Tps_b3v08	170557	Ceratobasidium theobromae	1582974	Rhizoctonia solani	456999
contig_333	OA571274.1	97.143	35	1	0	46622	46656	12188	12222	0.038	60.2	207.075	207.075	207.08	60158	1_Tdi_b3v08	61478	Ceratobasidium theobromae	1582974	Rhizoctonia solani	456999
contig_333	OA571274.1	89.13	46	4	1	46625	46669	12180	12225	0.49	56.5	207.075	207.075	207.08	60158	1_Tdi_b3v08	61478	Ceratobasidium theobromae	1582974	Rhizoctonia solani	456999
contig_334	OZ228774.1	94.595	37	1	1	14319	14354	4686884	4686848	0.22	56.5	152.614	152.614	152.61	27034	Spinus spinus genome assembly, chromosome: 25	160760	Ceratobasidium theobromae	1582974	Hevea brasiliensis	3981
contig_334	OZ228742.1	100	28	0	0	14319	14346	5314899	5314872	2.8	52.8	152.614	152.614	152.61	27034	Spinus spinus genome assembly, chromosome: 25	160760	Ceratobasidium theobromae	1582974	Hevea brasiliensis	3981
contig_335	XM_043328239.1	82.329	730	128	1	115607	116336	1600	872	1.55e-173	632	155.876	155.876	155.88	525584	Rhizoctonia solani prolyl-tRNA synthetase (RhiXN_08423), partial mRNA	456999	Ceratobasidium theobromae	1582974	Rhizoctonia solani	456999
contig_335	XM_069357284.1	78.914	939	187	11	209317	210250	45	977	7.219999999999999e-172	627	155.876	155.876	155.88	525584	Vanrija albida uncharacterized protein (Q8F55_008904), partial mRNA	181172	Ceratobasidium theobromae	1582974	Rhizoctonia solani	456999
contig_335	XM_067673210.1	77.215	948	204	9	209337	210278	171	1112	7.479999999999999e-147	544	155.876	155.876	155.88	525584	Lentinus tigrinus ALCF2SS1-7 ammonium transporter (L226DRAFT_245102), mRNA	1328758	Ceratobasidium theobromae	1582974	Rhizoctonia solani	456999
contig_335	XM_043328244.1	85.435	460	67	0	138301	138760	2721	2262	2.14e-127	479	155.876	155.876	155.88	525584	Rhizoctonia solani 3-hydroxy-3-methylglutaryl coenzyme A reductase, hydroxymethylglutaryl-CoA reductase (RhiXN_08428), partial mRNA	456999	Ceratobasidium theobromae	1582974	Rhizoctonia solani	456999
contig_335	XM_043328244.1	79.857	561	104	8	136645	137201	4035	3480	4.7599999999999993e-104	401	155.876	155.876	155.88	525584	Rhizoctonia solani 3-hydroxy-3-methylglutaryl coenzyme A reductase, hydroxymethylglutaryl-CoA reductase (RhiXN_08428), partial mRNA	456999	Ceratobasidium theobromae	1582974	Rhizoctonia solani	456999
contig_335	XM_047924113.1	79.815	540	101	8	479428	479963	377	912	1.33e-99	387	155.876	155.876	155.88	525584	Fomitopsis rosea endopeptidase (C8Q71DRAFT_765193), mRNA	34475	Ceratobasidium theobromae	1582974	Rhizoctonia solani	456999
contig_337	XM_043327730.1	74.372	199	43	7	17742	17936	586	780	3.23e-08	78.7	135.357	135.357	135.36	18659	Rhizoctonia solani Transposon Tf2-7 polyprotein (RhiXN_07914), partial mRNA	456999	Ceratobasidium theobromae	1582974	Pentapetalae	1437201
contig_337	XM_043330345.1	74.372	199	43	7	17742	17936	586	780	3.23e-08	78.7	135.357	135.357	135.36	18659	Rhizoctonia solani Transposon Tf2-7 polyprotein (RhiXN_10529), partial mRNA	456999	Ceratobasidium theobromae	1582974	Pentapetalae	1437201
contig_337	XM_043322266.1	74.372	199	43	7	17742	17936	586	780	3.23e-08	78.7	135.357	135.357	135.36	18659	Rhizoctonia solani Transposon Tf2-7 polyprotein (RhiXN_02447), partial mRNA	456999	Ceratobasidium theobromae	1582974	Pentapetalae	1437201
contig_337	XM_043326826.1	74.372	199	43	7	17742	17936	586	780	3.23e-08	78.7	135.357	135.357	135.36	18659	Rhizoctonia solani Transposon Tf2-7 polyprotein (RhiXN_07010), partial mRNA	456999	Ceratobasidium theobromae	1582974	Pentapetalae	1437201
contig_337	XM_043331875.1	73.604	197	48	4	17742	17936	586	780	1.5e-06	73.1	135.357	135.357	135.36	18659	Rhizoctonia solani Transposon Tf2-7 polyprotein (RhiXN_12060), partial mRNA	456999	Ceratobasidium theobromae	1582974	Pentapetalae	1437201
contig_338	XM_043331875.1	79.661	118	22	2	28498	28614	664	780	1.09e-09	84.2	110.064	110.064	110.06	29337	Rhizoctonia solani Transposon Tf2-7 polyprotein (RhiXN_12060), partial mRNA	456999	Ceratobasidium theobromae	1582974	Glycine subgen. Soja	1462606
contig_338	XM_043331875.1	71.377	276	75	4	22639	22912	586	859	3.06e-05	69.4	110.064	110.064	110.06	29337	Rhizoctonia solani Transposon Tf2-7 polyprotein (RhiXN_12060), partial mRNA	456999	Ceratobasidium theobromae	1582974	Glycine subgen. Soja	1462606
contig_338	XM_043327730.1	72.302	278	69	7	22639	22912	586	859	1.41e-08	80.5	110.064	110.064	110.06	29337	Rhizoctonia solani Transposon Tf2-7 polyprotein (RhiXN_07914), partial mRNA	456999	Ceratobasidium theobromae	1582974	Glycine subgen. Soja	1462606
contig_338	XM_043327730.1	75.796	157	36	2	28459	28614	625	780	5.09e-08	78.7	110.064	110.064	110.06	29337	Rhizoctonia solani Transposon Tf2-7 polyprotein (RhiXN_07914), partial mRNA	456999	Ceratobasidium theobromae	1582974	Glycine subgen. Soja	1462606
contig_338	XM_043330345.1	75.796	157	36	2	28459	28614	625	780	5.09e-08	78.7	110.064	110.064	110.06	29337	Rhizoctonia solani Transposon Tf2-7 polyprotein (RhiXN_10529), partial mRNA	456999	Ceratobasidium theobromae	1582974	Glycine subgen. Soja	1462606
contig_338	XM_043330345.1	71.942	278	70	7	22639	22912	586	859	6.58e-07	75	110.064	110.064	110.06	29337	Rhizoctonia solani Transposon Tf2-7 polyprotein (RhiXN_10529), partial mRNA	456999	Ceratobasidium theobromae	1582974	Glycine subgen. Soja	1462606
contig_338	XM_043331606.1	78.814	118	23	2	28498	28614	607	723	5.09e-08	78.7	110.064	110.064	110.06	29337	Rhizoctonia solani Retrotransposable element Tf2 protein (RhiXN_11791), partial mRNA	456999	Ceratobasidium theobromae	1582974	Glycine subgen. Soja	1462606
contig_338	XM_043331606.1	71.583	278	71	7	22639	22912	529	802	3.06e-05	69.4	110.064	110.064	110.06	29337	Rhizoctonia solani Retrotransposable element Tf2 protein (RhiXN_11791), partial mRNA	456999	Ceratobasidium theobromae	1582974	Glycine subgen. Soja	1462606
contig_338	XM_043322266.1	75.796	157	36	2	28459	28614	625	780	5.09e-08	78.7	110.064	110.064	110.06	29337	Rhizoctonia solani Transposon Tf2-7 polyprotein (RhiXN_02447), partial mRNA	456999	Ceratobasidium theobromae	1582974	Glycine subgen. Soja	1462606
contig_338	XM_043322266.1	71.942	278	70	7	22639	22912	586	859	6.58e-07	75	110.064	110.064	110.06	29337	Rhizoctonia solani Transposon Tf2-7 polyprotein (RhiXN_02447), partial mRNA	456999	Ceratobasidium theobromae	1582974	Glycine subgen. Soja	1462606
contig_339	XM_043328726.1	78.358	2107	403	40	244502	246577	367	2451	0	1315	149.766	149.766	149.77	480480	Rhizoctonia solani mitofusin 1 GTPase, involved in mitochondrila biogenesis (RhiXN_08910), partial mRNA	456999	Ceratobasidium theobromae	1582974	Rhizoctonia solani	456999
contig_339	XM_043328733.1	80.685	409	75	3	198830	199236	726	320	5.84e-78	315	149.766	149.766	149.77	480480	Rhizoctonia solani Fatty acid desaturase (RhiXN_08917), partial mRNA	456999	Ceratobasidium theobromae	1582974	Rhizoctonia solani	456999
contig_339	XM_007770073.1	78.469	418	85	5	194008	194422	1012	597	4.61e-64	268	149.766	149.766	149.77	480480	Coniophora puteana RWD-64-598 SS2 glycosyltransferase family 2 protein (CONPUDRAFT_56357), partial mRNA	741705	Ceratobasidium theobromae	1582974	Rhizoctonia solani	456999
contig_339	XM_043328754.1	80.162	247	45	4	312116	312360	719	475	6.18e-38	182	149.766	149.766	149.77	480480	Rhizoctonia solani Fungal specific transcription factor domain (RhiXN_08938), partial mRNA	456999	Ceratobasidium theobromae	1582974	Rhizoctonia solani	456999
contig_339	XM_066797396.1	93.204	103	7	0	191850	191952	417	315	4.8400000000000004e-29	152	149.766	149.766	149.77	480480	Phyllosticta citribraziliensis P-loop containing nucleoside triphosphate hydrolase protein (J3D65DRAFT_559164), partial mRNA	989973	Ceratobasidium theobromae	1582974	Rhizoctonia solani	456999
contig_34	OM049544.1	91.139	158	7	1	249	399	152822	152979	1.3e-48	207	5849.25	5849.25	5849.25	648	Rhizoctonia sp. culture GS-6 mitochondrion, complete genome	2047347	Ceratobasidium theobromae	1582974	Lactuca sativa	4236
contig_34	NC_021436.1	83.607	183	23	1	249	424	145060	145242	7.93e-36	165	5849.25	5849.25	5849.25	648	Rhizoctonia solani strain AG3 Rhs1AP mitochondrion, complete genome	456999	Ceratobasidium theobromae	1582974	Lactuca sativa	4236
contig_34	OM062613.1	81.111	180	23	4	249	419	98947	99124	2.24e-26	134	5849.25	5849.25	5849.25	648	Rhizoctonia sp. AG-Fa isolate AH2 mitochondrion, complete genome	935292	Ceratobasidium theobromae	1582974	Lactuca sativa	4236
contig_34	MW995474.1	81.366	161	23	1	269	422	90337	90177	1.35e-23	124	5849.25	5849.25	5849.25	648	Rhizoctonia solani strain AG1-IA mitochondrion, complete genome	456999	Ceratobasidium theobromae	1582974	Lactuca sativa	4236
contig_34	MW995476.1	81.646	158	22	1	269	419	69229	69386	1.35e-23	124	5849.25	5849.25	5849.25	648	Rhizoctonia solani strain AG1-IC mitochondrion, complete genome	456999	Ceratobasidium theobromae	1582974	Lactuca sativa	4236
contig_340	XM_043331932.1	80.698	487	94	0	245709	246195	777	1263	1.34e-97	379	148.891	148.891	148.89	314461	Rhizoctonia solani DNA-directed RNA polymerase III subunit C6 (RhiXN_12117), partial mRNA	456999	Ceratobasidium theobromae	1582974	Rhizoctonia solani	456999
contig_340	XM_043331932.1	83.673	245	40	0	246241	246485	1263	1507	3.96e-53	231	148.891	148.891	148.89	314461	Rhizoctonia solani DNA-directed RNA polymerase III subunit C6 (RhiXN_12117), partial mRNA	456999	Ceratobasidium theobromae	1582974	Rhizoctonia solani	456999
contig_340	XM_043331938.1	79.91	443	87	2	227918	228359	329	770	6.3499999999999995e-81	324	148.891	148.891	148.89	314461	Rhizoctonia solani dihydrolipoamide dehydrogenase (RhiXN_12123), partial mRNA	456999	Ceratobasidium theobromae	1582974	Rhizoctonia solani	456999
contig_340	XM_067677015.1	81.931	321	56	2	247297	247616	2115	2434	8.39e-65	270	148.891	148.891	148.89	314461	Lentinus tigrinus ALCF2SS1-7 beta and beta-prime subunits of DNA dependent RNA-polymerase (L226DRAFT_483521), mRNA	1328758	Ceratobasidium theobromae	1582974	Rhizoctonia solani	456999
contig_340	XM_066900449.1	76.359	423	90	9	247199	247616	2024	2441	3.08e-49	219	148.891	148.891	148.89	314461	Lipomyces chichibuensis uncharacterized protein (V1513DRAFT_484608), mRNA	1546026	Ceratobasidium theobromae	1582974	Rhizoctonia solani	456999
contig_340	AB919967.1	79.667	300	48	9	247223	247516	1945	2237	8.63e-45	204	148.891	148.891	148.89	314461	Trichosporon gracile gene for DNA-directed RNA polymerase, complete sequence, strain: JCM 10018	82516	Ceratobasidium theobromae	1582974	Rhizoctonia solani	456999
contig_340	AB919967.1	79.667	300	48	9	247223	247516	1945	2237	8.63e-45	204	148.891	148.891	148.89	314461	Trichosporon gracile gene for DNA-directed RNA polymerase, complete sequence, strain: JCM 10018	82516	Ceratobasidium theobromae	1582974	Rhizoctonia solani	456999
contig_341	XM_004347827.2	93.617	47	1	2	10334	10378	160	114	2.72e-05	69.4	187.78	187.78	187.78	26098	Capsaspora owczarzaki ATCC 30864 hypothetical protein partial mRNA	595528	Ceratobasidium theobromae	1582974	Homo sapiens	9606
contig_341	XM_056616295.1	97.436	39	1	0	10337	10375	803	841	9.79e-05	67.6	187.78	187.78	187.78	26098	Penicillium argentinense uncharacterized protein (N7532_003801), partial mRNA	1131581	Ceratobasidium theobromae	1582974	Homo sapiens	9606
contig_341	XM_022618790.1	87.931	58	3	4	10318	10373	254	309	0.000352	65.8	187.78	187.78	187.78	26098	Colletotrichum orchidophilum uncharacterized protein (CORC01_07152), partial mRNA	1209926	Ceratobasidium theobromae	1582974	Homo sapiens	9606
contig_341	AP023189.1	95.122	41	1	1	10334	10373	3636610	3636650	0.001	63.9	187.78	187.78	187.78	26098	Pseudomonas tohonis TUM18999 DNA, complete genome	2725477	Ceratobasidium theobromae	1582974	Homo sapiens	9606
contig_341	AP023189.1	95.122	41	1	1	10334	10373	3636610	3636650	0.001	63.9	187.78	187.78	187.78	26098	Pseudomonas tohonis TUM18999 DNA, complete genome	2725477	Ceratobasidium theobromae	1582974	Homo sapiens	9606
contig_341	XM_006695630.1	95.122	41	0	2	10334	10373	334	373	0.001	63.9	187.78	187.78	187.78	26098	Thermochaetoides thermophila DSM 1495 uncharacterized protein (CTHT_0053570), partial mRNA	759272	Ceratobasidium theobromae	1582974	Homo sapiens	9606
contig_342	XM_043327792.1	82.353	357	57	1	73385	73735	357	1	2.09e-75	305	157.475	157.475	157.48	285738	Rhizoctonia solani extracellular metalloproteinase MEP (RhiXN_07976), partial mRNA	456999	Ceratobasidium theobromae	1582974	Homo sapiens	9606
contig_342	XM_043327792.1	79.042	334	60	7	72136	72461	1568	1237	7.79e-50	220	157.475	157.475	157.48	285738	Rhizoctonia solani extracellular metalloproteinase MEP (RhiXN_07976), partial mRNA	456999	Ceratobasidium theobromae	1582974	Homo sapiens	9606
contig_342	XM_028622898.1	83.099	142	22	2	71586	71726	2091	1951	4.85e-22	128	157.475	157.475	157.48	285738	Apiotrichum porosum Fungalysin/Thermolysin Extracellular metalloproteinase 5 (MEP5), partial mRNA	105984	Ceratobasidium theobromae	1582974	Homo sapiens	9606
contig_342	XM_028622898.1	82.812	128	20	2	71313	71439	2331	2205	1.36e-17	113	157.475	157.475	157.48	285738	Apiotrichum porosum Fungalysin/Thermolysin Extracellular metalloproteinase 5 (MEP5), partial mRNA	105984	Ceratobasidium theobromae	1582974	Homo sapiens	9606
contig_342	XM_069349836.1	82.27	141	25	0	71586	71726	2118	1978	2.26e-20	122	157.475	157.475	157.48	285738	Vanrija albida uncharacterized protein (Q8F55_001203), partial mRNA	181172	Ceratobasidium theobromae	1582974	Homo sapiens	9606
contig_342	XM_062767213.1	94.667	75	4	0	71652	71726	2158	2084	1.05e-18	117	157.475	157.475	157.48	285738	Vanrija pseudolonga Extracellular metalloproteinase mep (mep), mRNA	143232	Ceratobasidium theobromae	1582974	Homo sapiens	9606
contig_342	XM_007774064.1	93.506	77	5	0	71641	71717	2318	2242	3.78e-18	115	157.475	157.475	157.48	285738	Coniophora puteana RWD-64-598 SS2 uncharacterized protein (CONPUDRAFT_92256), partial mRNA	741705	Ceratobasidium theobromae	1582974	Homo sapiens	9606
contig_343	XM_043331849.1	79.515	1030	206	4	297613	298638	2224	1196	0	728	156.572	156.572	156.57	325546	Rhizoctonia solani Serine/threonine-protein kinase (RhiXN_12034), partial mRNA	456999	Ceratobasidium theobromae	1582974	Rhizoctonia solani	456999
contig_343	XM_043331739.1	90.722	485	42	3	61814	62296	1577	1094	4.44e-177	643	156.572	156.572	156.57	325546	Rhizoctonia solani heat shock protein HSP70 family protein (RhiXN_11924), partial mRNA	456999	Ceratobasidium theobromae	1582974	Rhizoctonia solani	456999
contig_343	XM_043331739.1	87.192	203	26	0	61353	61555	1934	1732	4.0999999999999996e-53	231	156.572	156.572	156.57	325546	Rhizoctonia solani heat shock protein HSP70 family protein (RhiXN_11924), partial mRNA	456999	Ceratobasidium theobromae	1582974	Rhizoctonia solani	456999
contig_343	XM_043331739.1	86.928	153	20	0	61608	61760	1730	1578	2.5200000000000003e-35	172	156.572	156.572	156.57	325546	Rhizoctonia solani heat shock protein HSP70 family protein (RhiXN_11924), partial mRNA	456999	Ceratobasidium theobromae	1582974	Rhizoctonia solani	456999
contig_343	XM_043329049.1	79.636	879	173	6	123800	124675	1923	1048	4.47e-172	627	156.572	156.572	156.57	325546	Rhizoctonia solani ABC transporter transmembrane region (RhiXN_09233), partial mRNA	456999	Ceratobasidium theobromae	1582974	Rhizoctonia solani	456999
contig_343	XM_043329049.1	80.952	336	60	3	123285	123618	2865	2532	1.45e-62	263	156.572	156.572	156.57	325546	Rhizoctonia solani ABC transporter transmembrane region (RhiXN_09233), partial mRNA	456999	Ceratobasidium theobromae	1582974	Rhizoctonia solani	456999
contig_343	XM_043331769.1	82.927	656	105	6	115900	116552	1372	721	2.73e-159	584	156.572	156.572	156.57	325546	Rhizoctonia solani aconitate hydratase (RhiXN_11954), partial mRNA	456999	Ceratobasidium theobromae	1582974	Rhizoctonia solani	456999
contig_343	XM_568652.2	81.79	648	102	16	62354	62991	1210	569	1.3e-142	529	156.572	156.572	156.57	325546	Cryptococcus neoformans var. neoformans JEC21 hypothetical protein (CNN01680), partial mRNA	214684	Ceratobasidium theobromae	1582974	Rhizoctonia solani	456999
contig_344	XM_043327009.1	82.079	1222	219	0	829915	831136	1744	523	0	1044	158.487	158.487	158.49	1406793	Rhizoctonia solani heat shock protein HSP70 family protein (RhiXN_07193), partial mRNA	456999	Ceratobasidium theobromae	1582974	Rhizoctonia solani	456999
contig_344	XM_043327009.1	90.385	52	5	0	831712	831763	109	58	0.001	69.4	158.487	158.487	158.49	1406793	Rhizoctonia solani heat shock protein HSP70 family protein (RhiXN_07193), partial mRNA	456999	Ceratobasidium theobromae	1582974	Rhizoctonia solani	456999
contig_344	XM_043326985.1	81.436	1142	196	11	895759	896886	1181	42	0	920	158.487	158.487	158.49	1406793	Rhizoctonia solani importin subunit beta-2 (RhiXN_07169), partial mRNA	456999	Ceratobasidium theobromae	1582974	Rhizoctonia solani	456999
contig_344	XM_043326985.1	82.49	514	84	6	894288	894797	2444	1933	5.8100000000000004e-117	446	158.487	158.487	158.49	1406793	Rhizoctonia solani importin subunit beta-2 (RhiXN_07169), partial mRNA	456999	Ceratobasidium theobromae	1582974	Rhizoctonia solani	456999
contig_344	XM_043327101.1	78.637	1409	278	18	488837	490235	1424	29	0	913	158.487	158.487	158.49	1406793	Rhizoctonia solani anthranilate synthase (RhiXN_07285), partial mRNA	456999	Ceratobasidium theobromae	1582974	Rhizoctonia solani	456999
contig_344	XM_025954887.1	83.498	709	116	1	465296	466003	565	1273	0	660	158.487	158.487	158.49	1406793	PREDICTED: Panicum hallii polyubiquitin (LOC112888620), transcript variant X2, mRNA	206008	Ceratobasidium theobromae	1582974	Rhizoctonia solani	456999
contig_344	XM_025954887.1	83.618	702	112	3	465317	466017	130	829	2.46e-180	656	158.487	158.487	158.49	1406793	PREDICTED: Panicum hallii polyubiquitin (LOC112888620), transcript variant X2, mRNA	206008	Ceratobasidium theobromae	1582974	Rhizoctonia solani	456999
contig_344	XM_025954887.1	83.357	709	117	1	465296	466003	337	1045	8.869999999999999e-180	654	158.487	158.487	158.49	1406793	PREDICTED: Panicum hallii polyubiquitin (LOC112888620), transcript variant X2, mRNA	206008	Ceratobasidium theobromae	1582974	Rhizoctonia solani	456999
contig_344	XM_025954887.1	83.262	705	118	0	465296	466000	793	1497	4.12e-178	649	158.487	158.487	158.49	1406793	PREDICTED: Panicum hallii polyubiquitin (LOC112888620), transcript variant X2, mRNA	206008	Ceratobasidium theobromae	1582974	Rhizoctonia solani	456999
contig_344	XM_025954887.1	83.122	474	77	3	465545	466017	130	601	5.85e-112	429	158.487	158.487	158.49	1406793	PREDICTED: Panicum hallii polyubiquitin (LOC112888620), transcript variant X2, mRNA	206008	Ceratobasidium theobromae	1582974	Rhizoctonia solani	456999
contig_344	XM_025954887.1	82.927	246	39	3	465773	466017	130	373	1.3799999999999998e-48	219	158.487	158.487	158.49	1406793	PREDICTED: Panicum hallii polyubiquitin (LOC112888620), transcript variant X2, mRNA	206008	Ceratobasidium theobromae	1582974	Rhizoctonia solani	456999
contig_344	XM_025954887.1	83.691	233	37	1	464739	464971	337	568	1.3799999999999998e-48	219	158.487	158.487	158.49	1406793	PREDICTED: Panicum hallii polyubiquitin (LOC112888620), transcript variant X2, mRNA	206008	Ceratobasidium theobromae	1582974	Rhizoctonia solani	456999
contig_344	XM_025954887.1	83.691	233	37	1	464739	464971	565	796	1.3799999999999998e-48	219	158.487	158.487	158.49	1406793	PREDICTED: Panicum hallii polyubiquitin (LOC112888620), transcript variant X2, mRNA	206008	Ceratobasidium theobromae	1582974	Rhizoctonia solani	456999
contig_344	XM_025954887.1	83.691	233	37	1	464739	464971	793	1024	1.3799999999999998e-48	219	158.487	158.487	158.49	1406793	PREDICTED: Panicum hallii polyubiquitin (LOC112888620), transcript variant X2, mRNA	206008	Ceratobasidium theobromae	1582974	Rhizoctonia solani	456999
contig_344	XM_025954887.1	84.906	212	31	1	464760	464971	130	340	6.41e-47	213	158.487	158.487	158.49	1406793	PREDICTED: Panicum hallii polyubiquitin (LOC112888620), transcript variant X2, mRNA	206008	Ceratobasidium theobromae	1582974	Rhizoctonia solani	456999
contig_344	XM_025954886.1	83.498	709	116	1	465296	466003	565	1273	0	660	158.487	158.487	158.49	1406793	PREDICTED: Panicum hallii polyubiquitin (LOC112888620), transcript variant X1, mRNA	206008	Ceratobasidium theobromae	1582974	Rhizoctonia solani	456999
contig_344	XM_025954886.1	83.618	702	112	3	465317	466017	130	829	2.46e-180	656	158.487	158.487	158.49	1406793	PREDICTED: Panicum hallii polyubiquitin (LOC112888620), transcript variant X1, mRNA	206008	Ceratobasidium theobromae	1582974	Rhizoctonia solani	456999
contig_344	XM_025954886.1	83.357	709	117	1	465296	466003	337	1045	8.869999999999999e-180	654	158.487	158.487	158.49	1406793	PREDICTED: Panicum hallii polyubiquitin (LOC112888620), transcript variant X1, mRNA	206008	Ceratobasidium theobromae	1582974	Rhizoctonia solani	456999
contig_344	XM_025954886.1	83.404	705	117	0	465296	466000	1021	1725	8.869999999999999e-180	654	158.487	158.487	158.49	1406793	PREDICTED: Panicum hallii polyubiquitin (LOC112888620), transcript variant X1, mRNA	206008	Ceratobasidium theobromae	1582974	Rhizoctonia solani	456999
contig_344	XM_025954886.1	83.075	709	119	1	465296	466003	793	1501	1.92e-176	643	158.487	158.487	158.49	1406793	PREDICTED: Panicum hallii polyubiquitin (LOC112888620), transcript variant X1, mRNA	206008	Ceratobasidium theobromae	1582974	Rhizoctonia solani	456999
contig_344	XM_025954886.1	83.122	474	77	3	465545	466017	130	601	5.85e-112	429	158.487	158.487	158.49	1406793	PREDICTED: Panicum hallii polyubiquitin (LOC112888620), transcript variant X1, mRNA	206008	Ceratobasidium theobromae	1582974	Rhizoctonia solani	456999
contig_344	XM_025954886.1	82.927	246	39	3	465773	466017	130	373	1.3799999999999998e-48	219	158.487	158.487	158.49	1406793	PREDICTED: Panicum hallii polyubiquitin (LOC112888620), transcript variant X1, mRNA	206008	Ceratobasidium theobromae	1582974	Rhizoctonia solani	456999
contig_344	XM_025954886.1	83.691	233	37	1	464739	464971	337	568	1.3799999999999998e-48	219	158.487	158.487	158.49	1406793	PREDICTED: Panicum hallii polyubiquitin (LOC112888620), transcript variant X1, mRNA	206008	Ceratobasidium theobromae	1582974	Rhizoctonia solani	456999
contig_344	XM_025954886.1	83.691	233	37	1	464739	464971	565	796	1.3799999999999998e-48	219	158.487	158.487	158.49	1406793	PREDICTED: Panicum hallii polyubiquitin (LOC112888620), transcript variant X1, mRNA	206008	Ceratobasidium theobromae	1582974	Rhizoctonia solani	456999
contig_344	XM_025954886.1	83.691	233	37	1	464739	464971	793	1024	1.3799999999999998e-48	219	158.487	158.487	158.49	1406793	PREDICTED: Panicum hallii polyubiquitin (LOC112888620), transcript variant X1, mRNA	206008	Ceratobasidium theobromae	1582974	Rhizoctonia solani	456999
contig_344	XM_025954886.1	84.906	212	31	1	464760	464971	130	340	6.41e-47	213	158.487	158.487	158.49	1406793	PREDICTED: Panicum hallii polyubiquitin (LOC112888620), transcript variant X1, mRNA	206008	Ceratobasidium theobromae	1582974	Rhizoctonia solani	456999
contig_345	XM_043325235.1	73.445	418	103	8	115107	115520	1795	2208	4.39e-29	150	160.514	160.514	160.51	121164	Rhizoctonia solani Retrotransposable element Tf2 protein (RhiXN_05419), partial mRNA	456999	Ceratobasidium theobromae	1582974	Helianthus annuus	4232
contig_345	XM_024512796.1	84.746	118	18	0	26978	27095	489	372	1.24e-19	119	160.514	160.514	160.51	121164	PREDICTED: Physcomitrella patens ras-related protein RABH1e-like (LOC112278903), transcript variant X3, mRNA	3218	Ceratobasidium theobromae	1582974	Helianthus annuus	4232
contig_345	XM_024512794.1	84.746	118	18	0	26978	27095	931	814	1.24e-19	119	160.514	160.514	160.51	121164	PREDICTED: Physcomitrella patens ras-related protein RABH1e-like (LOC112278903), transcript variant X1, mRNA	3218	Ceratobasidium theobromae	1582974	Helianthus annuus	4232
contig_345	XM_024512795.1	84.746	118	18	0	26978	27095	785	668	1.24e-19	119	160.514	160.514	160.51	121164	PREDICTED: Physcomitrella patens ras-related protein RABH1e-like (LOC112278903), transcript variant X2, mRNA	3218	Ceratobasidium theobromae	1582974	Helianthus annuus	4232
contig_345	XM_035102064.2	82.031	128	23	0	26969	27096	511	384	7.46e-17	110	160.514	160.514	160.51	121164	PREDICTED: Zootoca vivipara ras-related protein Rab-6B (LOC118078271), transcript variant X1, mRNA	8524	Ceratobasidium theobromae	1582974	Helianthus annuus	4232
contig_346	AY157995.1	97.059	34	1	0	80641	80674	3074	3107	0.28	58.4	160.454	160.454	160.45	122230	Takifugu rubripes synapsin 2B (Syn2B) gene, complete cds	31033	Ceratobasidium theobromae	1582974	Triticum aestivum	4565
contig_346	AY157995.1	97.059	34	1	0	80641	80674	3074	3107	0.28	58.4	160.454	160.454	160.45	122230	Takifugu rubripes synapsin 2B (Syn2B) gene, complete cds	31033	Ceratobasidium theobromae	1582974	Triticum aestivum	4565
contig_346	AY157995.1	97.059	34	1	0	80641	80674	3104	3137	0.28	58.4	160.454	160.454	160.45	122230	Takifugu rubripes synapsin 2B (Syn2B) gene, complete cds	31033	Ceratobasidium theobromae	1582974	Triticum aestivum	4565
contig_346	AY157995.1	97.059	34	1	0	80641	80674	3104	3137	0.28	58.4	160.454	160.454	160.45	122230	Takifugu rubripes synapsin 2B (Syn2B) gene, complete cds	31033	Ceratobasidium theobromae	1582974	Triticum aestivum	4565
contig_346	AY157995.1	100	28	0	0	80641	80668	3368	3395	13	52.8	160.454	160.454	160.45	122230	Takifugu rubripes synapsin 2B (Syn2B) gene, complete cds	31033	Ceratobasidium theobromae	1582974	Triticum aestivum	4565
contig_346	AY157995.1	100	28	0	0	80641	80668	3368	3395	13	52.8	160.454	160.454	160.45	122230	Takifugu rubripes synapsin 2B (Syn2B) gene, complete cds	31033	Ceratobasidium theobromae	1582974	Triticum aestivum	4565
contig_346	AY157995.1	100	28	0	0	80641	80668	3464	3491	13	52.8	160.454	160.454	160.45	122230	Takifugu rubripes synapsin 2B (Syn2B) gene, complete cds	31033	Ceratobasidium theobromae	1582974	Triticum aestivum	4565
contig_346	AY157995.1	100	28	0	0	80641	80668	3464	3491	13	52.8	160.454	160.454	160.45	122230	Takifugu rubripes synapsin 2B (Syn2B) gene, complete cds	31033	Ceratobasidium theobromae	1582974	Triticum aestivum	4565
contig_346	CP009546.1	100	29	0	0	16102	16130	2984362	2984390	3.6	54.7	160.454	160.454	160.45	122230	Burkholderia pseudomallei strain MSHR668 chromosome II, complete sequence	28450	Ceratobasidium theobromae	1582974	Triticum aestivum	4565
contig_346	CP009546.1	100	29	0	0	16102	16130	2984362	2984390	3.6	54.7	160.454	160.454	160.45	122230	Burkholderia pseudomallei strain MSHR668 chromosome II, complete sequence	28450	Ceratobasidium theobromae	1582974	Triticum aestivum	4565
contig_346	XM_015936075.2	94.444	36	1	1	45076	45111	2391	2425	3.6	54.7	160.454	160.454	160.45	122230	PREDICTED: Tetranychus urticae sphingomyelin phosphodiesterase (LOC107368279), mRNA	32264	Ceratobasidium theobromae	1582974	Triticum aestivum	4565
contig_346	XM_064553948.1	94.286	35	2	0	5239	5273	2673	2639	3.6	54.7	160.454	160.454	160.45	122230	PREDICTED: Latimeria chalumnae collagen, type XXII, alpha 1 (COL22A1), mRNA	7897	Ceratobasidium theobromae	1582974	Triticum aestivum	4565
contig_346	OZ237860.1	96.875	32	1	0	2541	2572	25498620	25498589	3.6	54.7	160.454	160.454	160.45	122230	Agapeta hamana genome assembly, chromosome: 1	1100904	Ceratobasidium theobromae	1582974	Triticum aestivum	4565
contig_347	XM_043328849.1	77.601	817	173	8	347802	348613	1562	751	3.17e-129	486	150.852	150.852	150.85	1303625	Rhizoctonia solani protein phosphatase 2C (RhiXN_09033), partial mRNA	456999	Ceratobasidium theobromae	1582974	Rhizoctonia solani	456999
contig_347	XM_043329110.1	81.391	575	97	8	1242369	1242938	753	184	1.9200000000000001e-121	460	150.852	150.852	150.85	1303625	Rhizoctonia solani NADPH-ferrihemoprotein reductase (RhiXN_09294), partial mRNA	456999	Ceratobasidium theobromae	1582974	Rhizoctonia solani	456999
contig_347	XM_043328869.1	83.195	482	79	2	468066	468546	2657	3137	2.5e-115	440	150.852	150.852	150.85	1303625	Rhizoctonia solani glutamate dehydrogenase (NAD+) (RhiXN_09053), partial mRNA	456999	Ceratobasidium theobromae	1582974	Rhizoctonia solani	456999
contig_347	XM_043328869.1	89.744	156	16	0	466463	466618	1497	1652	4.630000000000001e-43	200	150.852	150.852	150.85	1303625	Rhizoctonia solani glutamate dehydrogenase (NAD+) (RhiXN_09053), partial mRNA	456999	Ceratobasidium theobromae	1582974	Rhizoctonia solani	456999
contig_347	XM_043328869.1	93.023	86	6	0	467716	467801	2407	2492	7.960000000000001e-21	126	150.852	150.852	150.85	1303625	Rhizoctonia solani glutamate dehydrogenase (NAD+) (RhiXN_09053), partial mRNA	456999	Ceratobasidium theobromae	1582974	Rhizoctonia solani	456999
contig_347	XM_043328905.1	75.789	855	157	29	724752	725596	766	1580	3.31e-99	387	150.852	150.852	150.85	1303625	Rhizoctonia solani FHA domain protein (RhiXN_09089), partial mRNA	456999	Ceratobasidium theobromae	1582974	Rhizoctonia solani	456999
contig_347	XM_051748363.1	80.045	441	88	0	38456	38896	1740	1300	2.03e-81	327	150.852	150.852	150.85	1303625	Pisolithus orientalis pre-mRNA splicing factor (F5J12DRAFT_903102), partial mRNA	936130	Ceratobasidium theobromae	1582974	Rhizoctonia solani	456999
contig_348	CP031013.1	97.297	37	1	0	1001	1037	3746377	3746413	0.002	63.9	147.302	147.302	147.3	48347	Polaromonas sp. SP1 chromosome, complete genome	2268087	Ceratobasidium theobromae	1582974	Homo sapiens	9606
contig_348	CP031013.1	97.297	37	1	0	1001	1037	3746377	3746413	0.002	63.9	147.302	147.302	147.3	48347	Polaromonas sp. SP1 chromosome, complete genome	2268087	Ceratobasidium theobromae	1582974	Homo sapiens	9606
contig_348	CP031013.1	97.297	37	1	0	139	175	3746413	3746377	0.002	63.9	147.302	147.302	147.3	48347	Polaromonas sp. SP1 chromosome, complete genome	2268087	Ceratobasidium theobromae	1582974	Homo sapiens	9606
contig_348	CP031013.1	97.297	37	1	0	139	175	3746413	3746377	0.002	63.9	147.302	147.302	147.3	48347	Polaromonas sp. SP1 chromosome, complete genome	2268087	Ceratobasidium theobromae	1582974	Homo sapiens	9606
contig_348	CP046023.1	97.297	37	1	0	139	175	2755992	2756028	0.002	63.9	147.302	147.302	147.3	48347	Polaromonas sp. Pch-P chromosome, complete genome	2082385	Ceratobasidium theobromae	1582974	Homo sapiens	9606
contig_348	CP046023.1	97.297	37	1	0	139	175	2755992	2756028	0.002	63.9	147.302	147.302	147.3	48347	Polaromonas sp. Pch-P chromosome, complete genome	2082385	Ceratobasidium theobromae	1582974	Homo sapiens	9606
contig_348	CP046023.1	97.297	37	1	0	1001	1037	2756028	2755992	0.002	63.9	147.302	147.302	147.3	48347	Polaromonas sp. Pch-P chromosome, complete genome	2082385	Ceratobasidium theobromae	1582974	Homo sapiens	9606
contig_348	CP046023.1	97.297	37	1	0	1001	1037	2756028	2755992	0.002	63.9	147.302	147.302	147.3	48347	Polaromonas sp. Pch-P chromosome, complete genome	2082385	Ceratobasidium theobromae	1582974	Homo sapiens	9606
contig_348	OZ237957.1	100	28	0	0	12403	12430	41956834	41956861	5.1	52.8	147.302	147.302	147.3	48347	Ribes rubrum genome assembly, chromosome: 7	175228	Ceratobasidium theobromae	1582974	Homo sapiens	9606
contig_349	XM_043321653.1	81.121	3337	607	20	329386	332710	499	3824	0	2651	152.489	152.489	152.49	585141	Rhizoctonia solani beta-1,3-glucan synthase (RhiXN_01834), partial mRNA	456999	Ceratobasidium theobromae	1582974	Rhizoctonia solani	456999
contig_349	XM_043321653.1	81.123	837	156	2	333000	333835	4015	4850	0	669	152.489	152.489	152.49	585141	Rhizoctonia solani beta-1,3-glucan synthase (RhiXN_01834), partial mRNA	456999	Ceratobasidium theobromae	1582974	Rhizoctonia solani	456999
contig_349	XM_043321653.1	84.195	329	52	0	333892	334220	4858	5186	1.53e-79	320	152.489	152.489	152.49	585141	Rhizoctonia solani beta-1,3-glucan synthase (RhiXN_01834), partial mRNA	456999	Ceratobasidium theobromae	1582974	Rhizoctonia solani	456999
contig_349	XM_043321671.1	79.415	2395	488	4	277889	280282	8316	5926	0	1687	152.489	152.489	152.49	585141	Rhizoctonia solani cytoplasmic dynein 1 heavy chain 1 (RhiXN_01852), partial mRNA	456999	Ceratobasidium theobromae	1582974	Rhizoctonia solani	456999
contig_349	XM_043321671.1	79.738	1451	294	0	284106	285556	2442	992	0	1051	152.489	152.489	152.49	585141	Rhizoctonia solani cytoplasmic dynein 1 heavy chain 1 (RhiXN_01852), partial mRNA	456999	Ceratobasidium theobromae	1582974	Rhizoctonia solani	456999
contig_349	XM_043321671.1	79.867	1053	212	0	276761	277813	9383	8331	0	771	152.489	152.489	152.49	585141	Rhizoctonia solani cytoplasmic dynein 1 heavy chain 1 (RhiXN_01852), partial mRNA	456999	Ceratobasidium theobromae	1582974	Rhizoctonia solani	456999
contig_349	XM_047898765.1	74.471	3353	764	75	329388	332707	492	3785	0	1365	152.489	152.489	152.49	585141	Psilocybe cubensis uncharacterized protein (JR316_0013153), partial mRNA	181762	Ceratobasidium theobromae	1582974	Rhizoctonia solani	456999
contig_349	XM_027758415.1	74.748	3081	708	58	329647	332702	748	3783	0	1315	152.489	152.489	152.49	585141	Sparassis crispa 1,3-beta-glucan synthase component FKS1 (SCP_0503510), partial mRNA	139825	Ceratobasidium theobromae	1582974	Rhizoctonia solani	456999
contig_349	XM_067674485.1	73.796	3343	763	89	329401	332701	201	3472	0	1216	152.489	152.489	152.49	585141	Lentinus tigrinus ALCF2SS1-7 1,3-beta-glucan synthase (L226DRAFT_391046), mRNA	1328758	Ceratobasidium theobromae	1582974	Rhizoctonia solani	456999
contig_350	XM_043331139.1	82.394	426	71	4	78650	79073	1975	1552	1.91e-94	368	184.775	184.775	184.78	207660	Rhizoctonia solani DNA helicase (RhiXN_11324), partial mRNA	456999	Ceratobasidium theobromae	1582974	Triticum aestivum	4565
contig_350	XM_043331139.1	80.576	278	50	4	79682	79957	1130	855	3.3999999999999997e-47	211	184.775	184.775	184.78	207660	Rhizoctonia solani DNA helicase (RhiXN_11324), partial mRNA	456999	Ceratobasidium theobromae	1582974	Triticum aestivum	4565
contig_350	XM_025518956.1	80.241	415	78	4	78650	79062	2155	1743	1.17e-76	309	184.775	184.775	184.78	207660	Acaromyces ingoldii hypothetical protein (FA10DRAFT_233613), partial mRNA	215250	Ceratobasidium theobromae	1582974	Triticum aestivum	4565
contig_350	XM_025518956.1	74.51	204	40	7	79665	79862	1207	1010	3.6e-07	78.7	184.775	184.775	184.78	207660	Acaromyces ingoldii hypothetical protein (FA10DRAFT_233613), partial mRNA	215250	Ceratobasidium theobromae	1582974	Triticum aestivum	4565
contig_350	XM_012337716.1	77.934	426	90	4	78652	79075	3575	3152	9.27e-63	263	184.775	184.775	184.78	207660	Pseudozyma hubeiensis SY62 hypothetical protein partial mRNA	1305764	Ceratobasidium theobromae	1582974	Triticum aestivum	4565
contig_350	HG529514.1	77.694	399	87	2	78652	79049	24449	24846	1.21e-56	243	184.775	184.775	184.78	207660	Melanopsichium pennsylvanicum 4 genomic scaffold, scaffold SCAFFOLD22	1398559	Ceratobasidium theobromae	1582974	Triticum aestivum	4565
contig_350	XM_056207532.1	77.556	401	84	5	78652	79049	2090	1693	5.6199999999999995e-55	237	184.775	184.775	184.78	207660	Malassezia vespertilionis Putative DNA helicase ino80 (INO80), partial mRNA	2020962	Ceratobasidium theobromae	1582974	Triticum aestivum	4565
contig_350	XM_056207532.1	83.824	204	29	3	78408	78610	2288	2088	4.4399999999999997e-41	191	184.775	184.775	184.78	207660	Malassezia vespertilionis Putative DNA helicase ino80 (INO80), partial mRNA	2020962	Ceratobasidium theobromae	1582974	Triticum aestivum	4565
contig_351	XM_043324462.1	73.677	1436	350	26	1102	2523	6483	5062	2.05e-144	532	154.03	154.03	154.03	66549	Rhizoctonia solani Retrovirus-related Pol polyprotein from transposon (RhiXN_04645), partial mRNA	456999	Ceratobasidium theobromae	1582974	Colletotrichum higginsianum IMI 349063	759273
contig_351	XM_043323411.1	73.32	1548	371	40	997	2523	6690	5164	2.05e-144	532	154.03	154.03	154.03	66549	Rhizoctonia solani Retrovirus-related Pol polyprotein from transposon (RhiXN_03594), partial mRNA	456999	Ceratobasidium theobromae	1582974	Colletotrichum higginsianum IMI 349063	759273
contig_351	XM_043320593.1	73.315	1439	347	32	1102	2523	6303	4885	2.69e-133	496	154.03	154.03	154.03	66549	Rhizoctonia solani Retrovirus-related Pol polyprotein from transposon (RhiXN_00774), partial mRNA	456999	Ceratobasidium theobromae	1582974	Colletotrichum higginsianum IMI 349063	759273
contig_351	XM_043322264.1	72.851	1547	380	38	997	2523	6642	5116	9.67e-133	494	154.03	154.03	154.03	66549	Rhizoctonia solani Retrovirus-related Pol polyprotein from transposon (RhiXN_02445), partial mRNA	456999	Ceratobasidium theobromae	1582974	Colletotrichum higginsianum IMI 349063	759273
contig_351	XM_043322732.1	73.071	1400	351	24	1102	2488	6585	5199	1.26e-126	473	154.03	154.03	154.03	66549	Rhizoctonia solani Retrovirus-related Pol polyprotein from transposon (RhiXN_02915), partial mRNA	456999	Ceratobasidium theobromae	1582974	Colletotrichum higginsianum IMI 349063	759273
contig_352	XM_043324462.1	74.106	1510	355	33	5480	6971	6588	5097	5.8e-162	590	328.906	328.906	328.91	32198	Rhizoctonia solani Retrovirus-related Pol polyprotein from transposon (RhiXN_04645), partial mRNA	456999	Ceratobasidium theobromae	1582974	Triticum aestivum	4565
contig_352	XM_043323411.1	73.959	1513	352	38	5480	6971	6690	5199	5.84e-157	573	328.906	328.906	328.91	32198	Rhizoctonia solani Retrovirus-related Pol polyprotein from transposon (RhiXN_03594), partial mRNA	456999	Ceratobasidium theobromae	1582974	Triticum aestivum	4565
contig_352	XM_043322264.1	74	1450	339	36	5480	6910	6642	5212	2.12e-151	555	328.906	328.906	328.91	32198	Rhizoctonia solani Retrovirus-related Pol polyprotein from transposon (RhiXN_02445), partial mRNA	456999	Ceratobasidium theobromae	1582974	Triticum aestivum	4565
contig_352	XM_043320593.1	73.629	1513	354	39	5480	6971	6408	4920	1.65e-147	542	328.906	328.906	328.91	32198	Rhizoctonia solani Retrovirus-related Pol polyprotein from transposon (RhiXN_00774), partial mRNA	456999	Ceratobasidium theobromae	1582974	Triticum aestivum	4565
contig_352	XM_043322732.1	73.377	1510	366	32	5480	6971	6690	5199	1.2800000000000001e-143	529	328.906	328.906	328.91	32198	Rhizoctonia solani Retrovirus-related Pol polyprotein from transposon (RhiXN_02915), partial mRNA	456999	Ceratobasidium theobromae	1582974	Triticum aestivum	4565
contig_353	XM_043331560.1	85.479	365	53	0	131571	131935	446	82	4.2e-98	381	198.092	198.092	198.09	355965	Rhizoctonia solani C2H2 zinc finger (RhiXN_11745), partial mRNA	456999	Ceratobasidium theobromae	1582974	Rhizoctonia solani	456999
contig_353	XM_025740682.1	81.533	287	46	6	131655	131937	697	414	1.6099999999999998e-52	230	198.092	198.092	198.09	355965	Tilletiopsis washingtonensis hypothetical protein (FA09DRAFT_312095), mRNA	58919	Ceratobasidium theobromae	1582974	Rhizoctonia solani	456999
contig_353	XM_065870499.1	73.898	590	136	14	49514	50094	2186	2766	9.7e-50	220	198.092	198.092	198.09	355965	Kwoniella bestiolae CBS 10118 uncharacterized protein (I302_107605), partial mRNA	1296100	Ceratobasidium theobromae	1582974	Rhizoctonia solani	456999
contig_353	XM_047924024.1	77.987	318	64	6	131621	131935	582	268	5.88e-42	195	198.092	198.092	198.09	355965	Fomitopsis rosea uncharacterized protein (C8Q71DRAFT_763761), mRNA	34475	Ceratobasidium theobromae	1582974	Rhizoctonia solani	456999
contig_353	XM_024483280.1	83.744	203	33	0	131673	131875	203	1	2.11e-41	193	198.092	198.092	198.09	355965	Postia placenta MAD-698-R-SB12 hypothetical protein (POSPLADRAFT_1105752), partial mRNA	670580	Ceratobasidium theobromae	1582974	Rhizoctonia solani	456999
contig_354	XM_043323411.1	73.204	1545	378	36	92653	94179	5164	6690	1.4299999999999999e-142	527	175.11	175.11	175.11	99611	Rhizoctonia solani Retrovirus-related Pol polyprotein from transposon (RhiXN_03594), partial mRNA	456999	Ceratobasidium theobromae	1582974	Eukaryota	2759
contig_354	XM_043324462.1	72.806	1618	404	35	92580	94179	4989	6588	8.59e-140	518	175.11	175.11	175.11	99611	Rhizoctonia solani Retrovirus-related Pol polyprotein from transposon (RhiXN_04645), partial mRNA	456999	Ceratobasidium theobromae	1582974	Eukaryota	2759
contig_354	XM_043320593.1	72.716	1620	399	40	92580	94179	4812	6408	2.41e-135	503	175.11	175.11	175.11	99611	Rhizoctonia solani Retrovirus-related Pol polyprotein from transposon (RhiXN_00774), partial mRNA	456999	Ceratobasidium theobromae	1582974	Eukaryota	2759
contig_354	XM_043322264.1	72.565	1622	401	42	92580	94179	5043	6642	1.87e-131	490	175.11	175.11	175.11	99611	Rhizoctonia solani Retrovirus-related Pol polyprotein from transposon (RhiXN_02445), partial mRNA	456999	Ceratobasidium theobromae	1582974	Eukaryota	2759
contig_354	XM_043322732.1	72.319	1604	412	32	92592	94179	5103	6690	1.8899999999999998e-126	473	175.11	175.11	175.11	99611	Rhizoctonia solani Retrovirus-related Pol polyprotein from transposon (RhiXN_02915), partial mRNA	456999	Ceratobasidium theobromae	1582974	Eukaryota	2759
contig_355	XM_025523303.1	77.328	494	106	6	91920	92410	1607	1117	3.54e-70	287	153.314	153.314	153.31	133551	Acaromyces ingoldii hypothetical protein (FA10DRAFT_276121), partial mRNA	215250	Ceratobasidium theobromae	1582974	Rhizoctonia solani	456999
contig_355	CP097436.1	75.453	607	121	21	101749	102332	3375192	3374591	3.56e-65	270	153.314	153.314	153.31	133551	Marasmius oreades strain 43B chromosome 2	181124	Ceratobasidium theobromae	1582974	Rhizoctonia solani	456999
contig_355	CP097436.1	75.453	607	121	21	101749	102332	3375192	3374591	3.56e-65	270	153.314	153.314	153.31	133551	Marasmius oreades strain 43B chromosome 2	181124	Ceratobasidium theobromae	1582974	Rhizoctonia solani	456999
contig_355	XM_009219017.1	75.91	357	78	7	92031	92383	1924	1572	7.990000000000001e-37	176	153.314	153.314	153.31	133551	Gaeumannomyces tritici R3-111a-1 dynamin-A mRNA	644352	Ceratobasidium theobromae	1582974	Rhizoctonia solani	456999
contig_355	XM_007386614.1	79.668	241	43	6	101749	101986	1571	1808	1.339999999999999e-34	169	153.314	153.314	153.31	133551	Punctularia strigosozonata HHB-11173 SS5 oligosaccharyl transferase STT3 subunit (PUNSTDRAFT_122067), mRNA	741275	Ceratobasidium theobromae	1582974	Rhizoctonia solani	456999
contig_355	XM_043149367.1	79.498	239	47	2	101749	101986	1741	1978	1.339999999999999e-34	169	153.314	153.314	153.31	133551	Marasmius oreades oligosaccharyl transferase stt3 subunit (STT3), partial mRNA	181124	Ceratobasidium theobromae	1582974	Rhizoctonia solani	456999
contig_356	XM_066213929.1	69.977	876	243	16	50037	50902	962	97	9.240000000000001e-27	143	406.878	406.878	406.88	152398	Cryptococcus depauperatus CBS 7841 uncharacterized protein (L203_104548), partial mRNA	1295531	Ceratobasidium theobromae	1582974	Rhizoctonia solani	456999
contig_356	XM_060479901.1	77.654	179	40	0	50142	50320	836	658	9.38e-17	110	406.878	406.878	406.88	152398	Desarmillaria tabescens ammonium transporter AmtB-like domain-containing protein (EV420DRAFT_1730078), partial mRNA	1929756	Ceratobasidium theobromae	1582974	Rhizoctonia solani	456999
contig_356	CP146767.1	96.923	65	1	1	152323	152387	7214	7277	3.37e-16	108	406.878	406.878	406.88	152398	Acinetobacter baumannii strain F20AB48 plasmid pF20AB48	470	Ceratobasidium theobromae	1582974	Rhizoctonia solani	456999
contig_356	CP146767.1	96.721	61	2	0	152317	152377	3523	3583	1.57e-14	102	406.878	406.878	406.88	152398	Acinetobacter baumannii strain F20AB48 plasmid pF20AB48	470	Ceratobasidium theobromae	1582974	Rhizoctonia solani	456999
contig_356	CP146767.1	98.182	55	1	0	152323	152377	7338	7284	7.3e-13	97.1	406.878	406.878	406.88	152398	Acinetobacter baumannii strain F20AB48 plasmid pF20AB48	470	Ceratobasidium theobromae	1582974	Rhizoctonia solani	456999
contig_356	CP146767.1	98.039	51	0	1	152323	152372	3656	3606	4.39e-10	87.9	406.878	406.878	406.88	152398	Acinetobacter baumannii strain F20AB48 plasmid pF20AB48	470	Ceratobasidium theobromae	1582974	Rhizoctonia solani	456999
contig_356	XM_043329915.1	88.506	87	10	0	87171	87257	384	470	1.21e-15	106	406.878	406.878	406.88	152398	Rhizoctonia solani GTP-binding protein (RhiXN_10099), partial mRNA	456999	Ceratobasidium theobromae	1582974	Rhizoctonia solani	456999
contig_356	OQ031075.1	100	47	0	0	152323	152369	50546	50592	4.39e-10	87.9	406.878	406.878	406.88	152398	Klebsiella phage KPP2018, complete genome	3017287	Ceratobasidium theobromae	1582974	Rhizoctonia solani	456999
contig_357	OZ220728.1	85.333	75	9	2	13547	13620	4683166	4683093	8.19e-07	76.8	144.257	144.257	144.26	131198	MAG: Vicinamibacterales bacterium isolate 73bbec36-abbb-48ff-8f96-0d8513c84f17 genome assembly, chromosome: 1	2910147	Ceratobasidium theobromae	1582974	Arachis stenosperma	217475
contig_357	OY970297.1	93.478	46	3	0	13566	13611	1080447	1080402	0.000137	69.4	144.257	144.257	144.26	131198	MAG: uncultured Alphaproteobacteria bacterium isolate MFD05747.bin.2.145 genome assembly, chromosome: 1	91750	Ceratobasidium theobromae	1582974	Arachis stenosperma	217475
contig_357	CP012398.1	90.196	51	5	0	13560	13610	1334503	1334453	0.000493	67.6	144.257	144.257	144.26	131198	Chelatococcus sp. CO-6, complete genome	1702325	Ceratobasidium theobromae	1582974	Arachis stenosperma	217475
contig_357	CP012398.1	90.196	51	5	0	13560	13610	1334503	1334453	0.000493	67.6	144.257	144.257	144.26	131198	Chelatococcus sp. CO-6, complete genome	1702325	Ceratobasidium theobromae	1582974	Arachis stenosperma	217475
contig_357	CP018095.1	90.196	51	5	0	13560	13610	3466951	3466901	0.000493	67.6	144.257	144.257	144.26	131198	Chelatococcus daeguensis strain TAD1, complete genome	444444	Ceratobasidium theobromae	1582974	Arachis stenosperma	217475
contig_357	CP018095.1	90.196	51	5	0	13560	13610	3466951	3466901	0.000493	67.6	144.257	144.257	144.26	131198	Chelatococcus daeguensis strain TAD1, complete genome	444444	Ceratobasidium theobromae	1582974	Arachis stenosperma	217475
contig_357	OY763326.1	91.489	47	4	0	13561	13607	778078	778124	0.002	65.8	144.257	144.257	144.26	131198	MAG: Alphaproteobacteria bacterium isolate a2cc6ff1-66e2-439d-8a67-f3e3a687b116 genome assembly, chromosome: 1	1913988	Ceratobasidium theobromae	1582974	Arachis stenosperma	217475
contig_358	XM_043324472.1	85.393	89	13	0	45718	45806	551	463	1.75e-11	93.5	147.611	147.611	147.61	282460	Rhizoctonia solani Transposase family tnp2 (RhiXN_04655), partial mRNA	456999	Ceratobasidium theobromae	1582974	Homo sapiens	9606
contig_358	XM_040759075.1	94	50	3	0	21150	21199	704	655	1.76e-06	76.8	147.611	147.611	147.61	282460	Sporothrix brasiliensis 5110 60S ribosomal protein l20 (SPBR_00756), partial mRNA	1398154	Ceratobasidium theobromae	1582974	Homo sapiens	9606
contig_358	XM_016730470.1	94	50	3	0	21150	21199	407	358	1.76e-06	76.8	147.611	147.611	147.61	282460	Sporothrix schenckii 1099-18 large subunit ribosomal protein L18Ae (SPSK_03635), partial mRNA	1397361	Ceratobasidium theobromae	1582974	Homo sapiens	9606
contig_358	XM_013337514.2	94.872	39	2	0	21322	21360	392	354	0.049	62.1	147.611	147.611	147.61	282460	PREDICTED: Amyelois transitella large ribosomal subunit protein eL20 (LOC106136851), mRNA	680683	Ceratobasidium theobromae	1582974	Homo sapiens	9606
contig_358	XM_064553948.1	97.143	35	1	0	6656	6690	2673	2639	0.18	60.2	147.611	147.611	147.61	282460	PREDICTED: Latimeria chalumnae collagen, type XXII, alpha 1 (COL22A1), mRNA	7897	Ceratobasidium theobromae	1582974	Homo sapiens	9606
contig_360	CR545472.6	82.716	81	11	3	2700	2777	42307	42387	4.26e-06	69.4	170.129	170.129	170.13	4114	Zebrafish DNA sequence from clone DKEYP-32B1 in linkage group 5 Contains a novel gene and the gene for a novel protein similar to vertebrate lysyl oxidase-like 2 (LOXL2), complete sequence	7955	Ceratobasidium theobromae	1582974	Arachis	3817
contig_360	BX572639.11	95	40	0	2	2713	2750	47975	48014	0.000713	62.1	170.129	170.129	170.13	4114	Zebrafish DNA sequence from clone CH211-209J5 in linkage group 11, complete sequence	7955	Ceratobasidium theobromae	1582974	Arachis	3817
contig_360	BX572639.11	95	40	0	2	2713	2750	47975	48014	0.000713	62.1	170.129	170.129	170.13	4114	Zebrafish DNA sequence from clone CH211-209J5 in linkage group 11, complete sequence	7955	Ceratobasidium theobromae	1582974	Arachis	3817
contig_360	CU571315.5	100	31	0	0	2720	2750	47390	47360	0.009	58.4	170.129	170.129	170.13	4114	Zebrafish DNA sequence from clone CH73-104F5 in linkage group 3, complete sequence	7955	Ceratobasidium theobromae	1582974	Arachis	3817
contig_360	BX897692.16	100	31	0	0	2720	2750	105834	105864	0.009	58.4	170.129	170.129	170.13	4114	Zebrafish DNA sequence from clone DKEY-34F9 in linkage group 9, complete sequence	7955	Ceratobasidium theobromae	1582974	Arachis	3817
contig_360	BX897692.16	100	31	0	0	2720	2750	105834	105864	0.009	58.4	170.129	170.129	170.13	4114	Zebrafish DNA sequence from clone DKEY-34F9 in linkage group 9, complete sequence	7955	Ceratobasidium theobromae	1582974	Arachis	3817
contig_360	XM_068218871.1	100	31	0	0	2720	2750	2194	2164	0.009	58.4	170.129	170.129	170.13	4114	PREDICTED: Danio rerio zinc-binding protein A33-like (LOC137490530), mRNA	7955	Ceratobasidium theobromae	1582974	Arachis	3817
contig_361	XM_043324462.1	73.49	1622	386	40	5118	6717	6588	4989	3.6e-157	573	2009.99	2009.99	2009.99	19853	Rhizoctonia solani Retrovirus-related Pol polyprotein from transposon (RhiXN_04645), partial mRNA	456999	Ceratobasidium theobromae	1582974	Gossypium arboreum	29729
contig_361	XM_043323411.1	73.477	1625	381	46	5118	6717	6690	5091	1.67e-155	568	2009.99	2009.99	2009.99	19853	Rhizoctonia solani Retrovirus-related Pol polyprotein from transposon (RhiXN_03594), partial mRNA	456999	Ceratobasidium theobromae	1582974	Gossypium arboreum	29729
contig_361	XM_043320593.1	73.169	1625	383	46	5118	6717	6408	4812	4.719999999999999e-146	536	2009.99	2009.99	2009.99	19853	Rhizoctonia solani Retrovirus-related Pol polyprotein from transposon (RhiXN_00774), partial mRNA	456999	Ceratobasidium theobromae	1582974	Gossypium arboreum	29729
contig_361	XM_043322264.1	72.89	1623	394	43	5118	6717	6642	5043	1.71e-140	518	2009.99	2009.99	2009.99	19853	Rhizoctonia solani Retrovirus-related Pol polyprotein from transposon (RhiXN_02445), partial mRNA	456999	Ceratobasidium theobromae	1582974	Gossypium arboreum	29729
contig_361	XM_043322732.1	72.716	1609	397	38	5118	6705	6690	5103	1.72e-135	501	2009.99	2009.99	2009.99	19853	Rhizoctonia solani Retrovirus-related Pol polyprotein from transposon (RhiXN_02915), partial mRNA	456999	Ceratobasidium theobromae	1582974	Gossypium arboreum	29729
contig_362	CR318599.18	97.059	34	1	0	8498	8531	174026	173993	0.15	58.4	212.364	212.364	212.36	67025	Zebrafish DNA sequence from clone DKEY-28D5 in linkage group 7, complete sequence	7955	Ceratobasidium theobromae	1582974	Brassica napus	3708
contig_362	CR391990.8	100	31	0	0	8498	8528	152170	152200	0.15	58.4	212.364	212.364	212.36	67025	Zebrafish DNA sequence from clone DKEY-261M5 in linkage group 6, complete sequence	7955	Ceratobasidium theobromae	1582974	Brassica napus	3708
contig_362	CU280673.12	78.495	93	16	4	8498	8588	12846	12756	0.15	58.4	212.364	212.364	212.36	67025	Zebrafish DNA sequence from clone DKEY-188L18 in linkage group 25, complete sequence	7955	Ceratobasidium theobromae	1582974	Brassica napus	3708
contig_362	CR855396.12	100	31	0	0	8498	8528	24134	24164	0.15	58.4	212.364	212.364	212.36	67025	Zebrafish DNA sequence from clone DKEY-265M3 in linkage group 14, complete sequence	7955	Ceratobasidium theobromae	1582974	Brassica napus	3708
contig_362	CR547131.7	78.495	93	16	4	8498	8588	39582	39492	0.15	58.4	212.364	212.364	212.36	67025	Zebrafish DNA sequence from clone CH211-268I19 in linkage group 22, complete sequence	7955	Ceratobasidium theobromae	1582974	Brassica napus	3708
contig_365	XM_028554671.1	97.059	34	1	0	6223	6256	50184	50217	0.047	58.4	242.29	242.29	242.29	20864	PREDICTED: Dendronephthya gigantea uncharacterized LOC114533086 (LOC114533086), transcript variant X1, mRNA	151771	Ceratobasidium theobromae	1582974	Gossypium arboreum	29729
contig_365	XM_028554681.1	97.059	34	1	0	6223	6256	49572	49605	0.047	58.4	242.29	242.29	242.29	20864	PREDICTED: Dendronephthya gigantea uncharacterized LOC114533086 (LOC114533086), transcript variant X3, mRNA	151771	Ceratobasidium theobromae	1582974	Gossypium arboreum	29729
contig_365	XM_028554677.1	97.059	34	1	0	6223	6256	49713	49746	0.047	58.4	242.29	242.29	242.29	20864	PREDICTED: Dendronephthya gigantea uncharacterized LOC114533086 (LOC114533086), transcript variant X2, mRNA	151771	Ceratobasidium theobromae	1582974	Gossypium arboreum	29729
contig_365	XM_047381974.1	96.97	33	1	0	6225	6257	3005	2973	0.17	56.5	242.29	242.29	242.29	20864	PREDICTED: Girardinichthys multiradiatus eosinophil peroxidase-like (LOC124878149), transcript variant X1, mRNA	208333	Ceratobasidium theobromae	1582974	Gossypium arboreum	29729
contig_365	XM_022794514.1	96.97	33	1	0	6225	6257	3645	3677	0.17	56.5	242.29	242.29	242.29	20864	PREDICTED: Varroa destructor single-stranded DNA-binding protein 2-like (LOC111245769), transcript variant X9, mRNA	109461	Ceratobasidium theobromae	1582974	Gossypium arboreum	29729
contig_367	XM_043331614.1	74.875	1003	232	19	18546	19538	4218	3226	2.57e-116	438	147.934	147.934	147.93	37195	Rhizoctonia solani cell polarity protein (RhiXN_11799), partial mRNA	456999	Ceratobasidium theobromae	1582974	cellular organisms	131567
contig_367	XM_007765363.1	78.626	131	24	4	21804	21932	8333	8461	1.39e-09	84.2	147.934	147.934	147.93	37195	Coniophora puteana RWD-64-598 SS2 uncharacterized protein (CONPUDRAFT_115715), mRNA	741705	Ceratobasidium theobromae	1582974	cellular organisms	131567
contig_367	XM_053167423.1	83.333	84	12	2	21976	22058	486	404	2.32e-07	76.8	147.934	147.934	147.93	37195	Puccinia triticina uncharacterized protein (PtA15_3A453), partial mRNA	208348	Ceratobasidium theobromae	1582974	cellular organisms	131567
contig_367	XM_018418149.1	82.278	79	14	0	22027	22105	1018	940	3.88e-05	69.4	147.934	147.934	147.93	37195	Rhodotorula graminis WP1 uncharacterized protein (RHOBADRAFT_56037), mRNA	578459	Ceratobasidium theobromae	1582974	cellular organisms	131567
contig_368	XM_043327730.1	75.641	156	35	3	4122	4275	583	737	1.09e-06	75	147.763	147.763	147.76	48489	Rhizoctonia solani Transposon Tf2-7 polyprotein (RhiXN_07914), partial mRNA	456999	Ceratobasidium theobromae	1582974	Rhodamnia argentea	178133
contig_368	XM_043330345.1	75.641	156	35	3	4122	4275	583	737	1.09e-06	75	147.763	147.763	147.76	48489	Rhizoctonia solani Transposon Tf2-7 polyprotein (RhiXN_10529), partial mRNA	456999	Ceratobasidium theobromae	1582974	Rhodamnia argentea	178133
contig_368	XM_043322266.1	75.641	156	35	3	4122	4275	583	737	1.09e-06	75	147.763	147.763	147.76	48489	Rhizoctonia solani Transposon Tf2-7 polyprotein (RhiXN_02447), partial mRNA	456999	Ceratobasidium theobromae	1582974	Rhodamnia argentea	178133
contig_368	XM_043326826.1	75.641	156	35	3	4122	4275	583	737	1.09e-06	75	147.763	147.763	147.76	48489	Rhizoctonia solani Transposon Tf2-7 polyprotein (RhiXN_07010), partial mRNA	456999	Ceratobasidium theobromae	1582974	Rhodamnia argentea	178133
contig_368	XM_043331875.1	83.784	74	12	0	4202	4275	664	737	1.41e-05	71.3	147.763	147.763	147.76	48489	Rhizoctonia solani Transposon Tf2-7 polyprotein (RhiXN_12060), partial mRNA	456999	Ceratobasidium theobromae	1582974	Rhodamnia argentea	178133
contig_369	XM_043330651.1	77.059	170	37	2	14573	14741	1997	2165	2.48e-13	97.1	164.801	164.801	164.8	51853	Rhizoctonia solani Retrotransposable element Tf2 protein (RhiXN_10836), partial mRNA	456999	Ceratobasidium theobromae	1582974	Gossypium raimondii	29730
contig_369	XM_043330660.1	79.07	129	27	0	30623	30751	1574	1446	4.16e-11	89.8	164.801	164.801	164.8	51853	Rhizoctonia solani Retrotransposable element Tf2 protein (RhiXN_10845), partial mRNA	456999	Ceratobasidium theobromae	1582974	Gossypium raimondii	29730
contig_369	XM_043329803.1	79.07	129	27	0	30623	30751	1502	1374	4.16e-11	89.8	164.801	164.801	164.8	51853	Rhizoctonia solani Retrotransposable element Tf2 protein (RhiXN_09987), partial mRNA	456999	Ceratobasidium theobromae	1582974	Gossypium raimondii	29730
contig_369	XM_043330227.1	77.519	129	29	0	30623	30751	1505	1377	8.99e-08	78.7	164.801	164.801	164.8	51853	Rhizoctonia solani Retrotransposable element Tf2 protein (RhiXN_10411), partial mRNA	456999	Ceratobasidium theobromae	1582974	Gossypium raimondii	29730
contig_369	XM_043326938.1	77.519	129	29	0	30623	30751	1373	1245	8.99e-08	78.7	164.801	164.801	164.8	51853	Rhizoctonia solani Retrotransposable element Tf2 protein (RhiXN_07122), partial mRNA	456999	Ceratobasidium theobromae	1582974	Gossypium raimondii	29730
contig_370	XM_043319981.1	87.127	2245	282	6	69350	71589	760	3002	0	2538	149.046	149.046	149.05	828437	Rhizoctonia solani plasma membrane H+-transporting ATPase (RhiXN_00162), partial mRNA	456999	Ceratobasidium theobromae	1582974	Rhizoctonia solani	456999
contig_370	XM_043319981.1	84.211	209	33	0	68623	68831	137	345	2.27e-44	204	149.046	149.046	149.05	828437	Rhizoctonia solani plasma membrane H+-transporting ATPase (RhiXN_00162), partial mRNA	456999	Ceratobasidium theobromae	1582974	Rhizoctonia solani	456999
contig_370	XM_043319981.1	84.672	137	19	2	68438	68573	1	136	8.41e-24	135	149.046	149.046	149.05	828437	Rhizoctonia solani plasma membrane H+-transporting ATPase (RhiXN_00162), partial mRNA	456999	Ceratobasidium theobromae	1582974	Rhizoctonia solani	456999
contig_370	XM_007302059.1	81.182	2115	365	26	69350	71452	897	2990	0	1670	149.046	149.046	149.05	828437	Stereum hirsutum FP-91666 SS1 plasma-membrane proton-e (STEHIDRAFT_94394), partial mRNA	721885	Ceratobasidium theobromae	1582974	Rhizoctonia solani	456999
contig_370	XM_007384056.1	79.068	2231	424	34	69350	71566	751	2952	0	1493	149.046	149.046	149.05	828437	Punctularia strigosozonata HHB-11173 SS5 plasma-membrane proton-e (PUNSTDRAFT_69154), partial mRNA	741275	Ceratobasidium theobromae	1582974	Rhizoctonia solani	456999
contig_370	XM_002910526.1	80.271	1992	367	25	69350	71328	745	2723	0	1478	149.046	149.046	149.05	828437	Coprinopsis cinerea okayama7#130 plasma membrane ATPase (CC1G_15207), partial mRNA	240176	Ceratobasidium theobromae	1582974	Rhizoctonia solani	456999
contig_370	XM_047894425.1	78.945	2218	409	47	69350	71550	745	2921	0	1456	149.046	149.046	149.05	828437	Psilocybe cubensis uncharacterized protein (JR316_0008712), partial mRNA	181762	Ceratobasidium theobromae	1582974	Rhizoctonia solani	456999
contig_371	XM_043328040.1	79.957	1402	249	15	152813	154185	508	1906	0	1003	147.09	147.09	147.09	171893	Rhizoctonia solani ATP citrate (pro-S)-lyase (RhiXN_08224), partial mRNA	456999	Ceratobasidium theobromae	1582974	Rhizoctonia solani	456999
contig_371	XM_047924050.1	78.727	1053	194	23	153115	154154	923	1958	0	676	147.09	147.09	147.09	171893	Fomitopsis rosea citrate synthase-like protein (C8Q71DRAFT_764050), mRNA	34475	Ceratobasidium theobromae	1582974	Rhizoctonia solani	456999
contig_371	XM_047895532.1	78.551	1049	197	19	153111	154143	844	1880	0	665	147.09	147.09	147.09	171893	Psilocybe cubensis uncharacterized protein (JR316_0009852), partial mRNA	181762	Ceratobasidium theobromae	1582974	Rhizoctonia solani	456999
contig_371	XM_047895532.1	77.694	798	177	1	154422	155218	2076	2873	4.18e-130	486	147.09	147.09	147.09	171893	Psilocybe cubensis uncharacterized protein (JR316_0009852), partial mRNA	181762	Ceratobasidium theobromae	1582974	Rhizoctonia solani	456999
contig_371	XM_047895532.1	76.596	235	49	6	152866	153097	561	792	3.78e-21	124	147.09	147.09	147.09	171893	Psilocybe cubensis uncharacterized protein (JR316_0009852), partial mRNA	181762	Ceratobasidium theobromae	1582974	Rhizoctonia solani	456999
contig_371	XM_046179070.1	79.097	842	158	14	152867	153696	767	1602	1.88e-153	564	147.09	147.09	147.09	171893	Filobasidium floriforme putative ATP-citrate synthase subunit 1 (ATP-citrate (pro-S-)-lyase 1) (HD553DRAFT_304819), mRNA	5210	Ceratobasidium theobromae	1582974	Rhizoctonia solani	456999
contig_371	XM_046179070.1	77.543	806	169	12	154422	155221	2254	3053	9.05e-127	475	147.09	147.09	147.09	171893	Filobasidium floriforme putative ATP-citrate synthase subunit 1 (ATP-citrate (pro-S-)-lyase 1) (HD553DRAFT_304819), mRNA	5210	Ceratobasidium theobromae	1582974	Rhizoctonia solani	456999
contig_371	XM_060600508.1	79.092	837	155	18	152877	153700	578	1407	8.74e-152	558	147.09	147.09	147.09	171893	Cutaneotrichosporon cavernicola uncharacterized protein (acl1), partial mRNA	279322	Ceratobasidium theobromae	1582974	Rhizoctonia solani	456999
contig_372	XM_029902092.1	77.188	754	165	7	540493	541242	1010	260	2.3999999999999998e-113	433	168.894	168.894	168.89	745849	Aureobasidium pullulans EXF-150 ATP-dependent RNA helicase eIF4A (M438DRAFT_301284), mRNA	1043002	Ceratobasidium theobromae	1582974	Rhizoctonia solani	456999
contig_372	XM_003839017.1	77.165	762	151	22	540493	541242	876	126	5.190000000000001e-110	422	168.894	168.894	168.89	745849	Leptosphaeria maculans translation initiation factor eIF4A (TIF1), partial mRNA	5022	Ceratobasidium theobromae	1582974	Rhizoctonia solani	456999
contig_372	XM_043323051.1	82.906	468	80	0	540493	540960	819	352	5.190000000000001e-110	422	168.894	168.894	168.89	745849	Rhizoctonia solani major facilitator superfamily transporter (RhiXN_03234), partial mRNA	456999	Ceratobasidium theobromae	1582974	Rhizoctonia solani	456999
contig_372	XM_033608818.1	77.507	698	147	10	540493	541185	726	34	1.12e-106	411	168.894	168.894	168.89	745849	Dissoconium aciculare CBS 342.82 P-loop containing nucleoside triphosphate hydrolase protein (K489DRAFT_66624), mRNA	1314786	Ceratobasidium theobromae	1582974	Rhizoctonia solani	456999
contig_372	XM_053151099.1	76.525	754	170	7	540493	541242	879	129	5.23e-105	405	168.894	168.894	168.89	745849	Fusarium falciforme ATP-dependent RNA helicase eIF4A (NCS54_00560200), partial mRNA	195108	Ceratobasidium theobromae	1582974	Rhizoctonia solani	456999
contig_374	XM_043325912.1	79.394	660	128	7	43251	43906	448	1103	1.83e-121	459	150.027	150.027	150.03	344874	Rhizoctonia solani cyclopropane-fatty-acyl-phospholipid synthase (RhiXN_06096), partial mRNA	456999	Ceratobasidium theobromae	1582974	Rhizoctonia solani	456999
contig_374	XM_007390811.1	79.577	426	74	12	206503	206922	821	403	1.96e-71	292	150.027	150.027	150.03	344874	Phanerochaete carnosa HHB-10118-sp uncharacterized protein (PHACADRAFT_248083), mRNA	650164	Ceratobasidium theobromae	1582974	Rhizoctonia solani	456999
contig_374	XM_008033754.1	81.818	319	56	2	205974	206291	1043	726	1.1900000000000001e-63	267	150.027	150.027	150.03	344874	Trametes versicolor FP-101664 SS1 G-protein beta subunit (TRAVEDRAFT_32890), partial mRNA	717944	Ceratobasidium theobromae	1582974	Rhizoctonia solani	456999
contig_374	XM_041318831.1	77.283	449	97	5	206503	206949	696	251	1.9899999999999998e-61	259	150.027	150.027	150.03	344874	Suillus paluster WD40-repeat-containing domain protein (EDB91DRAFT_1136298), mRNA	48578	Ceratobasidium theobromae	1582974	Rhizoctonia solani	456999
contig_374	XM_046258206.1	78.272	382	67	10	206561	206934	838	465	4.34e-53	231	150.027	150.027	150.03	344874	Emericellopsis atlantica G protein beta subunit (F5Z01DRAFT_220470), mRNA	2614577	Ceratobasidium theobromae	1582974	Rhizoctonia solani	456999
contig_378	XM_043321031.1	78.803	618	87	24	5519	6093	436	1052	1.5e-97	375	144.142	144.142	144.14	27357	Rhizoctonia solani peptidase family C54 protein (RhiXN_01212), partial mRNA	456999	Ceratobasidium theobromae	1582974	Rhizoctonia solani	456999
contig_378	XM_043321031.1	88.482	191	22	0	6142	6332	1058	1248	3.4399999999999995e-54	231	144.142	144.142	144.14	27357	Rhizoctonia solani peptidase family C54 protein (RhiXN_01212), partial mRNA	456999	Ceratobasidium theobromae	1582974	Rhizoctonia solani	456999
contig_378	MG836539.1	82.301	226	37	3	4731	4954	539	315	1.62e-42	193	144.142	144.142	144.14	27357	Ganoderma lucidum calmodulin-dependent protein kinase 1 mRNA, complete cds	5315	Ceratobasidium theobromae	1582974	Rhizoctonia solani	456999
contig_378	XM_008035057.1	75.204	367	85	6	4587	4950	723	360	2.74e-35	169	144.142	144.142	144.14	27357	Trametes versicolor FP-101664 SS1 Pkinase-domain-containing protein (TRAVEDRAFT_140435), mRNA	717944	Ceratobasidium theobromae	1582974	Rhizoctonia solani	456999
contig_378	XM_007775571.1	73.438	320	79	4	4632	4948	461	145	3.61e-19	115	144.142	144.142	144.14	27357	Coniophora puteana RWD-64-598 SS2 Pkinase-domain-containing protein (CONPUDRAFT_65082), partial mRNA	741705	Ceratobasidium theobromae	1582974	Rhizoctonia solani	456999
contig_378	XM_007881804.1	88.889	63	7	0	4637	4699	1215	1153	4.74e-08	78.7	144.142	144.142	144.14	27357	Pseudozyma flocculosa PF-1 uncharacterized protein (PFL1_04277), partial mRNA	1277687	Ceratobasidium theobromae	1582974	Rhizoctonia solani	456999
contig_379	XM_043328097.1	75.92	652	147	9	96963	97609	1733	1087	6.33e-82	326	150.316	150.316	150.32	112799	Rhizoctonia solani glycoside hydrolase family 15 protein (RhiXN_08281), partial mRNA	456999	Ceratobasidium theobromae	1582974	Rhizoctonia solani	456999
contig_379	XM_008036922.1	81.746	126	23	0	87868	87993	765	640	8.98e-16	106	150.316	150.316	150.32	112799	Trametes versicolor FP-101664 SS1 uncharacterized protein (TRAVEDRAFT_45066), partial mRNA	717944	Ceratobasidium theobromae	1582974	Rhizoctonia solani	456999
contig_379	XM_069356330.1	89.041	73	6	2	92872	92943	2079	2008	9.04e-11	89.8	150.316	150.316	150.32	112799	Vanrija albida uncharacterized protein (Q8F55_007918), partial mRNA	181172	Ceratobasidium theobromae	1582974	Rhizoctonia solani	456999
contig_379	XM_062773784.1	83.133	83	11	3	92844	92925	2717	2637	9.11e-06	73.1	150.316	150.316	150.32	112799	Vanrija pseudolonga La-related protein 1 (Larp1), mRNA	143232	Ceratobasidium theobromae	1582974	Rhizoctonia solani	456999
contig_379	HG996467.1	94.737	38	0	1	665	702	704606	704641	0.25	58.4	150.316	150.316	150.32	112799	Musa acuminata subsp. malaccensis strain Doubled-haploid Pahang (DH-Pahang) genome assembly, chromosome: A02	214687	Ceratobasidium theobromae	1582974	Rhizoctonia solani	456999
contig_380	XM_043323411.1	73.333	1440	348	34	68	1489	6585	5164	2.2399999999999997e-134	499	150.778	150.778	150.78	71783	Rhizoctonia solani Retrovirus-related Pol polyprotein from transposon (RhiXN_03594), partial mRNA	456999	Ceratobasidium theobromae	1582974	Rhizoctonia solani	456999
contig_380	XM_043324462.1	72.95	1512	375	32	68	1562	6483	4989	2.9000000000000002e-133	496	150.778	150.778	150.78	71783	Rhizoctonia solani Retrovirus-related Pol polyprotein from transposon (RhiXN_04645), partial mRNA	456999	Ceratobasidium theobromae	1582974	Rhizoctonia solani	456999
contig_380	XM_043320593.1	73.295	1408	341	31	171	1562	6200	4812	6.2800000000000004e-130	484	150.778	150.778	150.78	71783	Rhizoctonia solani Retrovirus-related Pol polyprotein from transposon (RhiXN_00774), partial mRNA	456999	Ceratobasidium theobromae	1582974	Rhizoctonia solani	456999
contig_380	XM_043322264.1	72.889	1409	348	32	171	1562	6434	5043	4.9200000000000005e-121	455	150.778	150.778	150.78	71783	Rhizoctonia solani Retrovirus-related Pol polyprotein from transposon (RhiXN_02445), partial mRNA	456999	Ceratobasidium theobromae	1582974	Rhizoctonia solani	456999
contig_380	XM_043322732.1	72.448	1499	381	30	68	1550	6585	5103	6.37e-120	451	150.778	150.778	150.78	71783	Rhizoctonia solani Retrovirus-related Pol polyprotein from transposon (RhiXN_02915), partial mRNA	456999	Ceratobasidium theobromae	1582974	Rhizoctonia solani	456999
contig_382	XM_043330922.1	79.474	570	109	7	119768	120335	1893	1330	3.6400000000000003e-103	398	152.696	152.696	152.7	310499	Rhizoctonia solani transcription elongation factor SPT5 (RhiXN_11107), partial mRNA	456999	Ceratobasidium theobromae	1582974	Rhizoctonia solani	456999
contig_382	XM_043330639.1	91.729	133	11	0	163287	163419	742	874	3.09e-39	185	152.696	152.696	152.7	310499	Rhizoctonia solani F-type H+-transporting ATPase subunit gamma (RhiXN_10824), partial mRNA	456999	Ceratobasidium theobromae	1582974	Rhizoctonia solani	456999
contig_382	XM_043330920.1	84.211	190	30	0	94699	94888	1097	908	3.09e-39	185	152.696	152.696	152.7	310499	Rhizoctonia solani glycoside hydrolase family 1 protein (RhiXN_11105), partial mRNA	456999	Ceratobasidium theobromae	1582974	Rhizoctonia solani	456999
contig_382	XM_007363494.1	74.51	306	64	13	95363	95661	446	148	8.83e-20	121	152.696	152.696	152.7	310499	Dichomitus squalens LYAD-421 SS1 beta-glucosidase 1A (DICSQDRAFT_101924), partial mRNA	732165	Ceratobasidium theobromae	1582974	Rhizoctonia solani	456999
contig_382	XM_043330642.1	78.808	151	28	3	207519	207667	793	941	4.14e-13	99	152.696	152.696	152.7	310499	Rhizoctonia solani cytochrome P450 family protein (RhiXN_10827), partial mRNA	456999	Ceratobasidium theobromae	1582974	Rhizoctonia solani	456999
contig_383	XM_043324462.1	73.364	1543	379	30	2096	3622	6588	5062	2.18e-148	544	170.464	170.464	170.46	15327	Rhizoctonia solani Retrovirus-related Pol polyprotein from transposon (RhiXN_04645), partial mRNA	456999	Ceratobasidium theobromae	1582974	rosids	71275
contig_383	XM_043323411.1	73.333	1545	376	34	2096	3622	6690	5164	1.01e-146	538	170.464	170.464	170.46	15327	Rhizoctonia solani Retrovirus-related Pol polyprotein from transposon (RhiXN_03594), partial mRNA	456999	Ceratobasidium theobromae	1582974	rosids	71275
contig_383	XM_043320593.1	73.027	1546	376	36	2096	3622	6408	4885	2.86e-137	507	170.464	170.464	170.46	15327	Rhizoctonia solani Retrovirus-related Pol polyprotein from transposon (RhiXN_00774), partial mRNA	456999	Ceratobasidium theobromae	1582974	rosids	71275
contig_383	XM_043322264.1	72.798	1544	386	32	2096	3622	6642	5116	2.22e-133	494	170.464	170.464	170.46	15327	Rhizoctonia solani Retrovirus-related Pol polyprotein from transposon (RhiXN_02445), partial mRNA	456999	Ceratobasidium theobromae	1582974	rosids	71275
contig_383	XM_043322732.1	72.568	1542	393	28	2096	3622	6690	5164	2.24e-128	477	170.464	170.464	170.46	15327	Rhizoctonia solani Retrovirus-related Pol polyprotein from transposon (RhiXN_02915), partial mRNA	456999	Ceratobasidium theobromae	1582974	rosids	71275
contig_385	XM_043327730.1	73.913	276	64	7	20011	20282	857	586	1.2e-15	104	173.39	173.39	173.39	41971	Rhizoctonia solani Transposon Tf2-7 polyprotein (RhiXN_07914), partial mRNA	456999	Ceratobasidium theobromae	1582974	Spermatophyta	58024
contig_385	XM_043331875.1	76.02	196	43	4	20011	20204	857	664	5.59e-14	99	173.39	173.39	173.39	41971	Rhizoctonia solani Transposon Tf2-7 polyprotein (RhiXN_12060), partial mRNA	456999	Ceratobasidium theobromae	1582974	Spermatophyta	58024
contig_385	XM_043330345.1	73.551	276	65	7	20011	20282	857	586	5.59e-14	99	173.39	173.39	173.39	41971	Rhizoctonia solani Transposon Tf2-7 polyprotein (RhiXN_10529), partial mRNA	456999	Ceratobasidium theobromae	1582974	Spermatophyta	58024
contig_385	XM_043331606.1	76.263	198	39	7	20011	20204	800	607	5.59e-14	99	173.39	173.39	173.39	41971	Rhizoctonia solani Retrotransposable element Tf2 protein (RhiXN_11791), partial mRNA	456999	Ceratobasidium theobromae	1582974	Spermatophyta	58024
contig_385	XM_043322266.1	73.551	276	65	7	20011	20282	857	586	5.59e-14	99	173.39	173.39	173.39	41971	Rhizoctonia solani Transposon Tf2-7 polyprotein (RhiXN_02447), partial mRNA	456999	Ceratobasidium theobromae	1582974	Spermatophyta	58024
contig_386	XM_043330164.1	77.063	715	146	14	438617	439323	611	1315	2.8e-102	396	154.524	154.524	154.52	664902	Rhizoctonia solani beta-1,4-D-glucan cellobiohydrolase (RhiXN_10348), partial mRNA	456999	Ceratobasidium theobromae	1582974	Rhizoctonia solani	456999
contig_386	XM_043330161.1	76.59	739	157	12	438617	439347	611	1341	3.63e-101	392	154.524	154.524	154.52	664902	Rhizoctonia solani beta-1,4-D-glucan cellobiohydrolase (RhiXN_10345), partial mRNA	456999	Ceratobasidium theobromae	1582974	Rhizoctonia solani	456999
contig_386	GU734562.1	83.738	412	61	5	203218	203626	409	1	6.07e-99	385	154.524	154.524	154.52	664902	Uncultured fungus clone 5 glycoside hydrolase family 7 mRNA, partial cds	175245	Ceratobasidium theobromae	1582974	Rhizoctonia solani	456999
contig_386	XM_043330205.1	77.868	619	128	9	437954	438569	1	613	3.65e-96	375	154.524	154.524	154.52	664902	Rhizoctonia solani beta-1,4-D-glucan cellobiohydrolase (RhiXN_10389), partial mRNA	456999	Ceratobasidium theobromae	1582974	Rhizoctonia solani	456999
contig_386	XM_043323537.1	78.66	567	114	6	273209	273773	619	58	1.7e-94	370	154.524	154.524	154.52	664902	Rhizoctonia solani beta-1,4-D-glucan cellobiohydrolase (RhiXN_03720), partial mRNA	456999	Ceratobasidium theobromae	1582974	Rhizoctonia solani	456999
contig_386	XM_043323537.1	73.41	692	152	24	438675	439347	675	1353	3.0099999999999998e-52	230	154.524	154.524	154.52	664902	Rhizoctonia solani beta-1,4-D-glucan cellobiohydrolase (RhiXN_03720), partial mRNA	456999	Ceratobasidium theobromae	1582974	Rhizoctonia solani	456999
contig_387	XM_009548761.1	76.048	2146	438	64	49642	51752	353	2457	0	1046	147.742	147.742	147.74	153090	Heterobasidion irregulare TC 32-1 uncharacterized protein (HETIRDRAFT_434486), partial mRNA	747525	Ceratobasidium theobromae	1582974	Rhizoctonia solani	456999
contig_387	XM_007399303.1	73.65	2148	492	62	49642	51752	402	2512	0	763	147.742	147.742	147.74	153090	Phanerochaete carnosa HHB-10118-sp uncharacterized protein (PHACADRAFT_261764), mRNA	650164	Ceratobasidium theobromae	1582974	Rhizoctonia solani	456999
contig_387	XM_007399303.1	77.143	140	32	0	52100	52239	2717	2856	2.05e-08	82.4	147.742	147.742	147.74	153090	Phanerochaete carnosa HHB-10118-sp uncharacterized protein (PHACADRAFT_261764), mRNA	650164	Ceratobasidium theobromae	1582974	Rhizoctonia solani	456999
contig_387	XM_014800101.1	73	2137	509	58	49647	51752	430	2529	0	688	147.742	147.742	147.74	153090	Moesziomyces antarcticus 2-oxoglutarate dehydrogenase complex E1 component mitochondrial precursor (PAN0_012d4564), partial mRNA	84753	Ceratobasidium theobromae	1582974	Rhizoctonia solani	456999
contig_387	XM_029883004.1	72.676	2141	509	65	49647	51752	430	2529	2.09e-177	643	147.742	147.742	147.74	153090	Sporisorium graminicola uncharacterized protein (EX895_002405), partial mRNA	280036	Ceratobasidium theobromae	1582974	Rhizoctonia solani	456999
contig_387	XM_025741103.1	72.654	2121	502	76	49647	51731	294	2372	4.52e-174	632	147.742	147.742	147.74	153090	Tilletiopsis washingtonensis putative KGD1-alpha-ketoglutarate dehydrogenase (FA09DRAFT_323876), mRNA	58919	Ceratobasidium theobromae	1582974	Rhizoctonia solani	456999
contig_389	XM_054767922.1	93.75	48	2	1	26970	27017	5100	5146	1.1e-05	71.3	148.465	148.465	148.47	37910	PREDICTED: Dunckerocampus dactyliophorus adherens junctions associated protein 1 (ajap1), transcript variant X2, mRNA	161453	Ceratobasidium theobromae	1582974	Triticum aestivum	4565
contig_389	XM_052770191.1	100	34	0	0	28920	28953	2846	2879	0.002	63.9	148.465	148.465	148.47	37910	PREDICTED: Lactuca sativa uncharacterized LOC122197614 (LOC122197614), transcript variant X1, mRNA	4236	Ceratobasidium theobromae	1582974	Triticum aestivum	4565
contig_389	AL672207.1	100	28	0	0	29605	29632	47164	47137	4	52.8	148.465	148.465	148.47	37910	Human DNA sequence from clone RP1-232L22 on chromosome X Contains the 3' end of the NXF5 gene for nuclear RNA export factor 5 and a glycerol kinase (GK) pseudogene, complete sequence	9606	Ceratobasidium theobromae	1582974	Triticum aestivum	4565
contig_389	AL672207.1	100	28	0	0	29605	29632	47164	47137	4	52.8	148.465	148.465	148.47	37910	Human DNA sequence from clone RP1-232L22 on chromosome X Contains the 3' end of the NXF5 gene for nuclear RNA export factor 5 and a glycerol kinase (GK) pseudogene, complete sequence	9606	Ceratobasidium theobromae	1582974	Triticum aestivum	4565
contig_389	AC192288.3	94.118	34	2	0	29599	29632	153477	153510	4	52.8	148.465	148.465	148.47	37910	Pan troglodytes BAC clone CH251-575L24 from chromosome x, complete sequence	9598	Ceratobasidium theobromae	1582974	Triticum aestivum	4565
contig_389	AC192288.3	94.118	34	2	0	29599	29632	153477	153510	4	52.8	148.465	148.465	148.47	37910	Pan troglodytes BAC clone CH251-575L24 from chromosome x, complete sequence	9598	Ceratobasidium theobromae	1582974	Triticum aestivum	4565
contig_389	OZ180133.1	100	28	0	0	26888	26915	21181474	21181501	4	52.8	148.465	148.465	148.47	37910	Melanogrammus aeglefinus genome assembly, chromosome: 1	8056	Ceratobasidium theobromae	1582974	Triticum aestivum	4565
contig_391	OD152864.1	93.443	61	3	1	44913	44972	653	593	4.93e-11	89.8	141.781	141.781	141.78	61476	1_Tps_b3v08	170557	Ceratobasidium theobromae	1582974	Helianthus annuus	4232
contig_391	OD152864.1	100	47	0	0	44926	44972	650	604	1.77e-10	87.9	141.781	141.781	141.78	61476	1_Tps_b3v08	170557	Ceratobasidium theobromae	1582974	Helianthus annuus	4232
contig_391	OD152864.1	92.982	57	3	1	44913	44968	642	586	8.24e-09	82.4	141.781	141.781	141.78	61476	1_Tps_b3v08	170557	Ceratobasidium theobromae	1582974	Helianthus annuus	4232
contig_391	OD152864.1	100	43	0	0	44930	44972	657	615	2.96e-08	80.5	141.781	141.781	141.78	61476	1_Tps_b3v08	170557	Ceratobasidium theobromae	1582974	Helianthus annuus	4232
contig_391	OD152864.1	95.349	43	1	1	44931	44972	668	626	0.000231	67.6	141.781	141.781	141.78	61476	1_Tps_b3v08	170557	Ceratobasidium theobromae	1582974	Helianthus annuus	4232
contig_391	OD152864.1	91.304	46	3	1	44913	44957	631	586	0.011	62.1	141.781	141.781	141.78	61476	1_Tps_b3v08	170557	Ceratobasidium theobromae	1582974	Helianthus annuus	4232
contig_391	OA571274.1	100	43	0	0	44926	44968	12222	12180	2.96e-08	80.5	141.781	141.781	141.78	61476	1_Tdi_b3v08	61478	Ceratobasidium theobromae	1582974	Helianthus annuus	4232
contig_391	OA571274.1	97.872	47	0	1	44927	44972	12233	12187	2.96e-08	80.5	141.781	141.781	141.78	61476	1_Tdi_b3v08	61478	Ceratobasidium theobromae	1582974	Helianthus annuus	4232
contig_391	OA571274.1	91.304	46	3	1	44913	44957	12225	12180	0.011	62.1	141.781	141.781	141.78	61476	1_Tdi_b3v08	61478	Ceratobasidium theobromae	1582974	Helianthus annuus	4232
contig_391	OA571274.1	97.222	36	0	1	44938	44972	12233	12198	0.039	60.2	141.781	141.781	141.78	61476	1_Tdi_b3v08	61478	Ceratobasidium theobromae	1582974	Helianthus annuus	4232
contig_391	OA624458.1	97.872	47	0	1	44927	44972	116	162	2.96e-08	80.5	141.781	141.781	141.78	61476	1_Tdi_b3v08	61478	Ceratobasidium theobromae	1582974	Helianthus annuus	4232
contig_391	OA624458.1	95.918	49	2	0	44920	44968	121	169	2.96e-08	80.5	141.781	141.781	141.78	61476	1_Tdi_b3v08	61478	Ceratobasidium theobromae	1582974	Helianthus annuus	4232
contig_391	OA624458.1	91.304	46	3	1	44913	44957	124	169	0.011	62.1	141.781	141.781	141.78	61476	1_Tdi_b3v08	61478	Ceratobasidium theobromae	1582974	Helianthus annuus	4232
contig_391	OA624458.1	97.222	36	0	1	44938	44972	116	151	0.039	60.2	141.781	141.781	141.78	61476	1_Tdi_b3v08	61478	Ceratobasidium theobromae	1582974	Helianthus annuus	4232
contig_391	OD016271.1	100	37	0	0	44933	44969	6261	6225	6.42e-05	69.4	141.781	141.781	141.78	61476	1_Tps_b3v08	170557	Ceratobasidium theobromae	1582974	Helianthus annuus	4232
contig_391	OD016271.1	100	33	0	0	44926	44958	6257	6225	0.011	62.1	141.781	141.781	141.78	61476	1_Tps_b3v08	170557	Ceratobasidium theobromae	1582974	Helianthus annuus	4232
contig_391	OD016271.1	100	29	0	0	44944	44972	6261	6233	1.8	54.7	141.781	141.781	141.78	61476	1_Tps_b3v08	170557	Ceratobasidium theobromae	1582974	Helianthus annuus	4232
contig_391	CP009546.1	100	29	0	0	12399	12427	2984362	2984390	1.8	54.7	141.781	141.781	141.78	61476	Burkholderia pseudomallei strain MSHR668 chromosome II, complete sequence	28450	Ceratobasidium theobromae	1582974	Helianthus annuus	4232
contig_391	CP009546.1	100	29	0	0	12399	12427	2984362	2984390	1.8	54.7	141.781	141.781	141.78	61476	Burkholderia pseudomallei strain MSHR668 chromosome II, complete sequence	28450	Ceratobasidium theobromae	1582974	Helianthus annuus	4232
contig_393	XM_043320010.1	78.095	1050	219	7	4380	5426	1974	933	0	654	141.801	141.801	141.8	68421	Rhizoctonia solani 1-phosphatidylinositol-4-phosphate 5-kinase (RhiXN_00191), partial mRNA	456999	Ceratobasidium theobromae	1582974	cellular organisms	131567
contig_393	XM_025741667.1	81.667	480	83	3	4885	5363	2173	1698	1.04e-102	394	141.801	141.801	141.8	68421	Tilletiopsis washingtonensis SAICAR synthase-like protein (FA09DRAFT_328161), mRNA	58919	Ceratobasidium theobromae	1582974	cellular organisms	131567
contig_393	XM_018425793.2	76.463	752	153	23	4684	5423	2441	1702	1.7400000000000002e-100	387	141.801	141.801	141.8	68421	Cutaneotrichosporon oleaginosum uncharacterized protein (COLE_05062), partial mRNA	879819	Ceratobasidium theobromae	1582974	cellular organisms	131567
contig_393	XM_018425793.2	83.75	80	9	3	5474	5551	1694	1617	5.52e-06	73.1	141.801	141.801	141.8	68421	Cutaneotrichosporon oleaginosum uncharacterized protein (COLE_05062), partial mRNA	879819	Ceratobasidium theobromae	1582974	cellular organisms	131567
contig_393	XM_025519070.1	80.483	497	94	2	4921	5417	967	474	1.04e-97	377	141.801	141.801	141.8	68421	Acaromyces ingoldii SAICAR synthase-like protein (FA10DRAFT_236351), mRNA	215250	Ceratobasidium theobromae	1582974	cellular organisms	131567
contig_393	XM_053166156.1	80.573	489	90	4	4884	5371	1215	731	4.86e-96	372	141.801	141.801	141.8	68421	Puccinia triticina uncharacterized protein (PtA15_2A164), partial mRNA	208348	Ceratobasidium theobromae	1582974	cellular organisms	131567
contig_396	CR391990.8	80.435	92	16	2	79920	80010	152260	152170	0.000109	69.4	138.711	138.711	138.71	104284	Zebrafish DNA sequence from clone DKEY-261M5 in linkage group 6, complete sequence	7955	Ceratobasidium theobromae	1582974	Triticum dicoccoides	85692
contig_396	CU280673.12	80.435	92	16	2	79920	80010	12756	12846	0.000109	69.4	138.711	138.711	138.71	104284	Zebrafish DNA sequence from clone DKEY-188L18 in linkage group 25, complete sequence	7955	Ceratobasidium theobromae	1582974	Triticum dicoccoides	85692
contig_396	CR855396.12	80.435	92	16	2	79920	80010	24224	24134	0.000109	69.4	138.711	138.711	138.71	104284	Zebrafish DNA sequence from clone DKEY-265M3 in linkage group 14, complete sequence	7955	Ceratobasidium theobromae	1582974	Triticum dicoccoides	85692
contig_396	CR547131.7	80.435	92	16	2	79920	80010	39492	39582	0.000109	69.4	138.711	138.711	138.71	104284	Zebrafish DNA sequence from clone CH211-268I19 in linkage group 22, complete sequence	7955	Ceratobasidium theobromae	1582974	Triticum dicoccoides	85692
contig_396	CP157410.1	83.871	62	8	2	79913	79973	13510580	13510640	0.24	58.4	138.711	138.711	138.71	104284	Ziziphus jujuba isolate TW-2024b chromosome 08	326968	Ceratobasidium theobromae	1582974	Triticum dicoccoides	85692
contig_399	XM_043324462.1	74.125	1542	369	29	3129	4655	6588	5062	2.5e-167	610	251.058	251.058	251.06	180642	Rhizoctonia solani Retrovirus-related Pol polyprotein from transposon (RhiXN_04645), partial mRNA	456999	Ceratobasidium theobromae	1582974	Homo sapiens	9606
contig_399	XM_043323411.1	73.981	1545	366	34	3129	4655	6690	5164	2.52e-162	593	251.058	251.058	251.06	180642	Rhizoctonia solani Retrovirus-related Pol polyprotein from transposon (RhiXN_03594), partial mRNA	456999	Ceratobasidium theobromae	1582974	Homo sapiens	9606
contig_399	XM_043320593.1	73.722	1545	367	35	3129	4655	6408	4885	1.53e-154	568	251.058	251.058	251.06	180642	Rhizoctonia solani Retrovirus-related Pol polyprotein from transposon (RhiXN_00774), partial mRNA	456999	Ceratobasidium theobromae	1582974	Homo sapiens	9606
contig_399	XM_043322264.1	73.493	1543	377	31	3129	4655	6642	5116	1.1899999999999999e-150	555	251.058	251.058	251.06	180642	Rhizoctonia solani Retrovirus-related Pol polyprotein from transposon (RhiXN_02445), partial mRNA	456999	Ceratobasidium theobromae	1582974	Homo sapiens	9606
contig_399	XM_043322732.1	73.281	1542	382	28	3129	4655	6690	5164	1.2e-145	538	251.058	251.058	251.06	180642	Rhizoctonia solani Retrovirus-related Pol polyprotein from transposon (RhiXN_02915), partial mRNA	456999	Ceratobasidium theobromae	1582974	Homo sapiens	9606
contig_40	NC_065270.1	100	28	0	0	31	58	2685	2658	0.067	52.8	1681.5	1681.5	1681.5	676	Clematis delavayi voucher BJFC:Y.M. Shu sd686 chloroplast, complete genome	231645	Ceratobasidium theobromae	1582974	unclassified	0
contig_400	XM_064553948.1	97.143	35	1	0	7282	7316	2673	2639	0.027	60.2	150.497	150.497	150.5	42341	PREDICTED: Latimeria chalumnae collagen, type XXII, alpha 1 (COL22A1), mRNA	7897	Ceratobasidium theobromae	1582974	Arachis stenosperma	217475
contig_400	OZ237860.1	96.875	32	1	0	4584	4615	25498620	25498589	1.2	54.7	150.497	150.497	150.5	42341	Agapeta hamana genome assembly, chromosome: 1	1100904	Ceratobasidium theobromae	1582974	Arachis stenosperma	217475
contig_400	OZ237961.1	96.875	32	1	0	4584	4615	25437249	25437218	1.2	54.7	150.497	150.497	150.5	42341	Agapeta hamana genome assembly, chromosome: 1	1100904	Ceratobasidium theobromae	1582974	Arachis stenosperma	217475
contig_400	XM_005737552.1	100	28	0	0	7289	7316	2227	2200	4.5	52.8	150.497	150.497	150.5	42341	PREDICTED: Pundamilia nyererei collagen alpha-1(XV) chain-like (LOC102197593), transcript variant X1, mRNA	303518	Ceratobasidium theobromae	1582974	Arachis stenosperma	217475
contig_400	XM_051136252.1	100	28	0	0	7289	7316	1336	1309	4.5	52.8	150.497	150.497	150.5	42341	PREDICTED: Labeo rohita collagen alpha-1(IX) chain (LOC127181485), mRNA	84645	Ceratobasidium theobromae	1582974	Arachis stenosperma	217475
contig_401	XM_056638023.1	100	28	0	0	13300	13327	1132	1159	1.5	52.8	121.476	121.476	121.48	14061	Penicillium cosmopolitanum uncharacterized protein (N7509_013386), partial mRNA	1131564	Ceratobasidium theobromae	1582974	Phaseolus vulgaris	3885
contig_402	XM_066570513.1	75.874	286	60	9	95874	96151	1266	1550	3e-25	137	147.309	147.309	147.31	106336	PREDICTED: Molothrus aeneus forkhead box protein P3-like (LOC136570072), mRNA	84833	Ceratobasidium theobromae	1582974	Vigna angularis	3914
contig_402	XM_043327936.1	75.085	293	69	4	19298	19588	816	526	3.88e-24	134	147.309	147.309	147.31	106336	Rhizoctonia solani Retrotransposable element Tf2 protein (RhiXN_08120), partial mRNA	456999	Ceratobasidium theobromae	1582974	Vigna angularis	3914
contig_402	OZ239025.1	76.836	177	31	10	95983	96152	4233543	4233716	2.37e-11	91.6	147.309	147.309	147.31	106336	Pyrrhula murina genome assembly, chromosome: 30	928672	Ceratobasidium theobromae	1582974	Vigna angularis	3914
contig_402	OZ239025.1	92.308	39	3	0	96115	96153	6076440	6076402	0.86	56.5	147.309	147.309	147.31	106336	Pyrrhula murina genome assembly, chromosome: 30	928672	Ceratobasidium theobromae	1582974	Vigna angularis	3914
contig_402	CP139968.1	95.833	48	2	0	4174	4221	1344104	1344151	1.85e-07	78.7	147.309	147.309	147.31	106336	Cupriavidus oxalaticus strain HAMBI_2164 chromosome 2, complete sequence	96344	Ceratobasidium theobromae	1582974	Vigna angularis	3914
contig_402	CP069809.1	95.833	48	2	0	4174	4221	1476865	1476818	1.85e-07	78.7	147.309	147.309	147.31	106336	Cupriavidus oxalaticus strain Ox1_mCherry chromosome 1, complete sequence	96344	Ceratobasidium theobromae	1582974	Vigna angularis	3914
contig_402	CP069809.1	95.833	48	2	0	4174	4221	1476865	1476818	1.85e-07	78.7	147.309	147.309	147.31	106336	Cupriavidus oxalaticus strain Ox1_mCherry chromosome 1, complete sequence	96344	Ceratobasidium theobromae	1582974	Vigna angularis	3914
contig_403	XM_033307250.1	100	28	0	0	3373	3400	2373	2400	2.7	52.8	150.519	150.519	150.52	25926	PREDICTED: Drosophila mauritiana protein bunched, class 1/class 3/D/E isoforms (LOC117142934), transcript variant X1, mRNA	7226	Ceratobasidium theobromae	1582974	cellular organisms	131567
contig_403	XM_033307258.1	100	28	0	0	3373	3400	2411	2438	2.7	52.8	150.519	150.519	150.52	25926	PREDICTED: Drosophila mauritiana protein bunched, class 1/class 3/D/E isoforms (LOC117142934), transcript variant X2, mRNA	7226	Ceratobasidium theobromae	1582974	cellular organisms	131567
contig_403	XM_016178352.3	100	28	0	0	3373	3400	2478	2505	2.7	52.8	150.519	150.519	150.52	25926	PREDICTED: Drosophila simulans protein bunched, class 1/class 3/D/E isoforms (LOC6732105), transcript variant X1, mRNA	7240	Ceratobasidium theobromae	1582974	cellular organisms	131567
contig_403	XM_032720660.1	100	28	0	0	3373	3400	2275	2302	2.7	52.8	150.519	150.519	150.52	25926	PREDICTED: Drosophila sechellia protein bunched, class 1/class 3/D/E isoforms (LOC6617753), transcript variant X3, mRNA	7238	Ceratobasidium theobromae	1582974	cellular organisms	131567
contig_403	XM_032720654.1	100	28	0	0	3373	3400	2384	2411	2.7	52.8	150.519	150.519	150.52	25926	PREDICTED: Drosophila sechellia protein bunched, class 1/class 3/D/E isoforms (LOC6617753), transcript variant X1, mRNA	7238	Ceratobasidium theobromae	1582974	cellular organisms	131567
contig_404	XM_043330035.1	78.55	1007	204	11	149098	150098	602	1602	7.04e-180	652	149.327	149.327	149.33	310453	Rhizoctonia solani proton/nucleoside cotransporter (RhiXN_10219), partial mRNA	456999	Ceratobasidium theobromae	1582974	Rhizoctonia solani	456999
contig_404	XM_043330063.1	80.41	536	98	6	71642	72172	510	1043	2.81e-104	401	149.327	149.327	149.33	310453	Rhizoctonia solani WD repeat-containing protein (RhiXN_10247), partial mRNA	456999	Ceratobasidium theobromae	1582974	Rhizoctonia solani	456999
contig_404	XM_067675395.1	72.2	982	248	23	149127	150097	622	1589	4.9499999999999996e-67	278	149.327	149.327	149.33	310453	Lentinus tigrinus ALCF2SS1-7 H+/nucleoside cotransporter (L226DRAFT_457763), partial mRNA	1328758	Ceratobasidium theobromae	1582974	Rhizoctonia solani	456999
contig_404	XM_043329972.1	83.146	178	28	2	216941	217117	377	553	5.200000000000001e-32	161	149.327	149.327	149.33	310453	Rhizoctonia solani methyltransferase domain protein (RhiXN_10156), partial mRNA	456999	Ceratobasidium theobromae	1582974	Rhizoctonia solani	456999
contig_404	XM_048023152.1	79.208	202	35	6	258508	258704	1102	903	1.13e-23	134	149.327	149.327	149.33	310453	Epithele typhae uncharacterized protein (BXZ73DRAFT_79739), partial mRNA	378194	Ceratobasidium theobromae	1582974	Rhizoctonia solani	456999
contig_407	XM_043324462.1	73.691	1509	369	26	9314	10808	6483	4989	6.55e-154	562	571.428	571.428	571.43	16698	Rhizoctonia solani Retrovirus-related Pol polyprotein from transposon (RhiXN_04645), partial mRNA	456999	Ceratobasidium theobromae	1582974	Triticinae	1648030
contig_407	XM_043323411.1	73.305	1622	389	42	9209	10808	6690	5091	3.05e-152	556	571.428	571.428	571.43	16698	Rhizoctonia solani Retrovirus-related Pol polyprotein from transposon (RhiXN_03594), partial mRNA	456999	Ceratobasidium theobromae	1582974	Triticinae	1648030
contig_407	XM_043320593.1	73.347	1512	366	32	9314	10808	6303	4812	8.59e-143	525	571.428	571.428	571.43	16698	Rhizoctonia solani Retrovirus-related Pol polyprotein from transposon (RhiXN_00774), partial mRNA	456999	Ceratobasidium theobromae	1582974	Triticinae	1648030
contig_407	XM_043322264.1	72.828	1623	395	43	9209	10808	6642	5043	6.69e-139	512	571.428	571.428	571.43	16698	Rhizoctonia solani Retrovirus-related Pol polyprotein from transposon (RhiXN_02445), partial mRNA	456999	Ceratobasidium theobromae	1582974	Triticinae	1648030
contig_407	XM_043322732.1	72.861	1496	380	24	9314	10796	6585	5103	3.13e-132	490	571.428	571.428	571.43	16698	Rhizoctonia solani Retrovirus-related Pol polyprotein from transposon (RhiXN_02915), partial mRNA	456999	Ceratobasidium theobromae	1582974	Triticinae	1648030
contig_408	XM_043324576.1	81.662	349	61	2	70075	70423	376	721	3.16e-70	287	161.298	161.298	161.3	119228	Rhizoctonia solani F-type H+-transporting ATPase subunit b (RhiXN_04760), partial mRNA	456999	Ceratobasidium theobromae	1582974	Gossypium	3633
contig_408	XM_040927655.1	100	36	0	0	23877	23912	1134	1099	0.000448	67.6	161.298	161.298	161.3	119228	Cucurbitaria berberidis CBS 394.84 uncharacterized protein (K460DRAFT_270487), partial mRNA	1168544	Ceratobasidium theobromae	1582974	Gossypium	3633
contig_408	XM_064553948.1	97.143	35	1	0	4960	4994	2673	2639	0.075	60.2	161.298	161.298	161.3	119228	PREDICTED: Latimeria chalumnae collagen, type XXII, alpha 1 (COL22A1), mRNA	7897	Ceratobasidium theobromae	1582974	Gossypium	3633
contig_408	XM_056266229.1	92.105	38	3	0	96752	96789	923	886	3.5	54.7	161.298	161.298	161.3	119228	PREDICTED: Rhinichthys klamathensis goyatoka squalene epoxidase a (sqlea), mRNA	3034132	Ceratobasidium theobromae	1582974	Gossypium	3633
contig_408	XM_048153593.1	92.105	38	3	0	96752	96789	1096	1059	3.5	54.7	161.298	161.298	161.3	119228	PREDICTED: Megalobrama amblycephala squalene epoxidase a (sqlea), mRNA	75352	Ceratobasidium theobromae	1582974	Gossypium	3633
contig_409	XM_007313635.1	86.885	61	8	0	68723	68783	428	368	8.9e-05	69.4	149.885	149.885	149.89	85243	Serpula lacrymans var. lacrymans S7.9 uncharacterized protein (SERLADRAFT_457235), mRNA	578457	Ceratobasidium theobromae	1582974	Homo sapiens	9606
contig_409	XM_024813381.1	100	33	0	0	22998	23030	643	611	0.015	62.1	149.885	149.885	149.89	85243	Aspergillus candidus pectate lyase-domain-containing protein (BDW47DRAFT_109083), mRNA	41067	Ceratobasidium theobromae	1582974	Homo sapiens	9606
contig_409	XM_012355082.1	100	29	0	0	69438	69466	355	383	2.5	54.7	149.885	149.885	149.89	85243	Saprolegnia parasitica CBS 223.65 hypothetical protein partial mRNA	695850	Ceratobasidium theobromae	1582974	Homo sapiens	9606
contig_409	AC174339.10	100	28	0	0	24219	24246	114966	114993	9	52.8	149.885	149.885	149.89	85243	Medicago truncatula clone mth2-161b15, complete sequence	3880	Ceratobasidium theobromae	1582974	Homo sapiens	9606
contig_409	AC174339.10	100	28	0	0	24219	24246	114966	114993	9	52.8	149.885	149.885	149.89	85243	Medicago truncatula clone mth2-161b15, complete sequence	3880	Ceratobasidium theobromae	1582974	Homo sapiens	9606
contig_41	OM062613.1	99.208	631	5	0	1	631	138127	138757	0	1138	6628.48	6628.48	6628.48	631	Rhizoctonia sp. AG-Fa isolate AH2 mitochondrion, complete genome	935292	Ceratobasidium theobromae	1582974	unclassified	0
contig_41	MW556305.1	99.208	631	5	0	1	631	145310	145940	0	1138	6628.48	6628.48	6628.48	631	Rhizoctonia sp. isolate Cej3 mitochondrion, complete genome	2047347	Ceratobasidium theobromae	1582974	unclassified	0
contig_41	MW995474.1	99.208	631	5	0	1	631	49254	48624	0	1138	6628.48	6628.48	6628.48	631	Rhizoctonia solani strain AG1-IA mitochondrion, complete genome	456999	Ceratobasidium theobromae	1582974	unclassified	0
contig_41	OM049544.1	99.049	631	6	0	1	631	20105	20735	0	1133	6628.48	6628.48	6628.48	631	Rhizoctonia sp. culture GS-6 mitochondrion, complete genome	2047347	Ceratobasidium theobromae	1582974	unclassified	0
contig_41	MW995475.1	98.891	631	7	0	1	631	103996	104626	0	1127	6628.48	6628.48	6628.48	631	Rhizoctonia solani strain AG1-IB mitochondrion, complete genome	456999	Ceratobasidium theobromae	1582974	unclassified	0
contig_410	CP029773.1	92.489	6271	326	111	25706	31929	3997814	3991642	0	8837	117.138	117.138	117.14	31980	Stenotrophomonas maltophilia strain SJTL3 chromosome, complete genome	40324	Ceratobasidium theobromae	1582974	Stenotrophomonas maltophilia	40324
contig_410	CP029773.1	92.489	6271	326	111	25706	31929	3997814	3991642	0	8837	117.138	117.138	117.14	31980	Stenotrophomonas maltophilia strain SJTL3 chromosome, complete genome	40324	Ceratobasidium theobromae	1582974	Stenotrophomonas maltophilia	40324
contig_410	CP155568.1	92.411	6272	329	115	25706	31929	3827076	3820904	0	8809	117.138	117.138	117.14	31980	Stenotrophomonas riyadhensis strain ESTM1A_MKCTX4_10a chromosome, complete genome	2859893	Ceratobasidium theobromae	1582974	Stenotrophomonas maltophilia	40324
contig_410	CP102248.1	92.424	6270	324	118	25706	31929	190871	184707	0	8807	117.138	117.138	117.14	31980	Stenotrophomonas sp. CD2 chromosome, complete genome	2962886	Ceratobasidium theobromae	1582974	Stenotrophomonas maltophilia	40324
contig_410	CP102248.1	92.424	6270	324	118	25706	31929	190871	184707	0	8807	117.138	117.138	117.14	31980	Stenotrophomonas sp. CD2 chromosome, complete genome	2962886	Ceratobasidium theobromae	1582974	Stenotrophomonas maltophilia	40324
contig_410	CP080573.1	92.234	6271	342	113	25706	31929	3896670	3890498	0	8748	117.138	117.138	117.14	31980	Stenotrophomonas maltophilia strain FZD2 chromosome, complete genome	40324	Ceratobasidium theobromae	1582974	Stenotrophomonas maltophilia	40324
contig_410	CP080573.1	92.234	6271	342	113	25706	31929	3896670	3890498	0	8748	117.138	117.138	117.14	31980	Stenotrophomonas maltophilia strain FZD2 chromosome, complete genome	40324	Ceratobasidium theobromae	1582974	Stenotrophomonas maltophilia	40324
contig_410	CP043578.1	91.834	6270	369	112	25706	31929	3902151	3895979	0	8610	117.138	117.138	117.14	31980	Stenotrophomonas maltophilia strain T50-20 chromosome, complete genome	40324	Ceratobasidium theobromae	1582974	Stenotrophomonas maltophilia	40324
contig_410	CP043578.1	91.834	6270	369	112	25706	31929	3902151	3895979	0	8610	117.138	117.138	117.14	31980	Stenotrophomonas maltophilia strain T50-20 chromosome, complete genome	40324	Ceratobasidium theobromae	1582974	Stenotrophomonas maltophilia	40324
contig_411	XM_003036218.2	85.657	753	100	7	354727	355475	1975	2723	0	785	150.276	150.276	150.28	577252	Schizophyllum commune H4-8 uncharacterized protein (SCHCODRAFT_02604446), mRNA	578458	Ceratobasidium theobromae	1582974	Rhizoctonia solani	456999
contig_411	XM_007766131.1	84.78	749	114	0	354727	355475	1970	2718	0	752	150.276	150.276	150.28	577252	Coniophora puteana RWD-64-598 SS2 polyketide synthetase (pks-nrps3), mRNA	741705	Ceratobasidium theobromae	1582974	Rhizoctonia solani	456999
contig_411	XM_007766131.1	82.601	546	90	4	355514	356058	2711	3252	8.45e-127	477	150.276	150.276	150.28	577252	Coniophora puteana RWD-64-598 SS2 polyketide synthetase (pks-nrps3), mRNA	741705	Ceratobasidium theobromae	1582974	Rhizoctonia solani	456999
contig_411	XM_007766131.1	80.938	320	59	2	354330	354648	1616	1934	5.58e-59	252	150.276	150.276	150.28	577252	Coniophora puteana RWD-64-598 SS2 polyketide synthetase (pks-nrps3), mRNA	741705	Ceratobasidium theobromae	1582974	Rhizoctonia solani	456999
contig_411	XM_067675909.1	84	750	118	2	354727	355475	1862	2610	0	719	150.276	150.276	150.28	577252	Lentinus tigrinus ALCF2SS1-7 uncharacterized protein (L226DRAFT_465272), partial mRNA	1328758	Ceratobasidium theobromae	1582974	Rhizoctonia solani	456999
contig_411	XM_007364716.1	82.846	752	123	6	354727	355475	1862	2610	0	669	150.276	150.276	150.28	577252	Dichomitus squalens LYAD-421 SS1 uncharacterized protein (DICSQDRAFT_57415), partial mRNA	732165	Ceratobasidium theobromae	1582974	Rhizoctonia solani	456999
contig_411	XM_007364716.1	78.862	492	91	9	353247	353732	475	959	1.5100000000000002e-79	320	150.276	150.276	150.28	577252	Dichomitus squalens LYAD-421 SS1 uncharacterized protein (DICSQDRAFT_57415), partial mRNA	732165	Ceratobasidium theobromae	1582974	Rhizoctonia solani	456999
contig_411	XM_008038303.1	82.8	750	127	2	354727	355475	1876	2624	0	669	150.276	150.276	150.28	577252	Trametes versicolor FP-101664 SS1 uncharacterized protein (TRAVEDRAFT_57970), mRNA	717944	Ceratobasidium theobromae	1582974	Rhizoctonia solani	456999
contig_413	XM_007388436.1	85.698	874	125	0	23692	24565	257	1130	0	922	195.869	195.869	195.87	162085	Punctularia strigosozonata HHB-11173 SS5 actin 1 (PUNSTDRAFT_146570), mRNA	741275	Ceratobasidium theobromae	1582974	Humulus lupulus	3486
contig_413	XM_007371432.1	85.714	875	123	2	23692	24565	313	1186	0	922	195.869	195.869	195.87	162085	Dichomitus squalens LYAD-421 SS1 actin 1 (DICSQDRAFT_141804), mRNA	732165	Ceratobasidium theobromae	1582974	Humulus lupulus	3486
contig_413	XM_069355168.1	85.029	875	129	2	23692	24565	203	1076	0	889	195.869	195.869	195.87	162085	Vanrija albida actin (Q8F55_006716), partial mRNA	181172	Ceratobasidium theobromae	1582974	Humulus lupulus	3486
contig_413	KJ631110.1	84.949	877	130	2	23692	24567	106	981	0	887	195.869	195.869	195.87	162085	Ceratobasidium cereale strain AG-D actin mRNA, partial cds	76351	Ceratobasidium theobromae	1582974	Humulus lupulus	3486
contig_413	XM_067680925.1	84.914	875	130	2	23692	24565	253	1126	0	883	195.869	195.869	195.87	162085	Lentinus tigrinus ALCF2SS1-7 actin (L226DRAFT_535523), mRNA	1328758	Ceratobasidium theobromae	1582974	Humulus lupulus	3486
contig_415	XM_001881756.1	100	30	0	0	8345	8374	640	611	0.12	56.5	159.714	159.714	159.71	14398	Laccaria bicolor S238N-H82 uncharacterized protein (LACBIDRAFT_327878), partial mRNA	486041	Ceratobasidium theobromae	1582974	cellular organisms	131567
contig_416	PP841133.1	100	49	0	0	17275	17323	53	5	3.85e-12	91.6	212.368	212.368	212.37	17323	Acinetobacter phage vB_Ab_164_KEN_02, complete genome	3143016	Ceratobasidium theobromae	1582974	Kribbella sp. HUAS MG21	3160966
contig_416	PP841133.1	100	46	0	0	17275	17320	41133	41178	1.79e-10	86.1	212.368	212.368	212.37	17323	Acinetobacter phage vB_Ab_164_KEN_02, complete genome	3143016	Ceratobasidium theobromae	1582974	Kribbella sp. HUAS MG21	3160966
contig_416	CP142797.1	100	48	0	0	17275	17322	59	12	1.39e-11	89.8	212.368	212.368	212.37	17323	Acinetobacter baumannii strain E20AB39 plasmid pE20AB39	470	Ceratobasidium theobromae	1582974	Kribbella sp. HUAS MG21	3160966
contig_416	AP022606.1	100	48	0	0	17275	17322	67	20	1.39e-11	89.8	212.368	212.368	212.37	17323	Mycobacterium branderi JCM 12687 DNA, nearly complete genome	43348	Ceratobasidium theobromae	1582974	Kribbella sp. HUAS MG21	3160966
contig_416	AP022606.1	100	48	0	0	17275	17322	67	20	1.39e-11	89.8	212.368	212.368	212.37	17323	Mycobacterium branderi JCM 12687 DNA, nearly complete genome	43348	Ceratobasidium theobromae	1582974	Kribbella sp. HUAS MG21	3160966
contig_416	OQ450241.1	100	29	0	0	17278	17306	4424	4396	0.51	54.7	212.368	212.368	212.37	17323	Uncultured Oscillospiraceae bacterium clone Long_Read_Consensus_CX_F2 16S ribosomal RNA gene, partial sequence; 16S-23S ribosomal RNA intergenic spacer, complete sequence; and 23S ribosomal RNA gene, partial sequence	707003	Ceratobasidium theobromae	1582974	Kribbella sp. HUAS MG21	3160966
contig_417	XM_043331407.1	80.311	193	36	2	24424	24615	419	228	2.8000000000000003e-27	145	159.791	159.791	159.79	166186	Rhizoctonia solani pectate lyase (RhiXN_11592), partial mRNA	456999	Ceratobasidium theobromae	1582974	Rhizoctonia solani	456999
contig_417	XM_024488768.1	83.471	121	18	2	27499	27618	390	271	2.84e-17	111	159.791	159.791	159.79	166186	Postia placenta MAD-698-R-SB12 hypothetical protein (POSPLADRAFT_1180575), partial mRNA	670580	Ceratobasidium theobromae	1582974	Rhizoctonia solani	456999
contig_417	XM_040801117.1	87.64	89	11	0	27353	27441	584	496	4.76e-15	104	159.791	159.791	159.79	166186	Drechmeria coniospora Serine/threonine-protein kinase bur-1 (DCS_03804), partial mRNA	98403	Ceratobasidium theobromae	1582974	Rhizoctonia solani	456999
contig_417	XM_043328445.1	84.211	95	15	0	120386	120480	83	177	1.03e-11	93.5	159.791	159.791	159.79	166186	Rhizoctonia solani Magnesium transporter NIPA (RhiXN_08629), partial mRNA	456999	Ceratobasidium theobromae	1582974	Rhizoctonia solani	456999
contig_417	XM_033668291.1	84.615	91	14	0	27357	27447	721	631	3.7e-11	91.6	159.791	159.791	159.79	166186	Dothidotthia symphoricarpi CBS 119687 Pkinase-domain-containing protein (P153DRAFT_367523), mRNA	1392245	Ceratobasidium theobromae	1582974	Rhizoctonia solani	456999
contig_419	CP177241.1	100	28	0	0	9650	9677	3731238	3731265	1.2	52.8	102.452	102.452	102.45	11235	Agarivorans sp. DSG3-1 chromosome, complete genome	3342249	Ceratobasidium theobromae	1582974	Mesangiospermae	1437183
contig_42	MW995475.1	98.976	293	3	0	1	293	104627	104919	4.8800000000000005e-144	525	6506.76	6506.76	6506.76	983	Rhizoctonia solani strain AG1-IB mitochondrion, complete genome	456999	Ceratobasidium theobromae	1582974	unclassified	0
contig_42	MW556305.1	98.976	293	3	0	1	293	145941	146233	4.8800000000000005e-144	525	6506.76	6506.76	6506.76	983	Rhizoctonia sp. isolate Cej3 mitochondrion, complete genome	2047347	Ceratobasidium theobromae	1582974	unclassified	0
contig_42	HF546977.1	98.976	293	3	0	1	293	159242	159534	4.8800000000000005e-144	525	6506.76	6506.76	6506.76	983	Rhizoctonia solani strain AG-1 IB complete mitochondrial genome, isolate 7/3/14	1108050	Ceratobasidium theobromae	1582974	unclassified	0
contig_42	MW995474.1	98.635	293	4	0	1	293	48623	48331	2.2699999999999998e-142	520	6506.76	6506.76	6506.76	983	Rhizoctonia solani strain AG1-IA mitochondrion, complete genome	456999	Ceratobasidium theobromae	1582974	unclassified	0
contig_42	OM049544.1	98.592	284	4	0	1	284	20736	21019	2.2899999999999997e-137	503	6506.76	6506.76	6506.76	983	Rhizoctonia sp. culture GS-6 mitochondrion, complete genome	2047347	Ceratobasidium theobromae	1582974	unclassified	0
contig_420	XM_043321812.1	84.774	1215	185	0	162504	163718	355	1569	0	1219	150.47	150.47	150.47	1188186	Rhizoctonia solani Serine/threonine-protein phosphatase (RhiXN_01993), partial mRNA	456999	Ceratobasidium theobromae	1582974	Rhizoctonia solani	456999
contig_420	XM_043322125.1	78.382	1619	322	22	1058213	1059817	4608	6212	0	1026	150.47	150.47	150.47	1188186	Rhizoctonia solani alpha-1,3-glucan synthase (RhiXN_02306), partial mRNA	456999	Ceratobasidium theobromae	1582974	Rhizoctonia solani	456999
contig_420	XM_043322125.1	74.592	2082	481	38	1054616	1056679	1369	3420	0	870	150.47	150.47	150.47	1188186	Rhizoctonia solani alpha-1,3-glucan synthase (RhiXN_02306), partial mRNA	456999	Ceratobasidium theobromae	1582974	Rhizoctonia solani	456999
contig_420	XM_043322125.1	86.798	356	47	0	1056725	1057080	3417	3772	1.39e-102	398	150.47	150.47	150.47	1188186	Rhizoctonia solani alpha-1,3-glucan synthase (RhiXN_02306), partial mRNA	456999	Ceratobasidium theobromae	1582974	Rhizoctonia solani	456999
contig_420	XM_043322125.1	78.78	377	74	4	1060004	1060377	6293	6666	1.48e-57	248	150.47	150.47	150.47	1188186	Rhizoctonia solani alpha-1,3-glucan synthase (RhiXN_02306), partial mRNA	456999	Ceratobasidium theobromae	1582974	Rhizoctonia solani	456999
contig_420	XM_043322125.1	79.32	353	71	2	1052905	1053256	1	352	5.34e-57	246	150.47	150.47	150.47	1188186	Rhizoctonia solani alpha-1,3-glucan synthase (RhiXN_02306), partial mRNA	456999	Ceratobasidium theobromae	1582974	Rhizoctonia solani	456999
contig_420	XM_014800561.1	80.399	1102	197	18	162558	163648	610	1703	0	821	150.47	150.47	150.47	1188186	Moesziomyces antarcticus b-type regulatory subunit of protein phosphatase 2A; Rts1p (PAN0_010d4107), partial mRNA	84753	Ceratobasidium theobromae	1582974	Rhizoctonia solani	456999
contig_420	XM_043321908.1	84.569	823	121	4	400132	400951	1340	2159	0	811	150.47	150.47	150.47	1188186	Rhizoctonia solani RNA recognition motif protein (RhiXN_02089), partial mRNA	456999	Ceratobasidium theobromae	1582974	Rhizoctonia solani	456999
contig_420	XM_069352901.1	78.397	1185	239	15	162537	163714	433	1607	0	754	150.47	150.47	150.47	1188186	Vanrija albida serine/threonine-protein phosphatase 2A 56 kDa regulatory subunit delta isoform (RTS1), partial mRNA	181172	Ceratobasidium theobromae	1582974	Rhizoctonia solani	456999
contig_421	XM_043324462.1	73.89	1509	360	31	37718	39209	5097	6588	7.320000000000001e-157	573	250.971	250.971	250.97	40369	Rhizoctonia solani Retrovirus-related Pol polyprotein from transposon (RhiXN_04645), partial mRNA	456999	Ceratobasidium theobromae	1582974	Panicum hallii	206008
contig_421	XM_043323411.1	73.743	1512	357	36	37718	39209	5199	6690	7.3799999999999985e-152	556	250.971	250.971	250.97	40369	Rhizoctonia solani Retrovirus-related Pol polyprotein from transposon (RhiXN_03594), partial mRNA	456999	Ceratobasidium theobromae	1582974	Panicum hallii	206008
contig_421	XM_043322264.1	73.775	1449	344	34	37779	39209	5212	6642	2.67e-146	538	250.971	250.971	250.97	40369	Rhizoctonia solani Retrovirus-related Pol polyprotein from transposon (RhiXN_02445), partial mRNA	456999	Ceratobasidium theobromae	1582974	Panicum hallii	206008
contig_421	XM_043320593.1	73.413	1512	359	37	37718	39209	4920	6408	2.08e-142	525	250.971	250.971	250.97	40369	Rhizoctonia solani Retrovirus-related Pol polyprotein from transposon (RhiXN_00774), partial mRNA	456999	Ceratobasidium theobromae	1582974	Panicum hallii	206008
contig_421	XM_043322732.1	73.161	1509	371	30	37718	39209	5199	6690	1.62e-138	512	250.971	250.971	250.97	40369	Rhizoctonia solani Retrovirus-related Pol polyprotein from transposon (RhiXN_02915), partial mRNA	456999	Ceratobasidium theobromae	1582974	Panicum hallii	206008
contig_422	XM_043324459.1	71.802	1454	370	37	807	2240	2088	655	4.16e-97	377	158.293	158.293	158.29	272375	Rhizoctonia solani Retrovirus-related Pol polyprotein from transposon (RhiXN_04642), partial mRNA	456999	Ceratobasidium theobromae	1582974	Rhizoctonia solani	456999
contig_422	XM_003174733.1	76.44	382	76	12	42918	43292	520	894	4.5e-42	195	158.293	158.293	158.29	272375	Nannizzia gypsea CBS 118893 vacuolar ATP synthase subunit B (MGYG_02310), partial mRNA	535722	Ceratobasidium theobromae	1582974	Rhizoctonia solani	456999
contig_422	XM_066939831.1	76.842	285	63	3	31876	32159	1101	819	5.8999999999999994e-31	158	158.293	158.293	158.29	272375	Lipomyces doorenjongii ribonucleotide reductase (V1508DRAFT_413806), mRNA	383834	Ceratobasidium theobromae	1582974	Rhizoctonia solani	456999
contig_422	XM_007920729.1	78.601	243	48	4	31877	32117	1061	821	5.8999999999999994e-31	158	158.293	158.293	158.29	272375	Phaeoacremonium minimum UCRPA7 putative ribonucleoside-diphosphate reductase large chain protein partial mRNA	1286976	Ceratobasidium theobromae	1582974	Rhizoctonia solani	456999
contig_422	XM_049319117.1	78.689	244	46	5	31877	32117	1010	770	5.8999999999999994e-31	158	158.293	158.293	158.29	272375	Wardomyces moseri uncharacterized protein (JN550_007283), partial mRNA	1658444	Ceratobasidium theobromae	1582974	Rhizoctonia solani	456999
contig_423	XM_043324238.1	78.379	2974	623	19	698309	701272	5954	8917	0	1912	149.769	149.769	149.77	1242592	Rhizoctonia solani histone acetyltransferase SAGA, TRRAP/TRA1 component, PI-3 kinase superfamily TRA1 protein (RhiXN_04421), partial mRNA	456999	Ceratobasidium theobromae	1582974	Rhizoctonia solani	456999
contig_423	XM_043324197.1	85.146	754	110	2	544808	545560	935	183	0	771	149.769	149.769	149.77	1242592	Rhizoctonia solani regulator of G protein signaling domain protein (RhiXN_04380), partial mRNA	456999	Ceratobasidium theobromae	1582974	Rhizoctonia solani	456999
contig_423	XM_043324197.1	76.313	857	166	21	543913	544743	1803	958	2.4e-110	424	149.769	149.769	149.77	1242592	Rhizoctonia solani regulator of G protein signaling domain protein (RhiXN_04380), partial mRNA	456999	Ceratobasidium theobromae	1582974	Rhizoctonia solani	456999
contig_423	XM_043324217.1	84.462	650	101	0	493404	494053	1919	2568	6.0999999999999996e-176	641	149.769	149.769	149.77	1242592	Rhizoctonia solani DEAD/DEAH box helicase (RhiXN_04400), partial mRNA	456999	Ceratobasidium theobromae	1582974	Rhizoctonia solani	456999
contig_423	XM_043324217.1	87.008	254	21	8	491311	491561	1	245	7.120000000000005e-66	276	149.769	149.769	149.77	1242592	Rhizoctonia solani DEAD/DEAH box helicase (RhiXN_04400), partial mRNA	456999	Ceratobasidium theobromae	1582974	Rhizoctonia solani	456999
contig_423	XM_043324217.1	85.714	112	14	2	494989	495099	3279	3389	4.57e-18	117	149.769	149.769	149.77	1242592	Rhizoctonia solani DEAD/DEAH box helicase (RhiXN_04400), partial mRNA	456999	Ceratobasidium theobromae	1582974	Rhizoctonia solani	456999
contig_423	XM_043324217.1	87.209	86	10	1	494848	494933	3197	3281	5.95e-12	97.1	149.769	149.769	149.77	1242592	Rhizoctonia solani DEAD/DEAH box helicase (RhiXN_04400), partial mRNA	456999	Ceratobasidium theobromae	1582974	Rhizoctonia solani	456999
contig_423	XM_043324341.1	83.083	532	90	0	971390	971921	1012	481	1.0899999999999999e-128	484	149.769	149.769	149.77	1242592	Rhizoctonia solani glutamine synthetase (RhiXN_04524), partial mRNA	456999	Ceratobasidium theobromae	1582974	Rhizoctonia solani	456999
contig_423	XM_028622568.1	78.551	704	143	8	254803	255502	122	821	2.37e-120	457	149.769	149.769	149.77	1242592	Apiotrichum porosum RNA helicase (FAL1), partial mRNA	105984	Ceratobasidium theobromae	1582974	Rhizoctonia solani	456999
contig_424	CP163390.1	80.749	187	7	24	14165	14328	9282	9462	1.46e-20	119	920.351	920.351	920.35	14339	Klebsiella pneumoniae strain TY-30 plasmid unnamed3, complete sequence	573	Ceratobasidium theobromae	1582974	Escherichia coli	562
contig_424	CP110997.1	100	55	0	0	14265	14319	55	1	1.47e-15	102	920.351	920.351	920.35	14339	Escherichia coli strain XYEH3783 plasmid pYUXYEH3783-2, complete sequence	562	Ceratobasidium theobromae	1582974	Escherichia coli	562
contig_424	CP110997.1	100	55	0	0	14265	14319	55	1	1.47e-15	102	920.351	920.351	920.35	14339	Escherichia coli strain XYEH3783 plasmid pYUXYEH3783-2, complete sequence	562	Ceratobasidium theobromae	1582974	Escherichia coli	562
contig_424	CP142648.1	100	31	0	0	14296	14326	6420	6450	0.032	58.4	920.351	920.351	920.35	14339	Acinetobacter baumannii strain D20AB03 plasmid pD20AB03	470	Ceratobasidium theobromae	1582974	Escherichia coli	562
contig_424	PQ641084.1	96.875	32	1	0	14295	14326	43785	43816	0.42	54.7	920.351	920.351	920.35	14339	Pseudomonas phage BARC01, complete genome	3384911	Ceratobasidium theobromae	1582974	Escherichia coli	562
contig_424	CP146767.1	92.308	39	1	2	14297	14334	7246	7283	0.42	54.7	920.351	920.351	920.35	14339	Acinetobacter baumannii strain F20AB48 plasmid pF20AB48	470	Ceratobasidium theobromae	1582974	Escherichia coli	562
contig_426	XM_043326373.1	82.394	284	50	0	43821	44104	935	652	1.09e-58	248	184.579	184.579	184.58	86973	Rhizoctonia solani ribosomal protein S7p/S5e (RhiXN_06557), partial mRNA	456999	Ceratobasidium theobromae	1582974	Rhizoctonia solani	456999
contig_426	XM_043326373.1	96.61	59	2	0	44161	44219	650	592	1.16e-13	99	184.579	184.579	184.58	86973	Rhizoctonia solani ribosomal protein S7p/S5e (RhiXN_06557), partial mRNA	456999	Ceratobasidium theobromae	1582974	Rhizoctonia solani	456999
contig_426	XM_041327880.1	91.743	109	9	0	45013	45121	661	553	8.77e-30	152	184.579	184.579	184.58	86973	Suillus paluster ribosomal protein S7 domain-containing protein (EDB91DRAFT_612168), mRNA	48578	Ceratobasidium theobromae	1582974	Rhizoctonia solani	456999
contig_426	XM_041327880.1	82.517	143	25	0	44823	44965	802	660	5.31e-22	126	184.579	184.579	184.58	86973	Suillus paluster ribosomal protein S7 domain-containing protein (EDB91DRAFT_612168), mRNA	48578	Ceratobasidium theobromae	1582974	Rhizoctonia solani	456999
contig_426	XM_039067128.1	79.293	198	39	2	26229	26425	1095	1291	2.45e-25	137	184.579	184.579	184.58	86973	Cantharellus anzutake carbamoyl-phosphate synthase small chain, CPSase domain-containing protein (EI90DRAFT_3288842), mRNA	1750568	Ceratobasidium theobromae	1582974	Rhizoctonia solani	456999
contig_426	XM_043326374.1	78.469	209	43	2	50375	50582	2783	2990	8.83e-25	135	184.579	184.579	184.58	86973	Rhizoctonia solani ABC transporter transmembrane region (RhiXN_06558), partial mRNA	456999	Ceratobasidium theobromae	1582974	Rhizoctonia solani	456999
contig_426	XM_025585549.1	83.099	142	24	0	44824	44965	536	395	4.11e-23	130	184.579	184.579	184.58	86973	Aspergillus brunneoviolaceus CBS 621.78 40S ribosomal protein uS7 (BO95DRAFT_438578), mRNA	1450534	Ceratobasidium theobromae	1582974	Rhizoctonia solani	456999
contig_428	XM_043330415.1	78.34	711	116	28	138947	139644	815	130	1.95e-111	425	155.364	155.364	155.36	362726	Rhizoctonia solani neutrophil cytosol factor 2 (RhiXN_10599), partial mRNA	456999	Ceratobasidium theobromae	1582974	Rhizoctonia solani	456999
contig_428	XM_043326758.1	76.464	871	152	40	138947	139797	1697	860	7.02e-111	424	155.364	155.364	155.36	362726	Rhizoctonia solani Rho guanine nucleotide exchange factor scd1 (RhiXN_06942), partial mRNA	456999	Ceratobasidium theobromae	1582974	Rhizoctonia solani	456999
contig_428	XM_031998735.1	81.126	302	51	4	111186	111481	1081	780	9.81e-55	237	155.364	155.364	155.36	362726	Magnusiomyces paraingens uncharacterized protein (SAPINGB_P004020), partial mRNA	2606893	Ceratobasidium theobromae	1582974	Rhizoctonia solani	456999
contig_428	XM_031998735.1	78.788	297	61	2	111186	111481	1981	1686	4.630000000000001e-43	198	155.364	155.364	155.36	362726	Magnusiomyces paraingens uncharacterized protein (SAPINGB_P004020), partial mRNA	2606893	Ceratobasidium theobromae	1582974	Rhizoctonia solani	456999
contig_428	XM_031998735.1	78.378	296	62	2	111186	111480	1801	1507	7.75e-41	191	155.364	155.364	155.36	362726	Magnusiomyces paraingens uncharacterized protein (SAPINGB_P004020), partial mRNA	2606893	Ceratobasidium theobromae	1582974	Rhizoctonia solani	456999
contig_428	XM_031998735.1	78.425	292	57	2	111186	111477	1789	1504	3.6e-39	185	155.364	155.364	155.36	362726	Magnusiomyces paraingens uncharacterized protein (SAPINGB_P004020), partial mRNA	2606893	Ceratobasidium theobromae	1582974	Rhizoctonia solani	456999
contig_428	XM_031998735.1	78.425	292	54	6	111184	111474	1970	1687	4.6599999999999997e-38	182	155.364	155.364	155.36	362726	Magnusiomyces paraingens uncharacterized protein (SAPINGB_P004020), partial mRNA	2606893	Ceratobasidium theobromae	1582974	Rhizoctonia solani	456999
contig_428	XM_031998735.1	78.947	190	35	3	111292	111480	2562	2377	7.97e-21	124	155.364	155.364	155.36	362726	Magnusiomyces paraingens uncharacterized protein (SAPINGB_P004020), partial mRNA	2606893	Ceratobasidium theobromae	1582974	Rhizoctonia solani	456999
contig_428	XM_031998735.1	77.717	184	38	1	111297	111480	2569	2389	2.23e-16	110	155.364	155.364	155.36	362726	Magnusiomyces paraingens uncharacterized protein (SAPINGB_P004020), partial mRNA	2606893	Ceratobasidium theobromae	1582974	Rhizoctonia solani	456999
contig_428	XR_001594612.2	85.057	174	26	0	111254	111427	779	606	6.0300000000000014e-37	178	155.364	155.364	155.36	362726	PREDICTED: Rousettus aegyptiacus transcription elongation regulator 1 (TCERG1), transcript variant X5, misc_RNA	9407	Ceratobasidium theobromae	1582974	Rhizoctonia solani	456999
contig_428	XM_016126576.2	85.057	174	26	0	111254	111427	716	543	6.0300000000000014e-37	178	155.364	155.364	155.36	362726	PREDICTED: Rousettus aegyptiacus transcription elongation regulator 1 (TCERG1), transcript variant X3, mRNA	9407	Ceratobasidium theobromae	1582974	Rhizoctonia solani	456999
contig_429	OM049544.1	83.333	180	30	0	117	296	90126	90305	3.2e-36	167	3678.39	3678.39	3678.39	926	Rhizoctonia sp. culture GS-6 mitochondrion, complete genome	2047347	Ceratobasidium theobromae	1582974	unclassified	0
contig_429	MW995474.1	85.714	98	14	0	117	214	143407	143310	2.55e-17	104	3678.39	3678.39	3678.39	926	Rhizoctonia solani strain AG1-IA mitochondrion, complete genome	456999	Ceratobasidium theobromae	1582974	unclassified	0
contig_429	MW995475.1	93.333	45	3	0	174	218	5573	5617	3.34e-06	67.6	3678.39	3678.39	3678.39	926	Rhizoctonia solani strain AG1-IB mitochondrion, complete genome	456999	Ceratobasidium theobromae	1582974	unclassified	0
contig_429	HF546977.1	93.333	45	3	0	174	218	62404	62448	3.34e-06	67.6	3678.39	3678.39	3678.39	926	Rhizoctonia solani strain AG-1 IB complete mitochondrial genome, isolate 7/3/14	1108050	Ceratobasidium theobromae	1582974	unclassified	0
contig_433	MW556305.1	98.378	185	1	1	194	376	83464	83280	1.94e-83	324	5853.64	5853.64	5853.64	997	Rhizoctonia sp. isolate Cej3 mitochondrion, complete genome	2047347	Ceratobasidium theobromae	1582974	malvids	91836
contig_433	MW995476.1	96.471	170	3	1	195	364	35697	35531	1.53e-69	278	5853.64	5853.64	5853.64	997	Rhizoctonia solani strain AG1-IC mitochondrion, complete genome	456999	Ceratobasidium theobromae	1582974	malvids	91836
contig_433	MW995474.1	95.918	147	3	3	195	341	116547	116690	9.35e-57	235	5853.64	5853.64	5853.64	997	Rhizoctonia solani strain AG1-IA mitochondrion, complete genome	456999	Ceratobasidium theobromae	1582974	malvids	91836
contig_433	OM049544.1	93.548	155	7	2	197	351	126306	126155	1.5599999999999998e-54	228	5853.64	5853.64	5853.64	997	Rhizoctonia sp. culture GS-6 mitochondrion, complete genome	2047347	Ceratobasidium theobromae	1582974	malvids	91836
contig_433	OM062613.1	96.35	137	3	2	195	331	81644	81510	2.02e-53	224	5853.64	5853.64	5853.64	997	Rhizoctonia sp. AG-Fa isolate AH2 mitochondrion, complete genome	935292	Ceratobasidium theobromae	1582974	malvids	91836
contig_435	MW556305.1	98.485	132	1	1	106	236	76423	76292	6.36e-56	231	3862.03	3862.03	3862.03	541	Rhizoctonia sp. isolate Cej3 mitochondrion, complete genome	2047347	Ceratobasidium theobromae	1582974	unclassified	0
contig_435	OM049544.1	99.219	128	1	0	109	236	122136	122009	6.36e-56	231	3862.03	3862.03	3862.03	541	Rhizoctonia sp. culture GS-6 mitochondrion, complete genome	2047347	Ceratobasidium theobromae	1582974	unclassified	0
contig_435	OM049771.1	99.219	128	1	0	109	236	20727	20600	6.36e-56	231	3862.03	3862.03	3862.03	541	Rhizoctonia sp. isolate AH4 mitochondrion, complete genome	2047347	Ceratobasidium theobromae	1582974	unclassified	0
contig_435	MW995475.1	98.889	90	1	0	109	198	35500	35411	8.47e-35	161	3862.03	3862.03	3862.03	541	Rhizoctonia solani strain AG1-IB mitochondrion, complete genome	456999	Ceratobasidium theobromae	1582974	unclassified	0
contig_435	HF546977.1	98.889	90	1	0	109	198	92532	92443	8.47e-35	161	3862.03	3862.03	3862.03	541	Rhizoctonia solani strain AG-1 IB complete mitochondrial genome, isolate 7/3/14	1108050	Ceratobasidium theobromae	1582974	unclassified	0
contig_439	MW995475.1	97.368	38	0	1	1475	1512	129119	129155	7.66e-05	63.9	3633.36	3633.36	3633.36	1612	Rhizoctonia solani strain AG1-IB mitochondrion, complete genome	456999	Ceratobasidium theobromae	1582974	Cryptomeria japonica	3369
contig_439	MW995475.1	94.737	38	1	1	1475	1512	142864	142900	0.004	58.4	3633.36	3633.36	3633.36	1612	Rhizoctonia solani strain AG1-IB mitochondrion, complete genome	456999	Ceratobasidium theobromae	1582974	Cryptomeria japonica	3369
contig_439	HF546977.1	94.737	38	1	1	1475	1512	30340	30376	0.004	58.4	3633.36	3633.36	3633.36	1612	Rhizoctonia solani strain AG-1 IB complete mitochondrial genome, isolate 7/3/14	1108050	Ceratobasidium theobromae	1582974	Cryptomeria japonica	3369
contig_439	MW995474.1	100	31	0	0	1475	1505	24444	24414	0.004	58.4	3633.36	3633.36	3633.36	1612	Rhizoctonia solani strain AG1-IA mitochondrion, complete genome	456999	Ceratobasidium theobromae	1582974	Cryptomeria japonica	3369
contig_439	NC_065270.1	100	28	0	0	1210	1237	2658	2685	0.17	52.8	3633.36	3633.36	3633.36	1612	Clematis delavayi voucher BJFC:Y.M. Shu sd686 chloroplast, complete genome	231645	Ceratobasidium theobromae	1582974	Cryptomeria japonica	3369
contig_440	MW995476.1	97.768	224	2	2	144	365	10601	10823	1.78e-101	383	3326.2	3326.2	3326.2	578	Rhizoctonia solani strain AG1-IC mitochondrion, complete genome	456999	Rhizoctonia solani AG-8 WAC10335	1287689	unclassified	0
contig_440	HF546977.1	96.889	225	3	2	144	365	69945	70168	1.07e-98	374	3326.2	3326.2	3326.2	578	Rhizoctonia solani strain AG-1 IB complete mitochondrial genome, isolate 7/3/14	1108050	Rhizoctonia solani AG-8 WAC10335	1287689	unclassified	0
contig_440	MW995475.1	96.46	226	3	2	144	365	13116	13340	4.99e-97	368	3326.2	3326.2	3326.2	578	Rhizoctonia solani strain AG1-IB mitochondrion, complete genome	456999	Rhizoctonia solani AG-8 WAC10335	1287689	unclassified	0
contig_440	OM062613.1	96.444	225	4	2	144	365	60788	61011	4.99e-97	368	3326.2	3326.2	3326.2	578	Rhizoctonia sp. AG-Fa isolate AH2 mitochondrion, complete genome	935292	Rhizoctonia solani AG-8 WAC10335	1287689	unclassified	0
contig_440	MW995474.1	96.035	227	2	3	144	365	138821	138597	2.32e-95	363	3326.2	3326.2	3326.2	578	Rhizoctonia solani strain AG1-IA mitochondrion, complete genome	456999	Rhizoctonia solani AG-8 WAC10335	1287689	unclassified	0
contig_442	MW556305.1	94.215	121	4	1	396	513	58506	58626	8.61e-41	182	3053.73	3053.73	3053.73	705	Rhizoctonia sp. isolate Cej3 mitochondrion, complete genome	2047347	Ceratobasidium theobromae	1582974	unclassified	0
contig_442	MW995476.1	91.589	107	6	3	396	499	61	167	1.1300000000000001e-29	145	3053.73	3053.73	3053.73	705	Rhizoctonia solani strain AG1-IC mitochondrion, complete genome	456999	Ceratobasidium theobromae	1582974	unclassified	0
contig_442	NC_021436.1	92.208	77	5	1	417	492	73191	73267	1.48e-18	108	3053.73	3053.73	3053.73	705	Rhizoctonia solani strain AG3 Rhs1AP mitochondrion, complete genome	456999	Ceratobasidium theobromae	1582974	unclassified	0
contig_446	MW556305.1	99.123	114	1	0	1	114	75766	75653	4.6e-48	206	5165.54	5165.54	5165.54	638	Rhizoctonia sp. isolate Cej3 mitochondrion, complete genome	2047347	Ceratobasidium theobromae	1582974	unclassified	0
contig_446	OM049544.1	95.495	111	4	1	13	123	121766	121657	3.6e-39	176	5165.54	5165.54	5165.54	638	Rhizoctonia sp. culture GS-6 mitochondrion, complete genome	2047347	Ceratobasidium theobromae	1582974	unclassified	0
contig_446	OM049771.1	95.495	111	4	1	13	123	20290	20181	3.6e-39	176	5165.54	5165.54	5165.54	638	Rhizoctonia sp. isolate AH4 mitochondrion, complete genome	2047347	Ceratobasidium theobromae	1582974	unclassified	0
contig_446	NC_021436.1	98.936	94	1	0	16	109	102832	102739	6.0300000000000014e-37	169	5165.54	5165.54	5165.54	638	Rhizoctonia solani strain AG3 Rhs1AP mitochondrion, complete genome	456999	Ceratobasidium theobromae	1582974	unclassified	0
contig_446	MW995474.1	97.826	92	2	0	16	107	123482	123573	3.63e-34	159	5165.54	5165.54	5165.54	638	Rhizoctonia solani strain AG1-IA mitochondrion, complete genome	456999	Ceratobasidium theobromae	1582974	unclassified	0
contig_447	AL355294.14	100	28	0	0	268	295	37964	37937	0.089	52.8	5749.64	5749.64	5749.64	879	Human DNA sequence from clone RP11-379B8 on chromosome 6, complete sequence	9606	Ceratobasidium theobromae	1582974	Homo sapiens	9606
contig_447	AL355294.14	100	28	0	0	268	295	37964	37937	0.089	52.8	5749.64	5749.64	5749.64	879	Human DNA sequence from clone RP11-379B8 on chromosome 6, complete sequence	9606	Ceratobasidium theobromae	1582974	Homo sapiens	9606
contig_448	AP009659.1	76.063	1011	209	30	6842	7836	86316	85323	9.12e-134	496	646.975	646.975	646.98	22584	Lotus japonicus genomic DNA, chromosome 3, clone: LjT15N01, TM0209, complete sequence	34305	Ceratobasidium theobromae	1582974	Vicia villosa	3911
contig_448	AP009659.1	76.063	1011	209	30	6842	7836	86316	85323	9.12e-134	496	646.975	646.975	646.98	22584	Lotus japonicus genomic DNA, chromosome 3, clone: LjT15N01, TM0209, complete sequence	34305	Ceratobasidium theobromae	1582974	Vicia villosa	3911
contig_448	XM_058873526.1	74.899	992	209	37	6862	7833	12937	13908	7.3e-110	416	646.975	646.975	646.98	22584	PREDICTED: Vicia villosa uncharacterized LOC131601660 (LOC131601660), mRNA	3911	Ceratobasidium theobromae	1582974	Vicia villosa	3911
contig_448	OZ238271.1	75.24	521	104	20	14671	15178	2240318	2239810	4.749999999999999e-52	224	646.975	646.975	646.98	22584	Trichophorum cespitosum genome assembly, chromosome: 3	76515	Ceratobasidium theobromae	1582974	Vicia villosa	3911
contig_448	OZ238271.1	75.758	429	81	20	339	756	7827937	7828353	3.7200000000000004e-43	195	646.975	646.975	646.98	22584	Trichophorum cespitosum genome assembly, chromosome: 3	76515	Ceratobasidium theobromae	1582974	Vicia villosa	3911
contig_448	OZ238275.1	75.048	521	105	20	14671	15178	943589	944097	2.21e-50	219	646.975	646.975	646.98	22584	Trichophorum cespitosum genome assembly, chromosome: 7	76515	Ceratobasidium theobromae	1582974	Vicia villosa	3911
contig_448	OZ238305.1	74.856	521	106	20	14671	15178	3892698	3892190	1.0299999999999999e-48	213	646.975	646.975	646.98	22584	Trichophorum cespitosum genome assembly, chromosome: 37	76515	Ceratobasidium theobromae	1582974	Vicia villosa	3911
contig_463	MW556305.1	96.222	794	25	4	224	1016	88808	88019	0	1295	6712.38	6712.38	6712.38	1439	Rhizoctonia sp. isolate Cej3 mitochondrion, complete genome	2047347	Ceratobasidium theobromae	1582974	Mesangiospermae	1437183
contig_463	MW556305.1	90.099	202	20	0	761	962	55622	55421	6.26e-65	263	6712.38	6712.38	6712.38	1439	Rhizoctonia sp. isolate Cej3 mitochondrion, complete genome	2047347	Ceratobasidium theobromae	1582974	Mesangiospermae	1437183
contig_463	MW556305.1	100	46	0	0	947	992	55412	55367	1.46e-11	86.1	6712.38	6712.38	6712.38	1439	Rhizoctonia sp. isolate Cej3 mitochondrion, complete genome	2047347	Ceratobasidium theobromae	1582974	Mesangiospermae	1437183
contig_463	MW556305.1	92.157	51	1	2	948	995	89050	89000	1.47e-06	69.4	6712.38	6712.38	6712.38	1439	Rhizoctonia sp. isolate Cej3 mitochondrion, complete genome	2047347	Ceratobasidium theobromae	1582974	Mesangiospermae	1437183
contig_463	MW995475.1	94.486	798	38	5	224	1016	51214	50418	0	1225	6712.38	6712.38	6712.38	1439	Rhizoctonia solani strain AG1-IB mitochondrion, complete genome	456999	Ceratobasidium theobromae	1582974	Mesangiospermae	1437183
contig_463	MW995475.1	95.706	163	6	1	830	991	116831	116669	2.25e-64	261	6712.38	6712.38	6712.38	1439	Rhizoctonia solani strain AG1-IB mitochondrion, complete genome	456999	Ceratobasidium theobromae	1582974	Mesangiospermae	1437183
contig_463	MW995475.1	93.333	75	5	0	946	1020	43517	43443	2.4e-19	111	6712.38	6712.38	6712.38	1439	Rhizoctonia solani strain AG1-IB mitochondrion, complete genome	456999	Ceratobasidium theobromae	1582974	Mesangiospermae	1437183
contig_463	MW995475.1	84.762	105	10	1	910	1014	163675	163577	5.2e-16	100	6712.38	6712.38	6712.38	1439	Rhizoctonia solani strain AG1-IB mitochondrion, complete genome	456999	Ceratobasidium theobromae	1582974	Mesangiospermae	1437183
contig_463	MW995475.1	91.304	69	6	0	835	903	163881	163813	2.42e-14	95.3	6712.38	6712.38	6712.38	1439	Rhizoctonia solani strain AG1-IB mitochondrion, complete genome	456999	Ceratobasidium theobromae	1582974	Mesangiospermae	1437183
contig_463	MW995475.1	94.444	54	3	0	943	996	148085	148032	5.23e-11	84.2	6712.38	6712.38	6712.38	1439	Rhizoctonia solani strain AG1-IB mitochondrion, complete genome	456999	Ceratobasidium theobromae	1582974	Mesangiospermae	1437183
contig_463	MW995475.1	91.667	60	4	1	943	1001	145096	145037	1.88e-10	82.4	6712.38	6712.38	6712.38	1439	Rhizoctonia solani strain AG1-IB mitochondrion, complete genome	456999	Ceratobasidium theobromae	1582974	Mesangiospermae	1437183
contig_463	MW995474.1	93.383	801	47	5	221	1016	106343	107142	0	1181	6712.38	6712.38	6712.38	1439	Rhizoctonia solani strain AG1-IA mitochondrion, complete genome	456999	Ceratobasidium theobromae	1582974	Mesangiospermae	1437183
contig_463	MW995474.1	96.154	182	7	0	835	1016	103114	103295	1.72e-75	298	6712.38	6712.38	6712.38	1439	Rhizoctonia solani strain AG1-IA mitochondrion, complete genome	456999	Ceratobasidium theobromae	1582974	Mesangiospermae	1437183
contig_463	MW995474.1	91.444	187	15	1	813	998	83049	83235	1.05e-62	255	6712.38	6712.38	6712.38	1439	Rhizoctonia solani strain AG1-IA mitochondrion, complete genome	456999	Ceratobasidium theobromae	1582974	Mesangiospermae	1437183
contig_463	MW995474.1	84.492	187	16	6	836	1021	151999	152173	1.09e-37	172	6712.38	6712.38	6712.38	1439	Rhizoctonia solani strain AG1-IA mitochondrion, complete genome	456999	Ceratobasidium theobromae	1582974	Mesangiospermae	1437183
contig_463	MW995474.1	83.333	186	16	7	835	1014	40840	41016	3.04e-33	158	6712.38	6712.38	6712.38	1439	Rhizoctonia solani strain AG1-IA mitochondrion, complete genome	456999	Ceratobasidium theobromae	1582974	Mesangiospermae	1437183
contig_463	MW995474.1	81.183	186	23	9	832	1014	38027	38203	1.1000000000000001e-27	139	6712.38	6712.38	6712.38	1439	Rhizoctonia solani strain AG1-IA mitochondrion, complete genome	456999	Ceratobasidium theobromae	1582974	Mesangiospermae	1437183
contig_463	MW995474.1	78.453	181	21	12	835	1014	91330	91493	1.45e-16	102	6712.38	6712.38	6712.38	1439	Rhizoctonia solani strain AG1-IA mitochondrion, complete genome	456999	Ceratobasidium theobromae	1582974	Mesangiospermae	1437183
contig_463	MW995474.1	90.278	72	6	1	226	297	88995	89065	8.7e-14	93.5	6712.38	6712.38	6712.38	1439	Rhizoctonia solani strain AG1-IA mitochondrion, complete genome	456999	Ceratobasidium theobromae	1582974	Mesangiospermae	1437183
contig_463	MW995474.1	96	50	2	0	943	992	42265	42314	1.88e-10	82.4	6712.38	6712.38	6712.38	1439	Rhizoctonia solani strain AG1-IA mitochondrion, complete genome	456999	Ceratobasidium theobromae	1582974	Mesangiospermae	1437183
contig_463	OM049544.1	93.6	750	46	2	315	1063	134910	134162	0	1118	6712.38	6712.38	6712.38	1439	Rhizoctonia sp. culture GS-6 mitochondrion, complete genome	2047347	Ceratobasidium theobromae	1582974	Mesangiospermae	1437183
contig_463	OM049544.1	87.018	285	28	4	702	986	625	350	6.13e-80	313	6712.38	6712.38	6712.38	1439	Rhizoctonia sp. culture GS-6 mitochondrion, complete genome	2047347	Ceratobasidium theobromae	1582974	Mesangiospermae	1437183
contig_463	OM049544.1	87.615	218	22	5	777	991	149467	149252	1.75e-60	248	6712.38	6712.38	6712.38	1439	Rhizoctonia sp. culture GS-6 mitochondrion, complete genome	2047347	Ceratobasidium theobromae	1582974	Mesangiospermae	1437183
contig_463	OM049544.1	90.556	180	16	1	809	988	122875	122697	3.8000000000000003e-57	237	6712.38	6712.38	6712.38	1439	Rhizoctonia sp. culture GS-6 mitochondrion, complete genome	2047347	Ceratobasidium theobromae	1582974	Mesangiospermae	1437183
contig_463	OM049544.1	83.258	221	27	4	779	990	32742	32523	2.32e-44	195	6712.38	6712.38	6712.38	1439	Rhizoctonia sp. culture GS-6 mitochondrion, complete genome	2047347	Ceratobasidium theobromae	1582974	Mesangiospermae	1437183
contig_463	OM049544.1	83.704	135	22	0	856	990	109593	109459	2.38e-24	128	6712.38	6712.38	6712.38	1439	Rhizoctonia sp. culture GS-6 mitochondrion, complete genome	2047347	Ceratobasidium theobromae	1582974	Mesangiospermae	1437183
contig_463	OM049544.1	81.884	138	14	9	225	361	153524	153397	1.12e-17	106	6712.38	6712.38	6712.38	1439	Rhizoctonia sp. culture GS-6 mitochondrion, complete genome	2047347	Ceratobasidium theobromae	1582974	Mesangiospermae	1437183
contig_463	OM049544.1	88.333	60	5	2	1131	1188	134088	134029	4.07e-07	71.3	6712.38	6712.38	6712.38	1439	Rhizoctonia sp. culture GS-6 mitochondrion, complete genome	2047347	Ceratobasidium theobromae	1582974	Mesangiospermae	1437183
contig_463	NC_021436.1	95.274	656	31	0	361	1016	124529	123874	0	1040	6712.38	6712.38	6712.38	1439	Rhizoctonia solani strain AG3 Rhs1AP mitochondrion, complete genome	456999	Ceratobasidium theobromae	1582974	Mesangiospermae	1437183
contig_463	NC_021436.1	93.407	182	12	0	835	1016	126279	126098	3.74e-67	270	6712.38	6712.38	6712.38	1439	Rhizoctonia solani strain AG3 Rhs1AP mitochondrion, complete genome	456999	Ceratobasidium theobromae	1582974	Mesangiospermae	1437183
contig_463	NC_021436.1	80.503	159	16	9	843	986	145878	145720	3.11e-18	108	6712.38	6712.38	6712.38	1439	Rhizoctonia solani strain AG3 Rhs1AP mitochondrion, complete genome	456999	Ceratobasidium theobromae	1582974	Mesangiospermae	1437183
contig_463	NC_021436.1	96.97	33	1	0	943	975	83116	83084	0.011	56.5	6712.38	6712.38	6712.38	1439	Rhizoctonia solani strain AG3 Rhs1AP mitochondrion, complete genome	456999	Ceratobasidium theobromae	1582974	Mesangiospermae	1437183
contig_466	OM062613.1	97.143	105	0	2	64	168	61107	61208	1.23e-38	174	1595.04	1595.04	1595.04	607	Rhizoctonia sp. AG-Fa isolate AH2 mitochondrion, complete genome	935292	Ceratobasidium theobromae	1582974	Opisthokonta	33154
contig_466	MW556305.1	96.296	108	1	2	61	168	62082	62186	1.23e-38	174	1595.04	1595.04	1595.04	607	Rhizoctonia sp. isolate Cej3 mitochondrion, complete genome	2047347	Ceratobasidium theobromae	1582974	Opisthokonta	33154
contig_466	MW995474.1	97.143	105	0	2	64	168	137502	137401	1.23e-38	174	1595.04	1595.04	1595.04	607	Rhizoctonia solani strain AG1-IA mitochondrion, complete genome	456999	Ceratobasidium theobromae	1582974	Opisthokonta	33154
contig_466	MW995476.1	97.143	105	0	2	64	168	12755	12856	1.23e-38	174	1595.04	1595.04	1595.04	607	Rhizoctonia solani strain AG1-IC mitochondrion, complete genome	456999	Ceratobasidium theobromae	1582974	Opisthokonta	33154
contig_466	MW995476.1	97.5	80	2	0	74	153	50309	50388	1.6100000000000002e-27	137	1595.04	1595.04	1595.04	607	Rhizoctonia solani strain AG1-IC mitochondrion, complete genome	456999	Ceratobasidium theobromae	1582974	Opisthokonta	33154
contig_466	MW995475.1	97.115	104	0	2	65	168	13391	13491	4.42e-38	172	1595.04	1595.04	1595.04	607	Rhizoctonia solani strain AG1-IB mitochondrion, complete genome	456999	Ceratobasidium theobromae	1582974	Opisthokonta	33154
contig_467	MW556305.1	100	37	0	0	1483	1519	159821	159857	1.58e-06	69.4	5219.62	5219.62	5219.62	1544	Rhizoctonia sp. isolate Cej3 mitochondrion, complete genome	2047347	Ceratobasidium theobromae	1582974	Diospyros lotus	55363
contig_467	OM062613.1	97.436	39	0	1	1477	1514	100587	100625	2.04e-05	65.8	5219.62	5219.62	5219.62	1544	Rhizoctonia sp. AG-Fa isolate AH2 mitochondrion, complete genome	935292	Ceratobasidium theobromae	1582974	Diospyros lotus	55363
contig_467	NC_050681.1	97.436	39	0	1	1479	1516	88297	88259	2.04e-05	65.8	5219.62	5219.62	5219.62	1544	Wolfiporia cocos strain BL16 mitochondrion, complete genome	81056	Ceratobasidium theobromae	1582974	Diospyros lotus	55363
contig_467	MT079862.1	97.436	39	0	1	1479	1516	70658	70620	2.04e-05	65.8	5219.62	5219.62	5219.62	1544	Wolfiporia cocos strain MD-104 SS10 mitochondrion, complete genome	81056	Ceratobasidium theobromae	1582974	Diospyros lotus	55363
contig_467	MW995476.1	97.436	39	0	1	1477	1514	70674	70712	2.04e-05	65.8	5219.62	5219.62	5219.62	1544	Rhizoctonia solani strain AG1-IC mitochondrion, complete genome	456999	Ceratobasidium theobromae	1582974	Diospyros lotus	55363
contig_469	OM049544.1	94.34	53	3	0	1796	1848	14309	14361	4.73e-10	82.4	13189.1	13189.1	13189.1	3564	Rhizoctonia sp. culture GS-6 mitochondrion, complete genome	2047347	Ceratobasidium theobromae	1582974	Vigna unguiculata	3917
contig_485	XM_043327840.1	81.474	1873	335	11	88110	89976	2761	895	0	1526	171.709	171.709	171.71	186855	Rhizoctonia solani OPT oligopeptide transporter protein (RhiXN_08024), partial mRNA	456999	Ceratobasidium theobromae	1582974	Rhizoctonia solani	456999
contig_485	XM_007388594.1	76.395	1864	404	34	88110	89955	2148	303	0	972	171.709	171.709	171.71	186855	Punctularia strigosozonata HHB-11173 SS5 OPT oligopeptide transporter (PUNSTDRAFT_108667), mRNA	741275	Ceratobasidium theobromae	1582974	Rhizoctonia solani	456999
contig_485	XM_067684135.1	73.145	1873	455	42	88110	89958	2098	250	7.14e-173	628	171.709	171.709	171.71	186855	Lentinus tigrinus ALCF2SS1-7 OPT oligopeptide transporter (L226DRAFT_568155), partial mRNA	1328758	Ceratobasidium theobromae	1582974	Rhizoctonia solani	456999
contig_485	XM_043327859.1	79.652	575	111	6	89189	89760	3566	2995	1.0099999999999999e-106	409	171.709	171.709	171.71	186855	Rhizoctonia solani OPT oligopeptide transporter protein (RhiXN_08043), partial mRNA	456999	Ceratobasidium theobromae	1582974	Rhizoctonia solani	456999
contig_485	XM_006463281.1	79.352	247	49	2	56073	56318	409	654	1.45e-35	172	171.709	171.709	171.71	186855	Agaricus bisporus var. bisporus H97 hypothetical protein (AGABI2DRAFT_225055), partial mRNA	936046	Ceratobasidium theobromae	1582974	Rhizoctonia solani	456999
contig_486	OM049771.1	97.297	111	2	1	135	245	58550	58441	1.62e-42	187	5317.5	5317.5	5317.5	622	Rhizoctonia sp. isolate AH4 mitochondrion, complete genome	2047347	Ceratobasidium theobromae	1582974	Cajanus cajan	3821
contig_486	OM062613.1	95.652	115	4	1	132	245	118487	118373	2.0999999999999999e-41	183	5317.5	5317.5	5317.5	622	Rhizoctonia sp. AG-Fa isolate AH2 mitochondrion, complete genome	935292	Ceratobasidium theobromae	1582974	Cajanus cajan	3821
contig_486	MW556305.1	94.915	118	2	1	132	245	136334	136217	7.54e-41	182	5317.5	5317.5	5317.5	622	Rhizoctonia sp. isolate Cej3 mitochondrion, complete genome	2047347	Ceratobasidium theobromae	1582974	Cajanus cajan	3821
contig_486	OM049544.1	96.396	111	3	1	135	245	10300	10191	7.54e-41	182	5317.5	5317.5	5317.5	622	Rhizoctonia sp. culture GS-6 mitochondrion, complete genome	2047347	Ceratobasidium theobromae	1582974	Cajanus cajan	3821
contig_486	MW995474.1	96.739	92	2	1	187	278	63140	63230	5.91e-32	152	5317.5	5317.5	5317.5	622	Rhizoctonia solani strain AG1-IA mitochondrion, complete genome	456999	Ceratobasidium theobromae	1582974	Cajanus cajan	3821
contig_486	MW995474.1	96	50	2	0	129	178	62637	62686	7.87e-11	82.4	5317.5	5317.5	5317.5	622	Rhizoctonia solani strain AG1-IA mitochondrion, complete genome	456999	Ceratobasidium theobromae	1582974	Cajanus cajan	3821
contig_487	MW995476.1	100	30	0	0	100	129	129388	129417	0.004	56.5	5137.01	5137.01	5137.01	506	Rhizoctonia solani strain AG1-IC mitochondrion, complete genome	456999	Ceratobasidium theobromae	1582974	unclassified	0
contig_490	NC_021436.1	100	51	0	0	266	316	189274	189224	1.02e-14	95.3	123.335	123.335	123.34	629	Rhizoctonia solani strain AG3 Rhs1AP mitochondrion, complete genome	456999	Ceratobasidium theobromae	1582974	unclassified	0
contig_490	MW995474.1	98.039	51	1	0	266	316	60252	60302	4.76e-13	89.8	123.335	123.335	123.34	629	Rhizoctonia solani strain AG1-IA mitochondrion, complete genome	456999	Ceratobasidium theobromae	1582974	unclassified	0
contig_490	OM049771.1	98	50	1	0	267	316	60443	60394	1.71e-12	87.9	123.335	123.335	123.34	629	Rhizoctonia sp. isolate AH4 mitochondrion, complete genome	2047347	Ceratobasidium theobromae	1582974	unclassified	0
contig_491	NC_021436.1	100	51	0	0	470	520	189274	189224	1.2e-14	95.3	302.848	302.848	302.85	732	Rhizoctonia solani strain AG3 Rhs1AP mitochondrion, complete genome	456999	Ceratobasidium theobromae	1582974	unclassified	0
contig_491	MW995474.1	98.039	51	1	0	470	520	60252	60302	5.59e-13	89.8	302.848	302.848	302.85	732	Rhizoctonia solani strain AG1-IA mitochondrion, complete genome	456999	Ceratobasidium theobromae	1582974	unclassified	0
contig_491	OM049771.1	98	50	1	0	471	520	60443	60394	2.01e-12	87.9	302.848	302.848	302.85	732	Rhizoctonia sp. isolate AH4 mitochondrion, complete genome	2047347	Ceratobasidium theobromae	1582974	unclassified	0
contig_501	MW556305.1	97.143	35	1	0	820	854	2453	2487	0.001	60.2	4379.28	4379.28	4379.28	1743	Rhizoctonia sp. isolate Cej3 mitochondrion, complete genome	2047347	Ceratobasidium theobromae	1582974	Lycium	24646
contig_508	AL355294.14	100	28	0	0	15	42	37964	37937	0.059	52.8	2597.43	2597.43	2597.43	594	Human DNA sequence from clone RP11-379B8 on chromosome 6, complete sequence	9606	Ceratobasidium theobromae	1582974	unclassified	0
contig_508	AL355294.14	100	28	0	0	15	42	37964	37937	0.059	52.8	2597.43	2597.43	2597.43	594	Human DNA sequence from clone RP11-379B8 on chromosome 6, complete sequence	9606	Ceratobasidium theobromae	1582974	unclassified	0
contig_509	MW556305.1	93.706	143	9	0	180	322	138288	138430	6.33e-51	215	6028.12	6028.12	6028.12	535	Rhizoctonia sp. isolate Cej3 mitochondrion, complete genome	2047347	Ceratobasidium theobromae	1582974	unclassified	0
contig_512	AL355294.14	100	28	0	0	361	388	37964	37937	0.05	52.8	161.165	161.165	161.17	514	Human DNA sequence from clone RP11-379B8 on chromosome 6, complete sequence	9606	Ceratobasidium theobromae	1582974	unclassified	0
contig_512	AL355294.14	100	28	0	0	361	388	37964	37937	0.05	52.8	161.165	161.165	161.17	514	Human DNA sequence from clone RP11-379B8 on chromosome 6, complete sequence	9606	Ceratobasidium theobromae	1582974	unclassified	0
contig_517	OM049544.1	79.592	147	25	4	321	463	129335	129480	2.01e-16	100	6576.45	6576.45	6576.45	579	Rhizoctonia sp. culture GS-6 mitochondrion, complete genome	2047347	Ceratobasidium theobromae	1582974	unclassified	0
contig_517	OM049544.1	75.845	207	43	4	247	448	94485	94689	7.24e-16	99	6576.45	6576.45	6576.45	579	Rhizoctonia sp. culture GS-6 mitochondrion, complete genome	2047347	Ceratobasidium theobromae	1582974	unclassified	0
contig_518	MW995476.1	96.169	261	8	2	2822	3081	98784	99043	2.84e-113	425	14056.5	14056.5	14056.5	5313	Rhizoctonia solani strain AG1-IC mitochondrion, complete genome	456999	Ceratobasidium theobromae	1582974	Vigna unguiculata	3917
contig_518	MW995476.1	97.175	177	5	0	2248	2424	98593	98769	1.8e-75	300	14056.5	14056.5	14056.5	5313	Rhizoctonia solani strain AG1-IC mitochondrion, complete genome	456999	Ceratobasidium theobromae	1582974	Vigna unguiculata	3917
contig_518	OM049771.1	98.857	175	2	0	2248	2422	59201	59375	2.31e-79	313	14056.5	14056.5	14056.5	5313	Rhizoctonia sp. isolate AH4 mitochondrion, complete genome	2047347	Ceratobasidium theobromae	1582974	Vigna unguiculata	3917
contig_518	OM049771.1	91.489	141	10	2	2942	3081	59518	59657	3.130000000000001e-43	193	14056.5	14056.5	14056.5	5313	Rhizoctonia sp. isolate AH4 mitochondrion, complete genome	2047347	Ceratobasidium theobromae	1582974	Vigna unguiculata	3917
contig_518	OM049771.1	93.396	106	7	0	2837	2942	59377	59482	1.14e-32	158	14056.5	14056.5	14056.5	5313	Rhizoctonia sp. isolate AH4 mitochondrion, complete genome	2047347	Ceratobasidium theobromae	1582974	Vigna unguiculata	3917
contig_518	NC_021436.1	97.74	177	4	0	2248	2424	185536	185712	3.8600000000000004e-77	305	14056.5	14056.5	14056.5	5313	Rhizoctonia solani strain AG3 Rhs1AP mitochondrion, complete genome	456999	Ceratobasidium theobromae	1582974	Vigna unguiculata	3917
contig_518	NC_021436.1	93.377	151	8	2	2797	2946	185713	185862	4e-52	222	14056.5	14056.5	14056.5	5313	Rhizoctonia solani strain AG3 Rhs1AP mitochondrion, complete genome	456999	Ceratobasidium theobromae	1582974	Vigna unguiculata	3917
contig_518	NC_021436.1	92.727	110	7	1	2973	3081	187513	187622	1.14e-32	158	14056.5	14056.5	14056.5	5313	Rhizoctonia solani strain AG3 Rhs1AP mitochondrion, complete genome	456999	Ceratobasidium theobromae	1582974	Vigna unguiculata	3917
contig_518	NC_021436.1	96.825	63	2	0	2945	3007	186218	186280	4.2e-17	106	14056.5	14056.5	14056.5	5313	Rhizoctonia solani strain AG3 Rhs1AP mitochondrion, complete genome	456999	Ceratobasidium theobromae	1582974	Vigna unguiculata	3917
contig_518	MW556305.1	97.714	175	4	0	2248	2422	138819	138993	4.99e-76	302	14056.5	14056.5	14056.5	5313	Rhizoctonia sp. isolate Cej3 mitochondrion, complete genome	2047347	Ceratobasidium theobromae	1582974	Vigna unguiculata	3917
contig_518	MW556305.1	87.736	106	12	1	2838	2942	139178	139283	4.17e-22	122	14056.5	14056.5	14056.5	5313	Rhizoctonia sp. isolate Cej3 mitochondrion, complete genome	2047347	Ceratobasidium theobromae	1582974	Vigna unguiculata	3917
contig_518	MW556305.1	95.455	66	3	0	2942	3007	139321	139386	4.2e-17	106	14056.5	14056.5	14056.5	5313	Rhizoctonia sp. isolate Cej3 mitochondrion, complete genome	2047347	Ceratobasidium theobromae	1582974	Vigna unguiculata	3917
contig_518	MW995474.1	97.175	177	5	0	2248	2424	61991	61815	1.8e-75	300	14056.5	14056.5	14056.5	5313	Rhizoctonia solani strain AG1-IA mitochondrion, complete genome	456999	Ceratobasidium theobromae	1582974	Vigna unguiculata	3917
contig_518	MW995474.1	94.792	192	9	1	2891	3081	61641	61450	6.46e-75	298	14056.5	14056.5	14056.5	5313	Rhizoctonia solani strain AG1-IA mitochondrion, complete genome	456999	Ceratobasidium theobromae	1582974	Vigna unguiculata	3917
contig_518	MW995474.1	96.97	66	1	1	2825	2890	61800	61736	3.25e-18	110	14056.5	14056.5	14056.5	5313	Rhizoctonia solani strain AG1-IA mitochondrion, complete genome	456999	Ceratobasidium theobromae	1582974	Vigna unguiculata	3917
contig_521	MW995474.1	97.347	490	13	0	80	569	59890	59401	0	833	7289.67	7289.67	7289.67	582	Rhizoctonia solani strain AG1-IA mitochondrion, complete genome	456999	Ceratobasidium theobromae	1582974	unclassified	0
contig_521	OM049771.1	97.24	471	12	1	96	566	61016	61485	0	797	7289.67	7289.67	7289.67	582	Rhizoctonia sp. isolate AH4 mitochondrion, complete genome	2047347	Ceratobasidium theobromae	1582974	unclassified	0
contig_521	NC_021436.1	93.346	511	13	10	80	569	189636	190146	0	736	7289.67	7289.67	7289.67	582	Rhizoctonia solani strain AG3 Rhs1AP mitochondrion, complete genome	456999	Ceratobasidium theobromae	1582974	unclassified	0
contig_521	MW995476.1	97.647	340	8	0	230	569	101369	101708	4.58e-162	584	7289.67	7289.67	7289.67	582	Rhizoctonia solani strain AG1-IC mitochondrion, complete genome	456999	Ceratobasidium theobromae	1582974	unclassified	0
contig_521	MW995476.1	94.059	101	5	1	128	228	100831	100930	5.51e-32	152	7289.67	7289.67	7289.67	582	Rhizoctonia solani strain AG1-IC mitochondrion, complete genome	456999	Ceratobasidium theobromae	1582974	unclassified	0
contig_521	MW995476.1	100	48	0	0	80	127	100535	100582	4.38e-13	89.8	7289.67	7289.67	7289.67	582	Rhizoctonia solani strain AG1-IC mitochondrion, complete genome	456999	Ceratobasidium theobromae	1582974	unclassified	0
contig_521	OM062613.1	98.007	301	6	0	266	566	122072	122372	1.01e-143	523	7289.67	7289.67	7289.67	582	Rhizoctonia sp. AG-Fa isolate AH2 mitochondrion, complete genome	935292	Ceratobasidium theobromae	1582974	unclassified	0
contig_527	NC_044678.1	82.836	134	21	1	2642	2775	38098	38229	2.8800000000000002e-21	119	2596.45	2596.45	2596.45	2850	Coniferiporia sulphurascens strain FP133613(A)Sp mitochondrion, complete genome	175648	Ceratobasidium theobromae	1582974	Pentapetalae	1437201
contig_527	MN906014.1	79.63	162	33	0	2641	2802	40534	40695	1.03e-20	117	2596.45	2596.45	2596.45	2850	Lactarius zonarius strain liang mitochondrion, complete genome	111139	Ceratobasidium theobromae	1582974	Pentapetalae	1437201
contig_527	OZ116697.1	78.528	163	35	0	2642	2804	32173	32335	6.23e-18	108	2596.45	2596.45	2596.45	2850	Russula aff. farinipes genome assembly, organelle: mitochondrion	3163303	Ceratobasidium theobromae	1582974	Pentapetalae	1437201
contig_527	NC_057510.1	80.142	141	28	0	2642	2782	30852	30992	2.24e-17	106	2596.45	2596.45	2596.45	2850	Lactarius trivialis mitochondrion, complete genome	217427	Ceratobasidium theobromae	1582974	Pentapetalae	1437201
contig_527	OX596135.1	78.616	159	34	0	2642	2800	52316	52474	2.24e-17	106	2596.45	2596.45	2596.45	2850	Lactarius evosmus genome assembly, organelle: mitochondrion	326039	Ceratobasidium theobromae	1582974	Pentapetalae	1437201
contig_529	NC_038091.1	94.406	143	8	0	366	508	9648	9790	1.52e-52	220	5320.9	5320.9	5320.9	594	Pleurotus cornucopiae isolate SWS_15 mitochondrion, complete genome	5321	Ceratobasidium theobromae	1582974	unclassified	0
contig_529	NC_038091.1	86.17	94	10	1	234	324	9547	9640	7.44e-16	99	5320.9	5320.9	5320.9	594	Pleurotus cornucopiae isolate SWS_15 mitochondrion, complete genome	5321	Ceratobasidium theobromae	1582974	unclassified	0
contig_529	OR030114.1	93.706	143	9	0	366	508	62120	62262	7.08e-51	215	5320.9	5320.9	5320.9	594	Pleurotus ostreatus mitochondrion, complete genome	5322	Ceratobasidium theobromae	1582974	unclassified	0
contig_529	OR030114.1	85.263	95	10	2	234	324	62018	62112	9.63e-15	95.3	5320.9	5320.9	5320.9	594	Pleurotus ostreatus mitochondrion, complete genome	5322	Ceratobasidium theobromae	1582974	unclassified	0
contig_529	NC_009905.1	93.706	143	9	0	366	508	65613	65755	7.08e-51	215	5320.9	5320.9	5320.9	594	Pleurotus ostreatus mitochondrion, complete genome	5322	Ceratobasidium theobromae	1582974	unclassified	0
contig_529	NC_009905.1	85.263	95	10	2	234	324	65511	65605	9.63e-15	95.3	5320.9	5320.9	5320.9	594	Pleurotus ostreatus mitochondrion, complete genome	5322	Ceratobasidium theobromae	1582974	unclassified	0
contig_529	NC_086784.1	83.193	238	31	6	366	594	37596	37359	3.29e-49	209	5320.9	5320.9	5320.9	594	Leiotrametes lactinea strain CIRM-BRFM 1664 mitochondrion, complete genome	1391043	Ceratobasidium theobromae	1582974	unclassified	0
contig_529	NC_086784.1	93.878	49	3	0	80	128	37788	37740	1.25e-08	75	5320.9	5320.9	5320.9	594	Leiotrametes lactinea strain CIRM-BRFM 1664 mitochondrion, complete genome	1391043	Ceratobasidium theobromae	1582974	unclassified	0
contig_529	NC_054272.1	85.638	188	18	4	366	544	16474	16661	4.29e-43	189	5320.9	5320.9	5320.9	594	Trametes coccinea mitochondrion, complete genome	158605	Ceratobasidium theobromae	1582974	unclassified	0
contig_529	NC_054272.1	91.071	56	4	1	80	134	16313	16368	1.25e-08	75	5320.9	5320.9	5320.9	594	Trametes coccinea mitochondrion, complete genome	158605	Ceratobasidium theobromae	1582974	unclassified	0
contig_53	MW556305.1	100	31	0	0	35	65	46692	46662	0.001	58.4	1348.4	1348.4	1348.4	680	Rhizoctonia sp. isolate Cej3 mitochondrion, complete genome	2047347	Ceratobasidium theobromae	1582974	unclassified	0
contig_530	MW250274.1	76.299	308	57	15	213	512	22814	23113	2.03e-31	150	5295.91	5295.91	5295.91	595	Ophiostoma himal-ulmi culture CBS:374.67 mitochondrion, complete genome	61193	Ceratobasidium theobromae	1582974	unclassified	0
contig_530	MG020143.1	76.238	303	55	16	224	517	34594	34888	9.439999999999999e-30	145	5295.91	5295.91	5295.91	595	Ophiostoma novo-ulmi subsp. novo-ulmi mitochondrion, complete genome	170179	Ceratobasidium theobromae	1582974	unclassified	0
contig_530	NC_031384.1	79.866	149	29	1	339	486	24931	25079	1.24e-18	108	5295.91	5295.91	5295.91	595	Tolypocladium ophioglossoides isolate L2 mitochondrion, complete genome	71617	Ceratobasidium theobromae	1582974	unclassified	0
contig_535	CP110997.1	100	41	0	0	453	493	55	15	2.86e-09	76.8	241.83	241.83	241.83	493	Escherichia coli strain XYEH3783 plasmid pYUXYEH3783-2, complete sequence	562	Ceratobasidium theobromae	1582974	Escherichia coli	562
contig_535	CP110997.1	100	41	0	0	453	493	55	15	2.86e-09	76.8	241.83	241.83	241.83	493	Escherichia coli strain XYEH3783 plasmid pYUXYEH3783-2, complete sequence	562	Ceratobasidium theobromae	1582974	Escherichia coli	562
contig_542	AL355294.14	100	28	0	0	30	57	37937	37964	0.099	52.8	240.476	240.476	240.48	976	Human DNA sequence from clone RP11-379B8 on chromosome 6, complete sequence	9606	Ceratobasidium theobromae	1582974	unclassified	0
contig_542	AL355294.14	100	28	0	0	30	57	37937	37964	0.099	52.8	240.476	240.476	240.48	976	Human DNA sequence from clone RP11-379B8 on chromosome 6, complete sequence	9606	Ceratobasidium theobromae	1582974	unclassified	0
contig_547	PP841133.1	100	43	0	0	3218	3260	41131	41173	1.56e-09	80.5	9002.21	9002.21	9002.21	3260	Acinetobacter phage vB_Ab_164_KEN_02, complete genome	3143016	Ceratobasidium theobromae	1582974	Bacteria	2
contig_547	PP841133.1	100	41	0	0	3220	3260	53	13	2.01e-08	76.8	9002.21	9002.21	9002.21	3260	Acinetobacter phage vB_Ab_164_KEN_02, complete genome	3143016	Ceratobasidium theobromae	1582974	Bacteria	2
contig_547	CP142797.1	94.118	51	2	1	3210	3260	68	19	2.01e-08	76.8	9002.21	9002.21	9002.21	3260	Acinetobacter baumannii strain E20AB39 plasmid pE20AB39	470	Ceratobasidium theobromae	1582974	Bacteria	2
contig_547	AP022606.1	100	41	0	0	3220	3260	67	27	2.01e-08	76.8	9002.21	9002.21	9002.21	3260	Mycobacterium branderi JCM 12687 DNA, nearly complete genome	43348	Ceratobasidium theobromae	1582974	Bacteria	2
contig_547	AP022606.1	100	41	0	0	3220	3260	67	27	2.01e-08	76.8	9002.21	9002.21	9002.21	3260	Mycobacterium branderi JCM 12687 DNA, nearly complete genome	43348	Ceratobasidium theobromae	1582974	Bacteria	2
contig_547	OQ450241.1	100	29	0	0	3223	3251	4424	4396	0.094	54.7	9002.21	9002.21	9002.21	3260	Uncultured Oscillospiraceae bacterium clone Long_Read_Consensus_CX_F2 16S ribosomal RNA gene, partial sequence; 16S-23S ribosomal RNA intergenic spacer, complete sequence; and 23S ribosomal RNA gene, partial sequence	707003	Ceratobasidium theobromae	1582974	Bacteria	2
contig_548	MW995476.1	86.879	1067	131	7	1299	2357	82023	80958	0	1186	5423.77	5423.77	5423.77	2764	Rhizoctonia solani strain AG1-IC mitochondrion, complete genome	456999	Ceratobasidium theobromae	1582974	Coffea eugenioides	49369
contig_548	MW556305.1	89.126	938	96	4	1449	2382	121118	120183	0	1162	5423.77	5423.77	5423.77	2764	Rhizoctonia sp. isolate Cej3 mitochondrion, complete genome	2047347	Ceratobasidium theobromae	1582974	Coffea eugenioides	49369
contig_548	OM049544.1	86.548	1063	127	12	1301	2349	156389	155329	0	1157	5423.77	5423.77	5423.77	2764	Rhizoctonia sp. culture GS-6 mitochondrion, complete genome	2047347	Ceratobasidium theobromae	1582974	Coffea eugenioides	49369
contig_548	OM049771.1	88.852	906	98	1	1447	2349	46562	45657	0	1110	5423.77	5423.77	5423.77	2764	Rhizoctonia sp. isolate AH4 mitochondrion, complete genome	2047347	Ceratobasidium theobromae	1582974	Coffea eugenioides	49369
contig_548	MW995475.1	87.889	900	108	1	1451	2349	81546	80647	0	1057	5423.77	5423.77	5423.77	2764	Rhizoctonia solani strain AG1-IB mitochondrion, complete genome	456999	Ceratobasidium theobromae	1582974	Coffea eugenioides	49369
contig_548	MW995475.1	90.598	117	9	2	1301	1416	81769	81654	7.65e-32	154	5423.77	5423.77	5423.77	2764	Rhizoctonia solani strain AG1-IB mitochondrion, complete genome	456999	Ceratobasidium theobromae	1582974	Coffea eugenioides	49369
contig_550	XM_059803988.1	85.185	1836	209	47	2666	4473	4359	6159	0	1825	68.2582	68.2582	68.26	4473	PREDICTED: Cornus florida imidazole glycerol phosphate synthase hisHF, chloroplastic-like (LOC132306558), mRNA	4283	Erysiphe pulchra	225359	Vicia villosa	3911
contig_550	XM_059803988.1	83.535	1816	229	62	1	1792	1552	3321	0	1633	68.2582	68.2582	68.26	4473	PREDICTED: Cornus florida imidazole glycerol phosphate synthase hisHF, chloroplastic-like (LOC132306558), mRNA	4283	Erysiphe pulchra	225359	Vicia villosa	3911
contig_550	XR_009480537.1	84.37	1817	211	67	1	1792	5514	3746	0	1714	68.2582	68.2582	68.26	4473	PREDICTED: Cornus florida uncharacterized LOC132300702 (LOC132300702), transcript variant X2, ncRNA	4283	Erysiphe pulchra	225359	Vicia villosa	3911
contig_550	XR_009480537.1	84.232	1465	177	41	3017	4473	2491	1073	0	1376	68.2582	68.2582	68.26	4473	PREDICTED: Cornus florida uncharacterized LOC132300702 (LOC132300702), transcript variant X2, ncRNA	4283	Erysiphe pulchra	225359	Vicia villosa	3911
contig_550	XR_009480536.1	84.37	1817	211	67	1	1792	5512	3744	0	1714	68.2582	68.2582	68.26	4473	PREDICTED: Cornus florida uncharacterized LOC132300702 (LOC132300702), transcript variant X1, ncRNA	4283	Erysiphe pulchra	225359	Vicia villosa	3911
contig_550	XR_009480536.1	84.232	1465	177	41	3017	4473	2489	1071	0	1376	68.2582	68.2582	68.26	4473	PREDICTED: Cornus florida uncharacterized LOC132300702 (LOC132300702), transcript variant X1, ncRNA	4283	Erysiphe pulchra	225359	Vicia villosa	3911
contig_550	XR_009469265.1	82.598	1678	229	48	2822	4467	4684	6330	0	1423	68.2582	68.2582	68.26	4473	PREDICTED: Cornus florida uncharacterized LOC132268250 (LOC132268250), transcript variant X2, ncRNA	4283	Erysiphe pulchra	225359	Vicia villosa	3911
contig_550	XR_009469265.1	84.392	1134	139	34	563	1684	2271	3378	0	1079	68.2582	68.2582	68.26	4473	PREDICTED: Cornus florida uncharacterized LOC132268250 (LOC132268250), transcript variant X2, ncRNA	4283	Erysiphe pulchra	225359	Vicia villosa	3911
contig_550	XR_009469265.1	79.528	127	12	8	2223	2346	4089	4204	7.7e-09	78.7	68.2582	68.2582	68.26	4473	PREDICTED: Cornus florida uncharacterized LOC132268250 (LOC132268250), transcript variant X2, ncRNA	4283	Erysiphe pulchra	225359	Vicia villosa	3911
contig_550	XR_009469264.1	82.598	1678	229	48	2822	4467	4758	6404	0	1423	68.2582	68.2582	68.26	4473	PREDICTED: Cornus florida uncharacterized LOC132268250 (LOC132268250), transcript variant X1, ncRNA	4283	Erysiphe pulchra	225359	Vicia villosa	3911
contig_550	XR_009469264.1	84.392	1134	139	34	563	1684	2345	3452	0	1079	68.2582	68.2582	68.26	4473	PREDICTED: Cornus florida uncharacterized LOC132268250 (LOC132268250), transcript variant X1, ncRNA	4283	Erysiphe pulchra	225359	Vicia villosa	3911
contig_550	XR_009469264.1	79.528	127	12	8	2223	2346	4163	4278	7.7e-09	78.7	68.2582	68.2582	68.26	4473	PREDICTED: Cornus florida uncharacterized LOC132268250 (LOC132268250), transcript variant X1, ncRNA	4283	Erysiphe pulchra	225359	Vicia villosa	3911
contig_551	MW556305.1	93.955	794	19	10	6489	7282	91299	90535	0	1173	9887.23	9887.23	9887.23	11802	Rhizoctonia sp. isolate Cej3 mitochondrion, complete genome	2047347	Ceratobasidium theobromae	1582974	rosids	71275
contig_551	MW556305.1	97.059	102	3	0	5636	5737	17176	17075	9.11e-37	172	9887.23	9887.23	9887.23	11802	Rhizoctonia sp. isolate Cej3 mitochondrion, complete genome	2047347	Ceratobasidium theobromae	1582974	rosids	71275
contig_551	MW556305.1	86.364	154	15	1	5444	5591	88200	88047	5.48e-34	163	9887.23	9887.23	9887.23	11802	Rhizoctonia sp. isolate Cej3 mitochondrion, complete genome	2047347	Ceratobasidium theobromae	1582974	rosids	71275
contig_551	MW556305.1	91.667	48	4	0	5550	5597	55412	55365	4.42e-05	67.6	9887.23	9887.23	9887.23	11802	Rhizoctonia sp. isolate Cej3 mitochondrion, complete genome	2047347	Ceratobasidium theobromae	1582974	rosids	71275
contig_551	MW556305.1	100	30	0	0	879	908	46662	46691	0.096	56.5	9887.23	9887.23	9887.23	11802	Rhizoctonia sp. isolate Cej3 mitochondrion, complete genome	2047347	Ceratobasidium theobromae	1582974	rosids	71275
contig_551	OM049544.1	94.754	610	26	5	6449	7055	136897	136291	0	944	9887.23	9887.23	9887.23	11802	Rhizoctonia sp. culture GS-6 mitochondrion, complete genome	2047347	Ceratobasidium theobromae	1582974	rosids	71275
contig_551	OM049544.1	87.013	154	14	1	5444	5591	134390	134237	1.18e-35	169	9887.23	9887.23	9887.23	11802	Rhizoctonia sp. culture GS-6 mitochondrion, complete genome	2047347	Ceratobasidium theobromae	1582974	rosids	71275
contig_551	OM049544.1	84.516	155	18	1	5444	5592	149409	149255	1.53e-29	148	9887.23	9887.23	9887.23	11802	Rhizoctonia sp. culture GS-6 mitochondrion, complete genome	2047347	Ceratobasidium theobromae	1582974	rosids	71275
contig_551	OM049544.1	86.066	122	11	1	5473	5588	472	351	7.189999999999999e-23	126	9887.23	9887.23	9887.23	11802	Rhizoctonia sp. culture GS-6 mitochondrion, complete genome	2047347	Ceratobasidium theobromae	1582974	rosids	71275
contig_551	OM049544.1	79.355	155	24	3	5441	5588	32680	32527	1.21e-15	102	9887.23	9887.23	9887.23	11802	Rhizoctonia sp. culture GS-6 mitochondrion, complete genome	2047347	Ceratobasidium theobromae	1582974	rosids	71275
contig_551	OM049544.1	76.471	153	26	5	5442	5586	109616	109466	2.64e-07	75	9887.23	9887.23	9887.23	11802	Rhizoctonia sp. culture GS-6 mitochondrion, complete genome	2047347	Ceratobasidium theobromae	1582974	rosids	71275
contig_551	OM049544.1	91.489	47	3	1	5384	5430	130725	130680	0.000572	63.9	9887.23	9887.23	9887.23	11802	Rhizoctonia sp. culture GS-6 mitochondrion, complete genome	2047347	Ceratobasidium theobromae	1582974	rosids	71275
contig_551	OM049771.1	94.755	591	25	5	6449	7036	32122	31535	0	915	9887.23	9887.23	9887.23	11802	Rhizoctonia sp. isolate AH4 mitochondrion, complete genome	2047347	Ceratobasidium theobromae	1582974	rosids	71275
contig_551	OM049771.1	85.714	154	16	1	5444	5591	29637	29484	2.55e-32	158	9887.23	9887.23	9887.23	11802	Rhizoctonia sp. isolate AH4 mitochondrion, complete genome	2047347	Ceratobasidium theobromae	1582974	rosids	71275
contig_551	OM049771.1	85.065	154	17	1	5444	5591	31060	30907	1.19e-30	152	9887.23	9887.23	9887.23	11802	Rhizoctonia sp. isolate AH4 mitochondrion, complete genome	2047347	Ceratobasidium theobromae	1582974	rosids	71275
contig_551	OM049771.1	92.063	63	5	0	4709	4771	37551	37489	9.43e-12	89.8	9887.23	9887.23	9887.23	11802	Rhizoctonia sp. isolate AH4 mitochondrion, complete genome	2047347	Ceratobasidium theobromae	1582974	rosids	71275
contig_551	NC_021436.1	96.697	545	18	0	6492	7036	125074	124530	0	907	9887.23	9887.23	9887.23	11802	Rhizoctonia solani strain AG3 Rhs1AP mitochondrion, complete genome	456999	Ceratobasidium theobromae	1582974	rosids	71275
contig_551	NC_021436.1	99.02	102	1	0	5636	5737	11018	10917	4.2099999999999994e-40	183	9887.23	9887.23	9887.23	11802	Rhizoctonia solani strain AG3 Rhs1AP mitochondrion, complete genome	456999	Ceratobasidium theobromae	1582974	rosids	71275
contig_551	NC_021436.1	87.013	154	14	1	5444	5591	124055	123902	1.18e-35	169	9887.23	9887.23	9887.23	11802	Rhizoctonia solani strain AG3 Rhs1AP mitochondrion, complete genome	456999	Ceratobasidium theobromae	1582974	rosids	71275
contig_551	NC_021436.1	85.43	151	16	2	5444	5588	126279	126129	1.19e-30	152	9887.23	9887.23	9887.23	11802	Rhizoctonia solani strain AG3 Rhs1AP mitochondrion, complete genome	456999	Ceratobasidium theobromae	1582974	rosids	71275
contig_551	MW995476.1	96.697	545	18	0	6492	7036	46309	45765	0	907	9887.23	9887.23	9887.23	11802	Rhizoctonia solani strain AG1-IC mitochondrion, complete genome	456999	Ceratobasidium theobromae	1582974	rosids	71275
contig_551	MW995476.1	88.235	153	14	4	5438	5588	117540	117390	5.44e-39	180	9887.23	9887.23	9887.23	11802	Rhizoctonia solani strain AG1-IC mitochondrion, complete genome	456999	Ceratobasidium theobromae	1582974	rosids	71275
contig_551	MW995476.1	98.039	102	2	0	5636	5737	148696	148595	1.96e-38	178	9887.23	9887.23	9887.23	11802	Rhizoctonia solani strain AG1-IC mitochondrion, complete genome	456999	Ceratobasidium theobromae	1582974	rosids	71275
contig_551	MW995476.1	80.18	222	42	2	4741	4961	54665	54445	1.5199999999999992e-34	165	9887.23	9887.23	9887.23	11802	Rhizoctonia solani strain AG1-IC mitochondrion, complete genome	456999	Ceratobasidium theobromae	1582974	rosids	71275
contig_551	MW995476.1	86.755	151	14	1	5444	5588	45290	45140	5.48e-34	163	9887.23	9887.23	9887.23	11802	Rhizoctonia solani strain AG1-IC mitochondrion, complete genome	456999	Ceratobasidium theobromae	1582974	rosids	71275
contig_551	MW995476.1	83.117	154	20	2	5444	5591	37372	37219	1.19e-25	135	9887.23	9887.23	9887.23	11802	Rhizoctonia solani strain AG1-IC mitochondrion, complete genome	456999	Ceratobasidium theobromae	1582974	rosids	71275
contig_551	MW995476.1	79.452	146	30	0	5443	5588	83901	83756	3.37e-16	104	9887.23	9887.23	9887.23	11802	Rhizoctonia solani strain AG1-IC mitochondrion, complete genome	456999	Ceratobasidium theobromae	1582974	rosids	71275
contig_551	MW995476.1	95.349	43	2	0	5549	5591	47508	47466	1.23e-05	69.4	9887.23	9887.23	9887.23	11802	Rhizoctonia solani strain AG1-IC mitochondrion, complete genome	456999	Ceratobasidium theobromae	1582974	rosids	71275
contig_551	MW995476.1	95.349	43	2	0	5549	5591	67129	67087	1.23e-05	69.4	9887.23	9887.23	9887.23	11802	Rhizoctonia solani strain AG1-IC mitochondrion, complete genome	456999	Ceratobasidium theobromae	1582974	rosids	71275
contig_551	MW995476.1	95	40	2	0	5549	5588	118195	118156	0.000572	63.9	9887.23	9887.23	9887.23	11802	Rhizoctonia solani strain AG1-IC mitochondrion, complete genome	456999	Ceratobasidium theobromae	1582974	rosids	71275
contig_552	MK814806.1	75.705	1490	312	47	1679	3148	214209	212750	0	701	174.967	174.967	174.97	9468	Turnera subulata scf289_sz241440 genomic sequence	218843	Lasiodiplodia	66739	Lactuca sativa	4236
contig_552	MK814806.1	76.758	1166	236	32	1600	2753	32980	34122	2.17e-171	619	174.967	174.967	174.97	9468	Turnera subulata scf289_sz241440 genomic sequence	218843	Lasiodiplodia	66739	Lactuca sativa	4236
contig_552	MK814806.1	75.688	1271	274	32	1719	2976	207638	208886	2.18e-166	603	174.967	174.967	174.97	9468	Turnera subulata scf289_sz241440 genomic sequence	218843	Lasiodiplodia	66739	Lactuca sativa	4236
contig_552	MK890302.1	75.538	1488	318	44	1679	3148	578169	576710	0	689	174.967	174.967	174.97	9468	Turnera subulata S-locus dominant S-haplotype, BAC-I1K15, BAC-G5i, BAC-A24, BAC-I7, and Scf2437 genome scaffold genomic sequences	218843	Lasiodiplodia	66739	Lactuca sativa	4236
contig_552	MK890302.1	74.485	1603	358	49	1713	3294	166031	167603	9.949999999999999e-180	647	174.967	174.967	174.97	9468	Turnera subulata S-locus dominant S-haplotype, BAC-I1K15, BAC-G5i, BAC-A24, BAC-I7, and Scf2437 genome scaffold genomic sequences	218843	Lasiodiplodia	66739	Lactuca sativa	4236
contig_552	MK890302.1	74.731	1488	331	43	1679	3148	460818	462278	1.68e-172	623	174.967	174.967	174.97	9468	Turnera subulata S-locus dominant S-haplotype, BAC-I1K15, BAC-G5i, BAC-A24, BAC-I7, and Scf2437 genome scaffold genomic sequences	218843	Lasiodiplodia	66739	Lactuca sativa	4236
contig_552	MK890302.1	76.541	1168	239	34	1600	2753	10328	11474	1.690000000000001e-167	606	174.967	174.967	174.97	9468	Turnera subulata S-locus dominant S-haplotype, BAC-I1K15, BAC-G5i, BAC-A24, BAC-I7, and Scf2437 genome scaffold genomic sequences	218843	Lasiodiplodia	66739	Lactuca sativa	4236
contig_552	MK890302.1	76.277	1096	231	28	1679	2762	421764	420686	1.73e-152	556	174.967	174.967	174.97	9468	Turnera subulata S-locus dominant S-haplotype, BAC-I1K15, BAC-G5i, BAC-A24, BAC-I7, and Scf2437 genome scaffold genomic sequences	218843	Lasiodiplodia	66739	Lactuca sativa	4236
contig_552	MK890302.1	75.523	1099	233	29	1673	2761	86996	88068	1.76e-137	507	174.967	174.967	174.97	9468	Turnera subulata S-locus dominant S-haplotype, BAC-I1K15, BAC-G5i, BAC-A24, BAC-I7, and Scf2437 genome scaffold genomic sequences	218843	Lasiodiplodia	66739	Lactuca sativa	4236
contig_552	MK890302.1	78.197	743	149	13	1702	2439	619451	618717	3.8700000000000005e-124	462	174.967	174.967	174.97	9468	Turnera subulata S-locus dominant S-haplotype, BAC-I1K15, BAC-G5i, BAC-A24, BAC-I7, and Scf2437 genome scaffold genomic sequences	218843	Lasiodiplodia	66739	Lactuca sativa	4236
contig_552	MK890302.1	77.23	527	106	14	1679	2200	490100	489583	4.15e-74	296	174.967	174.967	174.97	9468	Turnera subulata S-locus dominant S-haplotype, BAC-I1K15, BAC-G5i, BAC-A24, BAC-I7, and Scf2437 genome scaffold genomic sequences	218843	Lasiodiplodia	66739	Lactuca sativa	4236
contig_552	MK814802.1	74.594	1539	345	44	1627	3148	57100	55591	7.75e-176	634	174.967	174.967	174.97	9468	Turnera subulata BAC-C7e genomic sequence	218843	Lasiodiplodia	66739	Lactuca sativa	4236
contig_552	OZ238308.1	74.572	1459	322	47	1714	3152	3963629	3965058	1.3100000000000001e-163	593	174.967	174.967	174.97	9468	Trichophorum cespitosum genome assembly, chromosome: 40	76515	Lasiodiplodia	66739	Lactuca sativa	4236
contig_552	OZ238308.1	76.885	809	164	22	566	1365	3962400	3963194	2.34e-116	436	174.967	174.967	174.97	9468	Trichophorum cespitosum genome assembly, chromosome: 40	76515	Lasiodiplodia	66739	Lactuca sativa	4236
contig_552	OZ238282.1	74.417	1458	326	45	1714	3152	1490348	1491777	2.85e-160	582	174.967	174.967	174.97	9468	Trichophorum cespitosum genome assembly, chromosome: 14	76515	Lasiodiplodia	66739	Lactuca sativa	4236
contig_552	OZ238282.1	77.132	809	162	22	566	1365	1489122	1489916	1.08e-119	448	174.967	174.967	174.97	9468	Trichophorum cespitosum genome assembly, chromosome: 14	76515	Lasiodiplodia	66739	Lactuca sativa	4236
contig_553	AL355294.14	100	28	0	0	578	605	37937	37964	0.064	52.8	341.988	341.988	341.99	641	Human DNA sequence from clone RP11-379B8 on chromosome 6, complete sequence	9606	Ceratobasidium theobromae	1582974	Mesangiospermae	1437183
contig_553	AL355294.14	100	28	0	0	578	605	37937	37964	0.064	52.8	341.988	341.988	341.99	641	Human DNA sequence from clone RP11-379B8 on chromosome 6, complete sequence	9606	Ceratobasidium theobromae	1582974	Mesangiospermae	1437183
contig_554	MW995475.1	91.026	78	7	0	214	291	112589	112666	4.92e-18	106	1066.41	1066.41	1066.41	654	Rhizoctonia solani strain AG1-IB mitochondrion, complete genome	456999	Ceratobasidium theobromae	1582974	unclassified	0
contig_554	HF546977.1	91.026	78	7	0	214	291	4453	4530	4.92e-18	106	1066.41	1066.41	1066.41	654	Rhizoctonia solani strain AG-1 IB complete mitochondrial genome, isolate 7/3/14	1108050	Ceratobasidium theobromae	1582974	unclassified	0
contig_555	MW995475.1	91.549	213	17	1	1541	1753	112837	113048	2.9800000000000004e-73	292	6653.58	6653.58	6653.58	5273	Rhizoctonia solani strain AG1-IB mitochondrion, complete genome	456999	Ceratobasidium theobromae	1582974	Capsicum annuum	4072
contig_555	MW995475.1	92.617	149	7	1	1996	2144	113619	113763	8.59e-49	211	6653.58	6653.58	6653.58	5273	Rhizoctonia solani strain AG1-IB mitochondrion, complete genome	456999	Ceratobasidium theobromae	1582974	Capsicum annuum	4072
contig_555	HF546977.1	91.549	213	17	1	1541	1753	4701	4912	2.9800000000000004e-73	292	6653.58	6653.58	6653.58	5273	Rhizoctonia solani strain AG-1 IB complete mitochondrial genome, isolate 7/3/14	1108050	Ceratobasidium theobromae	1582974	Capsicum annuum	4072
contig_555	HF546977.1	92.617	149	7	1	1996	2144	5483	5627	8.59e-49	211	6653.58	6653.58	6653.58	5273	Rhizoctonia solani strain AG-1 IB complete mitochondrial genome, isolate 7/3/14	1108050	Ceratobasidium theobromae	1582974	Capsicum annuum	4072
contig_555	MW556305.1	90.278	144	13	1	2002	2144	153236	153379	1.45e-41	187	6653.58	6653.58	6653.58	5273	Rhizoctonia sp. isolate Cej3 mitochondrion, complete genome	2047347	Ceratobasidium theobromae	1582974	Capsicum annuum	4072
contig_555	MW556305.1	100	31	0	0	247	277	46662	46692	0.012	58.4	6653.58	6653.58	6653.58	5273	Rhizoctonia sp. isolate Cej3 mitochondrion, complete genome	2047347	Ceratobasidium theobromae	1582974	Capsicum annuum	4072
contig_555	OM049771.1	90.21	143	14	0	2002	2144	71411	71553	1.45e-41	187	6653.58	6653.58	6653.58	5273	Rhizoctonia sp. isolate AH4 mitochondrion, complete genome	2047347	Ceratobasidium theobromae	1582974	Capsicum annuum	4072
contig_555	MW324678.1	85.987	157	22	0	1562	1718	194976	194820	5.24e-36	169	6653.58	6653.58	6653.58	5273	Grifola frondosa mitochondrion, complete genome	5627	Ceratobasidium theobromae	1582974	Capsicum annuum	4072
contig_557	CP110997.1	100	28	0	0	1	28	28	55	0.037	52.8	499.89	499.89	499.89	390	Escherichia coli strain XYEH3783 plasmid pYUXYEH3783-2, complete sequence	562	Ceratobasidium theobromae	1582974	unclassified	0
contig_557	CP110997.1	100	28	0	0	1	28	28	55	0.037	52.8	499.89	499.89	499.89	390	Escherichia coli strain XYEH3783 plasmid pYUXYEH3783-2, complete sequence	562	Ceratobasidium theobromae	1582974	unclassified	0
contig_558	MW556305.1	98.599	357	4	1	6072	6427	300	656	6.87e-175	630	7680.72	7680.72	7680.72	6506	Rhizoctonia sp. isolate Cej3 mitochondrion, complete genome	2047347	Ceratobasidium theobromae	1582974	Escherichia coli	562
contig_558	MW995476.1	98.596	356	4	1	6072	6427	126427	126781	2.47e-174	628	7680.72	7680.72	7680.72	6506	Rhizoctonia solani strain AG1-IC mitochondrion, complete genome	456999	Ceratobasidium theobromae	1582974	Escherichia coli	562
contig_558	OM049544.1	97.479	357	8	1	6072	6427	44320	44676	3.22e-168	608	7680.72	7680.72	7680.72	6506	Rhizoctonia sp. culture GS-6 mitochondrion, complete genome	2047347	Ceratobasidium theobromae	1582974	Escherichia coli	562
contig_558	OM049771.1	96.639	357	11	1	6072	6427	79696	80052	3.24e-163	592	7680.72	7680.72	7680.72	6506	Rhizoctonia sp. isolate AH4 mitochondrion, complete genome	2047347	Ceratobasidium theobromae	1582974	Escherichia coli	562
contig_558	OM062613.1	93.883	376	3	1	6072	6427	6150	6525	1.98e-150	549	7680.72	7680.72	7680.72	6506	Rhizoctonia sp. AG-Fa isolate AH2 mitochondrion, complete genome	935292	Ceratobasidium theobromae	1582974	Escherichia coli	562
contig_566	OM049544.1	95.294	85	2	2	1282	1366	131119	131201	4.9300000000000004e-26	134	7992.69	7992.69	7992.69	1386	Rhizoctonia sp. culture GS-6 mitochondrion, complete genome	2047347	Ceratobasidium theobromae	1582974	unclassified	0
contig_566	OM049544.1	96.078	51	2	0	1303	1353	56179	56229	5.04e-11	84.2	7992.69	7992.69	7992.69	1386	Rhizoctonia sp. culture GS-6 mitochondrion, complete genome	2047347	Ceratobasidium theobromae	1582974	unclassified	0
contig_566	OM049544.1	93.478	46	3	0	1309	1354	62817	62862	1.41e-06	69.4	7992.69	7992.69	7992.69	1386	Rhizoctonia sp. culture GS-6 mitochondrion, complete genome	2047347	Ceratobasidium theobromae	1582974	unclassified	0
contig_566	OM049771.1	95.294	85	2	2	1282	1366	26337	26419	4.9300000000000004e-26	134	7992.69	7992.69	7992.69	1386	Rhizoctonia sp. isolate AH4 mitochondrion, complete genome	2047347	Ceratobasidium theobromae	1582974	unclassified	0
contig_566	OM049771.1	92.453	53	4	0	1305	1357	117961	118013	8.43e-09	76.8	7992.69	7992.69	7992.69	1386	Rhizoctonia sp. isolate AH4 mitochondrion, complete genome	2047347	Ceratobasidium theobromae	1582974	unclassified	0
contig_566	OM062613.1	96.61	59	1	1	1295	1353	112311	112368	6.47e-15	97.1	7992.69	7992.69	7992.69	1386	Rhizoctonia sp. AG-Fa isolate AH2 mitochondrion, complete genome	935292	Ceratobasidium theobromae	1582974	unclassified	0
contig_566	OM062613.1	95.082	61	2	1	1295	1355	83570	83629	2.33e-14	95.3	7992.69	7992.69	7992.69	1386	Rhizoctonia sp. AG-Fa isolate AH2 mitochondrion, complete genome	935292	Ceratobasidium theobromae	1582974	unclassified	0
contig_566	OM062613.1	94.118	51	3	0	1303	1353	70933	70983	2.34e-09	78.7	7992.69	7992.69	7992.69	1386	Rhizoctonia sp. AG-Fa isolate AH2 mitochondrion, complete genome	935292	Ceratobasidium theobromae	1582974	unclassified	0
contig_566	MW556305.1	93.75	64	3	1	1295	1358	85603	85665	2.33e-14	95.3	7992.69	7992.69	7992.69	1386	Rhizoctonia sp. isolate Cej3 mitochondrion, complete genome	2047347	Ceratobasidium theobromae	1582974	unclassified	0
contig_566	MW995476.1	95.161	62	0	3	1292	1353	56851	56909	2.33e-14	95.3	7992.69	7992.69	7992.69	1386	Rhizoctonia solani strain AG1-IC mitochondrion, complete genome	456999	Ceratobasidium theobromae	1582974	unclassified	0
contig_566	MW995476.1	95	60	2	1	1295	1354	41552	41610	8.37e-14	93.5	7992.69	7992.69	7992.69	1386	Rhizoctonia solani strain AG1-IC mitochondrion, complete genome	456999	Ceratobasidium theobromae	1582974	unclassified	0
contig_566	MW995476.1	94.118	51	3	0	1303	1353	22460	22510	2.34e-09	78.7	7992.69	7992.69	7992.69	1386	Rhizoctonia solani strain AG1-IC mitochondrion, complete genome	456999	Ceratobasidium theobromae	1582974	unclassified	0
contig_57	MW556305.1	96.258	481	15	1	598	1075	144188	144668	0	785	6936.63	6936.63	6936.63	1354	Rhizoctonia sp. isolate Cej3 mitochondrion, complete genome	2047347	Ceratobasidium theobromae	1582974	unclassified	0
contig_57	MW995474.1	94.815	405	17	2	599	1000	54832	54429	5.04e-175	628	6936.63	6936.63	6936.63	1354	Rhizoctonia solani strain AG1-IA mitochondrion, complete genome	456999	Ceratobasidium theobromae	1582974	unclassified	0
contig_57	MW995476.1	94.089	406	20	2	598	1000	102972	103376	1.4099999999999998e-170	614	6936.63	6936.63	6936.63	1354	Rhizoctonia solani strain AG1-IC mitochondrion, complete genome	456999	Ceratobasidium theobromae	1582974	unclassified	0
contig_57	OM049544.1	94.074	405	20	2	599	1000	13689	14092	5.0699999999999996e-170	612	6936.63	6936.63	6936.63	1354	Rhizoctonia sp. culture GS-6 mitochondrion, complete genome	2047347	Ceratobasidium theobromae	1582974	unclassified	0
contig_57	NC_021436.1	97.183	355	9	1	646	1000	190175	190528	3.95e-166	599	6936.63	6936.63	6936.63	1354	Rhizoctonia solani strain AG3 Rhs1AP mitochondrion, complete genome	456999	Ceratobasidium theobromae	1582974	unclassified	0
contig_575	MW556305.1	95.541	157	7	0	2505	2661	87260	87104	3.2899999999999996e-61	252	7602.22	7602.22	7602.22	3442	Rhizoctonia sp. isolate Cej3 mitochondrion, complete genome	2047347	Ceratobasidium theobromae	1582974	Phragmites australis	29695
contig_575	MW995476.1	94.872	156	6	2	2507	2661	44306	44152	1.98e-58	243	7602.22	7602.22	7602.22	3442	Rhizoctonia solani strain AG1-IC mitochondrion, complete genome	456999	Ceratobasidium theobromae	1582974	Phragmites australis	29695
contig_575	MW995476.1	100	33	0	0	2664	2696	139693	139661	0.000595	62.1	7602.22	7602.22	7602.22	3442	Rhizoctonia solani strain AG1-IC mitochondrion, complete genome	456999	Ceratobasidium theobromae	1582974	Phragmites australis	29695
contig_575	OM062613.1	94.231	156	7	2	2507	2661	85596	85442	9.22e-57	237	7602.22	7602.22	7602.22	3442	Rhizoctonia sp. AG-Fa isolate AH2 mitochondrion, complete genome	935292	Ceratobasidium theobromae	1582974	Phragmites australis	29695
contig_575	NC_021436.1	96.429	140	5	0	2522	2661	122077	121938	4.2899999999999995e-55	231	7602.22	7602.22	7602.22	3442	Rhizoctonia solani strain AG3 Rhs1AP mitochondrion, complete genome	456999	Ceratobasidium theobromae	1582974	Phragmites australis	29695
contig_575	MW995474.1	95.714	140	6	0	2522	2661	107339	107478	2e-53	226	7602.22	7602.22	7602.22	3442	Rhizoctonia solani strain AG1-IA mitochondrion, complete genome	456999	Ceratobasidium theobromae	1582974	Phragmites australis	29695
contig_575	MW995474.1	100	33	0	0	2664	2696	20073	20105	0.000595	62.1	7602.22	7602.22	7602.22	3442	Rhizoctonia solani strain AG1-IA mitochondrion, complete genome	456999	Ceratobasidium theobromae	1582974	Phragmites australis	29695
contig_575	MW995474.1	100	31	0	0	1514	1544	24414	24444	0.008	58.4	7602.22	7602.22	7602.22	3442	Rhizoctonia solani strain AG1-IA mitochondrion, complete genome	456999	Ceratobasidium theobromae	1582974	Phragmites australis	29695
contig_576	MW556305.1	98.276	116	2	0	43	158	146242	146357	1.44e-47	204	628.586	628.586	628.59	561	Rhizoctonia sp. isolate Cej3 mitochondrion, complete genome	2047347	Ceratobasidium theobromae	1582974	unclassified	0
contig_576	MW556305.1	97.059	68	1	1	494	561	86134	86200	2.5e-20	113	628.586	628.586	628.59	561	Rhizoctonia sp. isolate Cej3 mitochondrion, complete genome	2047347	Ceratobasidium theobromae	1582974	unclassified	0
contig_576	MW995476.1	98.387	62	1	0	64	125	104973	105034	3.23e-19	110	628.586	628.586	628.59	561	Rhizoctonia solani strain AG1-IC mitochondrion, complete genome	456999	Ceratobasidium theobromae	1582974	unclassified	0
contig_576	MW995475.1	92.308	65	5	0	61	125	104957	105021	3.26e-14	93.5	628.586	628.586	628.59	561	Rhizoctonia solani strain AG1-IB mitochondrion, complete genome	456999	Ceratobasidium theobromae	1582974	unclassified	0
contig_576	HF546977.1	92.308	65	5	0	61	125	159572	159636	3.26e-14	93.5	628.586	628.586	628.59	561	Rhizoctonia solani strain AG-1 IB complete mitochondrial genome, isolate 7/3/14	1108050	Ceratobasidium theobromae	1582974	unclassified	0
contig_576	NC_021436.1	94.737	57	1	1	494	548	48611	48667	1.52e-12	87.9	628.586	628.586	628.59	561	Rhizoctonia solani strain AG3 Rhs1AP mitochondrion, complete genome	456999	Ceratobasidium theobromae	1582974	unclassified	0
contig_576	NC_021436.1	88.71	62	7	0	64	125	197282	197343	3.28e-09	76.8	628.586	628.586	628.59	561	Rhizoctonia solani strain AG3 Rhs1AP mitochondrion, complete genome	456999	Ceratobasidium theobromae	1582974	unclassified	0
contig_577	MW556305.1	98.566	558	8	0	3	560	86203	86760	0	987	7612.59	7612.59	7612.59	560	Rhizoctonia sp. isolate Cej3 mitochondrion, complete genome	2047347	Ceratobasidium theobromae	1582974	unclassified	0
contig_577	MW995476.1	96.739	552	18	0	9	560	43257	43808	0	920	7612.59	7612.59	7612.59	560	Rhizoctonia solani strain AG1-IC mitochondrion, complete genome	456999	Ceratobasidium theobromae	1582974	unclassified	0
contig_577	OM049544.1	96.014	552	22	0	9	560	131696	132247	0	898	7612.59	7612.59	7612.59	560	Rhizoctonia sp. culture GS-6 mitochondrion, complete genome	2047347	Ceratobasidium theobromae	1582974	unclassified	0
contig_577	OM062613.1	97.143	525	15	0	36	560	84574	85098	0	887	7612.59	7612.59	7612.59	560	Rhizoctonia sp. AG-Fa isolate AH2 mitochondrion, complete genome	935292	Ceratobasidium theobromae	1582974	unclassified	0
contig_577	OM049771.1	96.269	536	20	0	25	560	26879	27414	0	880	7612.59	7612.59	7612.59	560	Rhizoctonia sp. isolate AH4 mitochondrion, complete genome	2047347	Ceratobasidium theobromae	1582974	unclassified	0
contig_578	XM_043328556.1	85.864	191	27	0	123426	123616	1262	1452	6.35e-45	204	150.478	150.478	150.48	231580	Rhizoctonia solani S1/P1 nuclease (RhiXN_08740), partial mRNA	456999	Ceratobasidium theobromae	1582974	Homo sapiens	9606
contig_578	XM_001838951.2	84.615	182	28	0	123416	123597	207	388	2.98e-38	182	150.478	150.478	150.48	231580	Coprinopsis cinerea okayama7#130 40S ribosomal protein S26 (CC1G_11326), mRNA	240176	Ceratobasidium theobromae	1582974	Homo sapiens	9606
contig_578	XM_048044826.1	84.444	180	28	0	123416	123595	244	423	3.8500000000000006e-37	178	150.478	150.478	150.48	231580	Antrodia serialis ribosomal protein S26e (B0H18DRAFT_987178), mRNA	139415	Ceratobasidium theobromae	1582974	Homo sapiens	9606
contig_578	XM_043328557.1	92.632	95	7	0	194497	194591	1794	1700	6.54e-25	137	150.478	150.478	150.48	231580	Rhizoctonia solani transcription factor IIA, 1-like (RhiXN_08741), partial mRNA	456999	Ceratobasidium theobromae	1582974	Homo sapiens	9606
contig_578	XM_047895507.1	88.095	84	10	0	123088	123171	3	86	8.58e-14	100	150.478	150.478	150.48	231580	Psilocybe cubensis uncharacterized protein (JR316_0009823), partial mRNA	181762	Ceratobasidium theobromae	1582974	Homo sapiens	9606
contig_579	XM_007332943.1	76.19	609	125	17	10564	11162	502	1100	5.36e-76	303	95.8161	95.8161	95.82	20405	Agaricus bisporus var. burnettii JB137-S8 uncharacterized protein (AGABI1DRAFT_78686), mRNA	597362	Ceratobasidium theobromae	1582974	Pyricularia oryzae 70-15	242507
contig_579	XM_006456533.1	75.908	606	132	12	10564	11162	1007	1605	2.49e-74	298	95.8161	95.8161	95.82	20405	Agaricus bisporus var. bisporus H97 hypothetical protein (AGABI2DRAFT_181164), mRNA	936046	Ceratobasidium theobromae	1582974	Pyricularia oryzae 70-15	242507
contig_579	XM_040804376.1	76.604	530	112	12	10639	11162	889	1412	2.51e-69	281	95.8161	95.8161	95.82	20405	Drechmeria coniospora protein kinase (DCS_07090), partial mRNA	98403	Ceratobasidium theobromae	1582974	Pyricularia oryzae 70-15	242507
contig_579	XM_059465446.1	76.051	547	121	8	10576	11117	1579	2120	1.1699999999999995e-67	276	95.8161	95.8161	95.82	20405	Kalmanozyma brasiliensis GHG001 Protein kinase domain protein (PSEUBRA_004711), partial mRNA	1365824	Ceratobasidium theobromae	1582974	Pyricularia oryzae 70-15	242507
contig_579	XM_037369557.1	76.546	469	104	6	10574	11039	275	740	1.97e-60	252	95.8161	95.8161	95.82	20405	Mycena indigotica Non-specific serine/threonine protein kinase (MIND_01309800), partial mRNA	2126181	Ceratobasidium theobromae	1582974	Pyricularia oryzae 70-15	242507
contig_584	OM062613.1	79.725	291	39	14	417	690	46282	46569	4.88e-44	193	5466.8	5466.8	5466.8	858	Rhizoctonia sp. AG-Fa isolate AH2 mitochondrion, complete genome	935292	Ceratobasidium theobromae	1582974	unclassified	0
contig_584	OM062613.1	93.22	59	4	0	275	333	46086	46144	2.37e-12	87.9	5466.8	5466.8	5466.8	858	Rhizoctonia sp. AG-Fa isolate AH2 mitochondrion, complete genome	935292	Ceratobasidium theobromae	1582974	unclassified	0
contig_584	MW995475.1	93.333	120	8	0	214	333	162167	162286	1.37e-39	178	5466.8	5466.8	5466.8	858	Rhizoctonia solani strain AG1-IB mitochondrion, complete genome	456999	Ceratobasidium theobromae	1582974	unclassified	0
contig_584	MW995475.1	87.342	158	17	3	534	690	162678	162833	1.37e-39	178	5466.8	5466.8	5466.8	858	Rhizoctonia solani strain AG1-IB mitochondrion, complete genome	456999	Ceratobasidium theobromae	1582974	unclassified	0
contig_584	HF546977.1	93.333	120	8	0	214	333	50604	50723	1.37e-39	178	5466.8	5466.8	5466.8	858	Rhizoctonia solani strain AG-1 IB complete mitochondrial genome, isolate 7/3/14	1108050	Ceratobasidium theobromae	1582974	unclassified	0
contig_584	HF546977.1	87.342	158	17	3	534	690	51115	51270	1.37e-39	178	5466.8	5466.8	5466.8	858	Rhizoctonia solani strain AG-1 IB complete mitochondrial genome, isolate 7/3/14	1108050	Ceratobasidium theobromae	1582974	unclassified	0
contig_584	MW995474.1	95	100	4	1	594	693	150443	150345	6.400000000000001e-33	156	5466.8	5466.8	5466.8	858	Rhizoctonia solani strain AG1-IA mitochondrion, complete genome	456999	Ceratobasidium theobromae	1582974	unclassified	0
contig_584	NC_021436.1	94.949	99	4	1	594	692	43917	44014	2.3e-32	154	5466.8	5466.8	5466.8	858	Rhizoctonia solani strain AG3 Rhs1AP mitochondrion, complete genome	456999	Ceratobasidium theobromae	1582974	unclassified	0
contig_588	OM049771.1	93.75	96	6	0	381	476	6311	6406	8.31e-30	145	3044.15	3044.15	3044.15	528	Rhizoctonia sp. isolate AH4 mitochondrion, complete genome	2047347	Ceratobasidium theobromae	1582974	unclassified	0
contig_588	MW556305.1	86.066	122	16	1	74	194	63696	63817	2.33e-25	130	3044.15	3044.15	3044.15	528	Rhizoctonia sp. isolate Cej3 mitochondrion, complete genome	2047347	Ceratobasidium theobromae	1582974	unclassified	0
contig_588	NC_021436.1	100	29	0	0	130	158	49551	49579	0.014	54.7	3044.15	3044.15	3044.15	528	Rhizoctonia solani strain AG3 Rhs1AP mitochondrion, complete genome	456999	Ceratobasidium theobromae	1582974	unclassified	0
contig_589	OM062613.1	100	103	0	0	271	373	61956	62058	1.11e-43	191	3293.83	3293.83	3293.83	553	Rhizoctonia sp. AG-Fa isolate AH2 mitochondrion, complete genome	935292	Ceratobasidium theobromae	1582974	unclassified	0
contig_589	MW556305.1	99.029	103	1	0	271	373	63851	63953	5.1399999999999995e-42	185	3293.83	3293.83	3293.83	553	Rhizoctonia sp. isolate Cej3 mitochondrion, complete genome	2047347	Ceratobasidium theobromae	1582974	unclassified	0
contig_589	MW995474.1	99	100	1	0	277	376	136187	136088	2.39e-40	180	3293.83	3293.83	3293.83	553	Rhizoctonia solani strain AG1-IA mitochondrion, complete genome	456999	Ceratobasidium theobromae	1582974	unclassified	0
contig_589	MW995476.1	97.087	103	3	0	271	373	14375	14477	1.11e-38	174	3293.83	3293.83	3293.83	553	Rhizoctonia solani strain AG1-IC mitochondrion, complete genome	456999	Ceratobasidium theobromae	1582974	unclassified	0
contig_589	NC_021436.1	96.117	103	3	1	271	373	81164	81265	1.86e-36	167	3293.83	3293.83	3293.83	553	Rhizoctonia solani strain AG3 Rhs1AP mitochondrion, complete genome	456999	Ceratobasidium theobromae	1582974	unclassified	0
contig_592	NC_021436.1	100	43	0	0	1931	1973	84775	84817	9.34e-10	80.5	5513.67	5513.67	5513.67	1973	Rhizoctonia solani strain AG3 Rhs1AP mitochondrion, complete genome	456999	Ceratobasidium theobromae	1582974	Lycium	24646
contig_592	MW995475.1	100	43	0	0	1931	1973	15742	15784	9.34e-10	80.5	5513.67	5513.67	5513.67	1973	Rhizoctonia solani strain AG1-IB mitochondrion, complete genome	456999	Ceratobasidium theobromae	1582974	Lycium	24646
contig_592	OM062613.1	100	43	0	0	1931	1973	63657	63699	9.34e-10	80.5	5513.67	5513.67	5513.67	1973	Rhizoctonia sp. AG-Fa isolate AH2 mitochondrion, complete genome	935292	Ceratobasidium theobromae	1582974	Lycium	24646
contig_592	HF546977.1	100	43	0	0	1931	1973	72570	72612	9.34e-10	80.5	5513.67	5513.67	5513.67	1973	Rhizoctonia solani strain AG-1 IB complete mitochondrial genome, isolate 7/3/14	1108050	Ceratobasidium theobromae	1582974	Lycium	24646
contig_592	MW995474.1	100	43	0	0	1931	1973	134359	134317	9.34e-10	80.5	5513.67	5513.67	5513.67	1973	Rhizoctonia solani strain AG1-IA mitochondrion, complete genome	456999	Ceratobasidium theobromae	1582974	Lycium	24646
contig_593	MW995476.1	98.551	69	0	1	1	69	15004	15071	1.92e-22	121	3637.84	3637.84	3637.84	710	Rhizoctonia solani strain AG1-IC mitochondrion, complete genome	456999	Ceratobasidium theobromae	1582974	unclassified	0
contig_593	MW995475.1	97.143	70	1	1	1	69	15785	15854	2.48e-21	117	3637.84	3637.84	3637.84	710	Rhizoctonia solani strain AG1-IB mitochondrion, complete genome	456999	Ceratobasidium theobromae	1582974	unclassified	0
contig_593	OM049771.1	97.143	70	1	1	1	69	7017	7086	2.48e-21	117	3637.84	3637.84	3637.84	710	Rhizoctonia sp. isolate AH4 mitochondrion, complete genome	2047347	Ceratobasidium theobromae	1582974	unclassified	0
contig_593	NC_021436.1	100	61	0	0	1	61	84818	84878	3.21e-20	113	3637.84	3637.84	3637.84	710	Rhizoctonia solani strain AG3 Rhs1AP mitochondrion, complete genome	456999	Ceratobasidium theobromae	1582974	unclassified	0
contig_593	OM062613.1	100	61	0	0	1	61	63700	63760	3.21e-20	113	3637.84	3637.84	3637.84	710	Rhizoctonia sp. AG-Fa isolate AH2 mitochondrion, complete genome	935292	Ceratobasidium theobromae	1582974	unclassified	0
contig_594	OM049771.1	85.601	1382	189	9	7805	9181	9903	11279	0	1441	5501.02	5501.02	5501.02	9269	Rhizoctonia sp. isolate AH4 mitochondrion, complete genome	2047347	Ceratobasidium theobromae	1582974	Solanum dulcamara	45834
contig_594	OM049771.1	89.706	272	26	2	7631	7901	8068	8338	3.9799999999999994e-89	346	5501.02	5501.02	5501.02	9269	Rhizoctonia sp. isolate AH4 mitochondrion, complete genome	2047347	Ceratobasidium theobromae	1582974	Solanum dulcamara	45834
contig_594	OM049771.1	91.589	214	17	1	6536	6748	9260	9473	1.4600000000000002e-73	294	5501.02	5501.02	5501.02	9269	Rhizoctonia sp. isolate AH4 mitochondrion, complete genome	2047347	Ceratobasidium theobromae	1582974	Solanum dulcamara	45834
contig_594	OM049771.1	93.976	166	9	1	5337	5502	8848	9012	3.21e-60	250	5501.02	5501.02	5501.02	9269	Rhizoctonia sp. isolate AH4 mitochondrion, complete genome	2047347	Ceratobasidium theobromae	1582974	Solanum dulcamara	45834
contig_594	OM049771.1	89.474	95	6	3	4114	4207	7225	7316	3.4e-20	117	5501.02	5501.02	5501.02	9269	Rhizoctonia sp. isolate AH4 mitochondrion, complete genome	2047347	Ceratobasidium theobromae	1582974	Solanum dulcamara	45834
contig_594	OM049771.1	93.617	47	3	0	6828	6874	7221	7267	2.68e-06	71.3	5501.02	5501.02	5501.02	9269	Rhizoctonia sp. isolate AH4 mitochondrion, complete genome	2047347	Ceratobasidium theobromae	1582974	Solanum dulcamara	45834
contig_594	OM049771.1	89.796	49	5	0	6716	6764	68042	68090	0.000449	63.9	5501.02	5501.02	5501.02	9269	Rhizoctonia sp. isolate AH4 mitochondrion, complete genome	2047347	Ceratobasidium theobromae	1582974	Solanum dulcamara	45834
contig_594	NC_021436.1	82.8	1593	239	29	7647	9225	87637	89208	0	1391	5501.02	5501.02	5501.02	9269	Rhizoctonia solani strain AG3 Rhs1AP mitochondrion, complete genome	456999	Ceratobasidium theobromae	1582974	Solanum dulcamara	45834
contig_594	NC_021436.1	89.726	146	6	4	7343	7488	85306	85442	1.54e-38	178	5501.02	5501.02	5501.02	9269	Rhizoctonia solani strain AG3 Rhs1AP mitochondrion, complete genome	456999	Ceratobasidium theobromae	1582974	Solanum dulcamara	45834
contig_594	NC_021436.1	94.118	102	6	0	7637	7738	86351	86452	7.2e-32	156	5501.02	5501.02	5501.02	9269	Rhizoctonia solani strain AG3 Rhs1AP mitochondrion, complete genome	456999	Ceratobasidium theobromae	1582974	Solanum dulcamara	45834
contig_594	NC_021436.1	98.077	52	1	0	4129	4180	84928	84979	2.06e-12	91.6	5501.02	5501.02	5501.02	9269	Rhizoctonia solani strain AG3 Rhs1AP mitochondrion, complete genome	456999	Ceratobasidium theobromae	1582974	Solanum dulcamara	45834
contig_594	NC_021436.1	100	36	0	0	7526	7561	86215	86250	3.47e-05	67.6	5501.02	5501.02	5501.02	9269	Rhizoctonia solani strain AG3 Rhs1AP mitochondrion, complete genome	456999	Ceratobasidium theobromae	1582974	Solanum dulcamara	45834
contig_594	NC_021436.1	96.774	31	1	0	6844	6874	84926	84956	0.97	52.8	5501.02	5501.02	5501.02	9269	Rhizoctonia solani strain AG3 Rhs1AP mitochondrion, complete genome	456999	Ceratobasidium theobromae	1582974	Solanum dulcamara	45834
contig_594	OM049544.1	82.704	1590	247	25	7631	9207	101321	102895	0	1387	5501.02	5501.02	5501.02	9269	Rhizoctonia sp. culture GS-6 mitochondrion, complete genome	2047347	Ceratobasidium theobromae	1582974	Solanum dulcamara	45834
contig_594	OM049544.1	90.169	356	31	3	8337	8689	104173	104527	1.36e-123	460	5501.02	5501.02	5501.02	9269	Rhizoctonia sp. culture GS-6 mitochondrion, complete genome	2047347	Ceratobasidium theobromae	1582974	Solanum dulcamara	45834
contig_594	OM049544.1	90.426	94	6	2	4114	4207	100971	101061	2.6300000000000002e-21	121	5501.02	5501.02	5501.02	9269	Rhizoctonia sp. culture GS-6 mitochondrion, complete genome	2047347	Ceratobasidium theobromae	1582974	Solanum dulcamara	45834
contig_594	OM049544.1	88.312	77	5	3	1974	2047	100846	100921	7.4e-12	89.8	5501.02	5501.02	5501.02	9269	Rhizoctonia sp. culture GS-6 mitochondrion, complete genome	2047347	Ceratobasidium theobromae	1582974	Solanum dulcamara	45834
contig_594	OM049544.1	94	50	3	0	6825	6874	100964	101013	5.76e-08	76.8	5501.02	5501.02	5501.02	9269	Rhizoctonia sp. culture GS-6 mitochondrion, complete genome	2047347	Ceratobasidium theobromae	1582974	Solanum dulcamara	45834
contig_594	OM049544.1	87.755	49	6	0	6716	6764	25367	25415	0.021	58.4	5501.02	5501.02	5501.02	9269	Rhizoctonia sp. culture GS-6 mitochondrion, complete genome	2047347	Ceratobasidium theobromae	1582974	Solanum dulcamara	45834
contig_594	MW995474.1	82.887	1420	218	22	7823	9230	131929	130523	0	1253	5501.02	5501.02	5501.02	9269	Rhizoctonia solani strain AG1-IA mitochondrion, complete genome	456999	Ceratobasidium theobromae	1582974	Solanum dulcamara	45834
contig_594	MW995474.1	98.479	263	3	1	5335	5597	133037	132776	3.79e-124	462	5501.02	5501.02	5501.02	9269	Rhizoctonia solani strain AG1-IA mitochondrion, complete genome	456999	Ceratobasidium theobromae	1582974	Solanum dulcamara	45834
contig_594	MW995474.1	96.721	122	4	0	6537	6658	132756	132635	2.5299999999999998e-46	204	5501.02	5501.02	5501.02	9269	Rhizoctonia solani strain AG1-IA mitochondrion, complete genome	456999	Ceratobasidium theobromae	1582974	Solanum dulcamara	45834
contig_594	MW995474.1	91.781	146	3	2	7343	7488	133764	133628	1.5300000000000001e-43	195	5501.02	5501.02	5501.02	9269	Rhizoctonia solani strain AG1-IA mitochondrion, complete genome	456999	Ceratobasidium theobromae	1582974	Solanum dulcamara	45834
contig_594	MW995474.1	86.047	129	9	5	7646	7774	132068	131949	4.36e-24	130	5501.02	5501.02	5501.02	9269	Rhizoctonia solani strain AG1-IA mitochondrion, complete genome	456999	Ceratobasidium theobromae	1582974	Solanum dulcamara	45834
contig_594	MW995474.1	91.111	90	8	0	6659	6748	132425	132336	7.3e-22	122	5501.02	5501.02	5501.02	9269	Rhizoctonia solani strain AG1-IA mitochondrion, complete genome	456999	Ceratobasidium theobromae	1582974	Solanum dulcamara	45834
contig_594	MW995474.1	100	43	0	0	7519	7561	133401	133359	4.46e-09	80.5	5501.02	5501.02	5501.02	9269	Rhizoctonia solani strain AG1-IA mitochondrion, complete genome	456999	Ceratobasidium theobromae	1582974	Solanum dulcamara	45834
contig_594	MW995474.1	92.453	53	2	1	4129	4181	134207	134157	2.07e-07	75	5501.02	5501.02	5501.02	9269	Rhizoctonia solani strain AG1-IA mitochondrion, complete genome	456999	Ceratobasidium theobromae	1582974	Solanum dulcamara	45834
contig_594	MW995474.1	100	28	0	0	6847	6874	134206	134179	0.97	52.8	5501.02	5501.02	5501.02	9269	Rhizoctonia solani strain AG1-IA mitochondrion, complete genome	456999	Ceratobasidium theobromae	1582974	Solanum dulcamara	45834
contig_594	OM062613.1	82.526	1425	216	26	7820	9230	64988	66393	0	1221	5501.02	5501.02	5501.02	9269	Rhizoctonia sp. AG-Fa isolate AH2 mitochondrion, complete genome	935292	Ceratobasidium theobromae	1582974	Solanum dulcamara	45834
contig_594	OM062613.1	89.051	411	45	0	8336	8746	67859	68269	1.33e-138	510	5501.02	5501.02	5501.02	9269	Rhizoctonia sp. AG-Fa isolate AH2 mitochondrion, complete genome	935292	Ceratobasidium theobromae	1582974	Solanum dulcamara	45834
contig_594	OM062613.1	91.284	218	18	1	6534	6750	143249	143466	4.06e-74	296	5501.02	5501.02	5501.02	9269	Rhizoctonia sp. AG-Fa isolate AH2 mitochondrion, complete genome	935292	Ceratobasidium theobromae	1582974	Solanum dulcamara	45834
contig_594	OM062613.1	90.411	146	4	2	7343	7488	64308	64443	3.3e-40	183	5501.02	5501.02	5501.02	9269	Rhizoctonia sp. AG-Fa isolate AH2 mitochondrion, complete genome	935292	Ceratobasidium theobromae	1582974	Solanum dulcamara	45834
contig_594	OM062613.1	86.957	138	9	5	7637	7774	64843	64971	4.33e-29	147	5501.02	5501.02	5501.02	9269	Rhizoctonia sp. AG-Fa isolate AH2 mitochondrion, complete genome	935292	Ceratobasidium theobromae	1582974	Solanum dulcamara	45834
contig_594	OM062613.1	97.674	43	1	0	7519	7561	64647	64689	2.07e-07	75	5501.02	5501.02	5501.02	9269	Rhizoctonia sp. AG-Fa isolate AH2 mitochondrion, complete genome	935292	Ceratobasidium theobromae	1582974	Solanum dulcamara	45834
contig_594	OM062613.1	100	39	0	0	4129	4167	63835	63873	7.46e-07	73.1	5501.02	5501.02	5501.02	9269	Rhizoctonia sp. AG-Fa isolate AH2 mitochondrion, complete genome	935292	Ceratobasidium theobromae	1582974	Solanum dulcamara	45834
contig_594	OM062613.1	100	28	0	0	6847	6874	63836	63863	0.97	52.8	5501.02	5501.02	5501.02	9269	Rhizoctonia sp. AG-Fa isolate AH2 mitochondrion, complete genome	935292	Ceratobasidium theobromae	1582974	Solanum dulcamara	45834
contig_598	OM062613.1	95.96	297	12	0	91	387	122533	122829	2.4699999999999997e-131	483	6928.54	6928.54	6928.54	822	Rhizoctonia sp. AG-Fa isolate AH2 mitochondrion, complete genome	935292	Ceratobasidium theobromae	1582974	unclassified	0
contig_598	OM049771.1	94.483	290	15	1	98	387	61489	61777	3.24e-120	446	6928.54	6928.54	6928.54	822	Rhizoctonia sp. isolate AH4 mitochondrion, complete genome	2047347	Ceratobasidium theobromae	1582974	unclassified	0
contig_598	MW556305.1	79.298	285	30	17	115	384	141909	142179	6.079999999999999e-38	172	6928.54	6928.54	6928.54	822	Rhizoctonia sp. isolate Cej3 mitochondrion, complete genome	2047347	Ceratobasidium theobromae	1582974	unclassified	0
contig_598	MW556305.1	88.35	103	12	0	12	114	141743	141845	1.73e-23	124	6928.54	6928.54	6928.54	822	Rhizoctonia sp. isolate Cej3 mitochondrion, complete genome	2047347	Ceratobasidium theobromae	1582974	unclassified	0
contig_599	OM062613.1	95.146	103	3	2	303	403	122838	122940	1.59e-34	161	6757.69	6757.69	6757.69	983	Rhizoctonia sp. AG-Fa isolate AH2 mitochondrion, complete genome	935292	Ceratobasidium theobromae	1582974	unclassified	0
contig_599	OM062613.1	93.333	60	4	0	763	822	135504	135563	7.59e-13	89.8	6757.69	6757.69	6757.69	983	Rhizoctonia sp. AG-Fa isolate AH2 mitochondrion, complete genome	935292	Ceratobasidium theobromae	1582974	unclassified	0
contig_599	OM049544.1	93.421	76	5	0	319	394	11344	11419	4.5e-20	113	6757.69	6757.69	6757.69	983	Rhizoctonia sp. culture GS-6 mitochondrion, complete genome	2047347	Ceratobasidium theobromae	1582974	unclassified	0
contig_599	OM049544.1	93.333	60	4	0	763	822	13306	13365	7.59e-13	89.8	6757.69	6757.69	6757.69	983	Rhizoctonia sp. culture GS-6 mitochondrion, complete genome	2047347	Ceratobasidium theobromae	1582974	unclassified	0
contig_599	MW556305.1	84.906	106	10	6	303	403	142199	142303	9.75e-17	102	6757.69	6757.69	6757.69	983	Rhizoctonia sp. isolate Cej3 mitochondrion, complete genome	2047347	Ceratobasidium theobromae	1582974	unclassified	0
contig_599	MW995476.1	92.188	64	5	0	763	826	102453	102516	2.11e-13	91.6	6757.69	6757.69	6757.69	983	Rhizoctonia solani strain AG1-IC mitochondrion, complete genome	456999	Ceratobasidium theobromae	1582974	unclassified	0
contig_599	MW995474.1	98	50	1	0	763	812	55278	55229	2.73e-12	87.9	6757.69	6757.69	6757.69	983	Rhizoctonia solani strain AG1-IA mitochondrion, complete genome	456999	Ceratobasidium theobromae	1582974	unclassified	0
contig_600	OM062613.1	95.876	97	3	1	614	709	122838	122934	5.2500000000000005e-33	156	1559.3	1559.3	1559.3	709	Rhizoctonia sp. AG-Fa isolate AH2 mitochondrion, complete genome	935292	Ceratobasidium theobromae	1582974	unclassified	0
contig_600	OM049544.1	93.421	76	5	0	630	705	11344	11419	3.2e-20	113	1559.3	1559.3	1559.3	709	Rhizoctonia sp. culture GS-6 mitochondrion, complete genome	2047347	Ceratobasidium theobromae	1582974	unclassified	0
contig_600	MW556305.1	87.097	93	7	5	614	702	142199	142290	2.5e-16	100	1559.3	1559.3	1559.3	709	Rhizoctonia sp. isolate Cej3 mitochondrion, complete genome	2047347	Ceratobasidium theobromae	1582974	unclassified	0
contig_600	OM049771.1	98	50	1	0	614	663	61786	61835	1.94e-12	87.9	1559.3	1559.3	1559.3	709	Rhizoctonia sp. isolate AH4 mitochondrion, complete genome	2047347	Ceratobasidium theobromae	1582974	unclassified	0
contig_600	NC_021436.1	100	34	0	0	630	663	190143	190176	3.27e-05	63.9	1559.3	1559.3	1559.3	709	Rhizoctonia solani strain AG3 Rhs1AP mitochondrion, complete genome	456999	Ceratobasidium theobromae	1582974	unclassified	0
contig_601	MW556305.1	100	31	0	0	149	179	46662	46692	0.001	58.4	578.37	578.37	578.37	578	Rhizoctonia sp. isolate Cej3 mitochondrion, complete genome	2047347	Ceratobasidium theobromae	1582974	unclassified	0
contig_602	XM_043324994.1	81.353	1523	276	7	799902	801420	2189	671	0	1232	149.71	149.71	149.71	823736	Rhizoctonia solani exocyst complex component Sec6 (RhiXN_05178), partial mRNA	456999	Ceratobasidium theobromae	1582974	Rhizoctonia solani	456999
contig_602	XM_014801114.1	84.041	683	89	13	822890	823572	87	749	1.45e-175	640	149.71	149.71	149.71	823736	Moesziomyces antarcticus ubiquitin (PAN0_008c3613), partial mRNA	84753	Ceratobasidium theobromae	1582974	Rhizoctonia solani	456999
contig_602	XM_014801114.1	81.818	693	104	9	822891	823581	316	988	3.24e-152	562	149.71	149.71	149.71	823736	Moesziomyces antarcticus ubiquitin (PAN0_008c3613), partial mRNA	84753	Ceratobasidium theobromae	1582974	Rhizoctonia solani	456999
contig_602	XM_014801114.1	88.506	87	10	0	212423	212509	963	877	6.56e-15	106	149.71	149.71	149.71	823736	Moesziomyces antarcticus ubiquitin (PAN0_008c3613), partial mRNA	84753	Ceratobasidium theobromae	1582974	Rhizoctonia solani	456999
contig_602	AK101547.1	83.429	694	94	15	822890	823583	538	1210	4.0699999999999997e-171	625	149.71	149.71	149.71	823736	Oryza sativa Japonica Group cDNA clone:J033048M20, full insert sequence	39947	Ceratobasidium theobromae	1582974	Rhizoctonia solani	456999
contig_602	AK101547.1	83.429	694	94	15	822890	823583	538	1210	4.0699999999999997e-171	625	149.71	149.71	149.71	823736	Oryza sativa Japonica Group cDNA clone:J033048M20, full insert sequence	39947	Ceratobasidium theobromae	1582974	Rhizoctonia solani	456999
contig_602	AP004126.4	83.429	694	94	15	822890	823583	90420	89748	4.0699999999999997e-171	625	149.71	149.71	149.71	823736	Oryza sativa Japonica Group genomic DNA, chromosome 2, BAC clone:OJ9003_G05	39947	Ceratobasidium theobromae	1582974	Rhizoctonia solani	456999
contig_602	AP004126.4	83.429	694	94	15	822890	823583	90420	89748	4.0699999999999997e-171	625	149.71	149.71	149.71	823736	Oryza sativa Japonica Group genomic DNA, chromosome 2, BAC clone:OJ9003_G05	39947	Ceratobasidium theobromae	1582974	Rhizoctonia solani	456999
contig_602	AK061956.1	83.429	694	94	15	822890	823583	535	1207	4.0699999999999997e-171	625	149.71	149.71	149.71	823736	Oryza sativa Japonica Group cDNA clone:001-042-F08, full insert sequence	39947	Ceratobasidium theobromae	1582974	Rhizoctonia solani	456999
contig_602	AK061956.1	83.429	694	94	15	822890	823583	535	1207	4.0699999999999997e-171	625	149.71	149.71	149.71	823736	Oryza sativa Japonica Group cDNA clone:001-042-F08, full insert sequence	39947	Ceratobasidium theobromae	1582974	Rhizoctonia solani	456999
contig_604	MW556305.1	98.802	167	1	1	706	871	49803	49637	3.6999999999999997e-75	296	5266.07	5266.07	5266.07	877	Rhizoctonia sp. isolate Cej3 mitochondrion, complete genome	2047347	Ceratobasidium theobromae	1582974	unclassified	0
contig_604	OM049771.1	93.583	187	8	4	690	875	121022	120839	4.82e-69	276	5266.07	5266.07	5266.07	877	Rhizoctonia sp. isolate AH4 mitochondrion, complete genome	2047347	Ceratobasidium theobromae	1582974	unclassified	0
contig_604	NC_050681.1	90.476	168	14	2	710	875	4762	4929	2.2899999999999998e-52	220	5266.07	5266.07	5266.07	877	Wolfiporia cocos strain BL16 mitochondrion, complete genome	81056	Ceratobasidium theobromae	1582974	unclassified	0
contig_604	MT079862.1	90.476	168	14	2	710	875	36867	37034	2.2899999999999998e-52	220	5266.07	5266.07	5266.07	877	Wolfiporia cocos strain MD-104 SS10 mitochondrion, complete genome	81056	Ceratobasidium theobromae	1582974	unclassified	0
contig_604	NC_021436.1	98.23	113	1	1	706	817	63963	63851	3.86e-45	196	5266.07	5266.07	5266.07	877	Rhizoctonia solani strain AG3 Rhs1AP mitochondrion, complete genome	456999	Ceratobasidium theobromae	1582974	unclassified	0
contig_604	NC_021436.1	96.078	51	2	0	825	875	63267	63217	3.14e-11	84.2	5266.07	5266.07	5266.07	877	Rhizoctonia solani strain AG3 Rhs1AP mitochondrion, complete genome	456999	Ceratobasidium theobromae	1582974	unclassified	0
contig_609	LR031878.1	100	29	0	0	9639	9667	43892749	43892721	0.29	54.7	6824.42	6824.42	6824.42	10078	Brassica oleracea HDEM genome, scaffold: C1	3712	Ceratobasidium theobromae	1582974	Cryptomeria japonica	3369
contig_609	OZ238919.1	100	29	0	0	4073	4101	926726	926754	0.29	54.7	6824.42	6824.42	6824.42	10078	Diplotaxodon limnothrissa genome assembly, chromosome: 11	163623	Ceratobasidium theobromae	1582974	Cryptomeria japonica	3369
contig_610	AL355294.14	100	28	0	0	61	88	37964	37937	0.053	52.8	860.823	860.823	860.82	543	Human DNA sequence from clone RP11-379B8 on chromosome 6, complete sequence	9606	Ceratobasidium theobromae	1582974	unclassified	0
contig_610	AL355294.14	100	28	0	0	61	88	37964	37937	0.053	52.8	860.823	860.823	860.82	543	Human DNA sequence from clone RP11-379B8 on chromosome 6, complete sequence	9606	Ceratobasidium theobromae	1582974	unclassified	0
contig_611	NC_021436.1	100	47	0	0	2	48	197682	197636	1.46e-12	87.9	4779.73	4779.73	4779.73	543	Rhizoctonia solani strain AG3 Rhs1AP mitochondrion, complete genome	456999	Ceratobasidium theobromae	1582974	unclassified	0
contig_611	MW995474.1	100	46	0	0	2	47	48111	48156	5.26e-12	86.1	4779.73	4779.73	4779.73	543	Rhizoctonia solani strain AG1-IA mitochondrion, complete genome	456999	Ceratobasidium theobromae	1582974	unclassified	0
contig_611	OM049544.1	95.745	47	2	0	3	49	21735	21689	3.17e-09	76.8	4779.73	4779.73	4779.73	543	Rhizoctonia sp. culture GS-6 mitochondrion, complete genome	2047347	Ceratobasidium theobromae	1582974	unclassified	0
contig_611	MW556305.1	100	38	0	0	70	107	127628	127591	1.47e-07	71.3	4779.73	4779.73	4779.73	543	Rhizoctonia sp. isolate Cej3 mitochondrion, complete genome	2047347	Ceratobasidium theobromae	1582974	unclassified	0
contig_611	MW556305.1	100	38	0	0	70	107	127987	127950	1.47e-07	71.3	4779.73	4779.73	4779.73	543	Rhizoctonia sp. isolate Cej3 mitochondrion, complete genome	2047347	Ceratobasidium theobromae	1582974	unclassified	0
contig_618	MW556305.1	86.735	98	11	2	267	363	160000	159904	1.09e-18	108	1899.56	1899.56	1899.56	530	Rhizoctonia sp. isolate Cej3 mitochondrion, complete genome	2047347	Ceratobasidium theobromae	1582974	unclassified	0
contig_618	MW556305.1	92.958	71	4	1	302	371	1734	1664	5.09e-17	102	1899.56	1899.56	1899.56	530	Rhizoctonia sp. isolate Cej3 mitochondrion, complete genome	2047347	Ceratobasidium theobromae	1582974	unclassified	0
contig_618	MW556305.1	98.182	55	1	0	315	369	154972	154918	2.37e-15	97.1	1899.56	1899.56	1899.56	530	Rhizoctonia sp. isolate Cej3 mitochondrion, complete genome	2047347	Ceratobasidium theobromae	1582974	unclassified	0
contig_618	MW995476.1	92	75	1	5	298	371	127764	127694	1.83e-16	100	1899.56	1899.56	1899.56	530	Rhizoctonia solani strain AG1-IC mitochondrion, complete genome	456999	Ceratobasidium theobromae	1582974	unclassified	0
contig_618	MW995476.1	94.828	58	2	1	315	371	115623	115566	3.96e-13	89.8	1899.56	1899.56	1899.56	530	Rhizoctonia solani strain AG1-IC mitochondrion, complete genome	456999	Ceratobasidium theobromae	1582974	unclassified	0
contig_618	MW995475.1	92.857	70	1	4	305	371	124780	124712	6.59e-16	99	1899.56	1899.56	1899.56	530	Rhizoctonia solani strain AG1-IB mitochondrion, complete genome	456999	Ceratobasidium theobromae	1582974	unclassified	0
contig_618	HF546977.1	92.857	70	1	4	305	371	16210	16142	6.59e-16	99	1899.56	1899.56	1899.56	530	Rhizoctonia solani strain AG-1 IB complete mitochondrial genome, isolate 7/3/14	1108050	Ceratobasidium theobromae	1582974	unclassified	0
contig_618	OM049544.1	94.03	67	0	4	307	371	45173	45109	6.59e-16	99	1899.56	1899.56	1899.56	530	Rhizoctonia sp. culture GS-6 mitochondrion, complete genome	2047347	Ceratobasidium theobromae	1582974	unclassified	0
contig_618	OM049544.1	98.148	54	1	0	315	368	30202	30149	8.52e-15	95.3	1899.56	1899.56	1899.56	530	Rhizoctonia sp. culture GS-6 mitochondrion, complete genome	2047347	Ceratobasidium theobromae	1582974	unclassified	0
contig_619	XR_007990033.1	94.286	35	0	1	535	567	475	441	0.071	52.8	3136.42	3136.42	3136.42	708	PREDICTED: Mytilus californianus uncharacterized LOC127718937 (LOC127718937), ncRNA	6549	Ceratobasidium theobromae	1582974	Mediterraneibacter glycyrrhizinilyticus	342942
contig_62	AL355294.14	100	28	0	0	227	254	37937	37964	0.026	52.8	180.119	180.119	180.12	278	Human DNA sequence from clone RP11-379B8 on chromosome 6, complete sequence	9606	Ceratobasidium theobromae	1582974	unclassified	0
contig_62	AL355294.14	100	28	0	0	227	254	37937	37964	0.026	52.8	180.119	180.119	180.12	278	Human DNA sequence from clone RP11-379B8 on chromosome 6, complete sequence	9606	Ceratobasidium theobromae	1582974	unclassified	0
contig_620	MW556305.1	92.757	428	31	0	1	428	103152	102725	2.12e-172	619	6224.66	6224.66	6224.66	958	Rhizoctonia sp. isolate Cej3 mitochondrion, complete genome	2047347	Ceratobasidium theobromae	1582974	unclassified	0
contig_624	MW556305.1	95.072	345	17	0	138	482	136678	136334	7.74e-150	544	5731.29	5731.29	5731.29	579	Rhizoctonia sp. isolate Cej3 mitochondrion, complete genome	2047347	Ceratobasidium theobromae	1582974	asterids	71274
contig_624	OM062613.1	93.132	364	20	3	124	482	118850	118487	2.17e-145	529	5731.29	5731.29	5731.29	579	Rhizoctonia sp. AG-Fa isolate AH2 mitochondrion, complete genome	935292	Ceratobasidium theobromae	1582974	asterids	71274
contig_624	OM049544.1	100	163	0	0	320	482	10469	10307	5.1400000000000004e-77	302	5731.29	5731.29	5731.29	579	Rhizoctonia sp. culture GS-6 mitochondrion, complete genome	2047347	Ceratobasidium theobromae	1582974	asterids	71274
contig_624	OM049771.1	100	163	0	0	320	482	58719	58557	5.1400000000000004e-77	302	5731.29	5731.29	5731.29	579	Rhizoctonia sp. isolate AH4 mitochondrion, complete genome	2047347	Ceratobasidium theobromae	1582974	asterids	71274
contig_624	NC_021436.1	98.16	163	3	0	320	482	185054	184892	5.18e-72	285	5731.29	5731.29	5731.29	579	Rhizoctonia solani strain AG3 Rhs1AP mitochondrion, complete genome	456999	Ceratobasidium theobromae	1582974	asterids	71274
contig_630	KT624945.1	100	29	0	0	160	188	1381	1353	0.015	54.7	5505.23	5505.23	5505.23	541	Chlamydomonas peterfii clone contig00014 chloroplast, partial genome	28462	Ceratobasidium theobromae	1582974	unclassified	0
contig_632	MW556305.1	92.488	213	16	0	5951	6163	137957	138169	7.130000000000001e-77	305	15548.3	15548.3	15548.3	9781	Rhizoctonia sp. isolate Cej3 mitochondrion, complete genome	2047347	Ceratobasidium theobromae	1582974	Hordeum vulgare subsp. vulgare	112509
contig_632	MW995475.1	98.039	51	1	0	3735	3785	57044	56994	7.81e-12	89.8	15548.3	15548.3	15548.3	9781	Rhizoctonia solani strain AG1-IB mitochondrion, complete genome	456999	Ceratobasidium theobromae	1582974	Hordeum vulgare subsp. vulgare	112509
contig_632	MW995475.1	97.368	38	0	1	3665	3702	129119	129155	0.000474	63.9	15548.3	15548.3	15548.3	9781	Rhizoctonia solani strain AG1-IB mitochondrion, complete genome	456999	Ceratobasidium theobromae	1582974	Hordeum vulgare subsp. vulgare	112509
contig_632	MW995475.1	94.737	38	1	1	3665	3702	142864	142900	0.022	58.4	15548.3	15548.3	15548.3	9781	Rhizoctonia solani strain AG1-IB mitochondrion, complete genome	456999	Ceratobasidium theobromae	1582974	Hordeum vulgare subsp. vulgare	112509
[truncated: 1,307 more rows]

## Sheet: Selected Contigs
Contig_ID	Accession	%_Identity	E-value	Contig_Length	Organism_Full_Name	Organism_Name_FO	Organism_Name_standard_kraken	Depth_Samtools	Depth_CoverM	Depth_mosdepth
[truncated: 2,000 more rows]
